# Supplementary material for: Four layer multi-omics reveals molecular responses to aneuploidy in Leishmania
Source: PLoS Pathog. 2022 Sep 23;18(9):e1010848. doi: 10.1371/journal.ppat.1010848 (PMC9534393; doi:10.1371/journal.ppat.1010848)
Supplement: S2 Table — (XLSX) [file ppat.1010848.s002.xlsx]

## Sheet: Somy
Chromosome	173.1	178.1	275.1	282.1	288.1	575.1
Ld01	1.95288	1.97873	1.89882	1.92094	1.92855	1.88474
Ld02	3.06282	2.19662	3.87058	2.06619	2.60385	2.33835
Ld03	2.0413	2.10327	2.01586	2.02309	1.9962	1.98514
Ld04	1.96244	1.94202	1.94247	1.96367	1.95997	2.09953
Ld05	2.00066	2.35725	1.98962	2.92702	3.55795	2.87404
Ld06	2.05535	2.4601	2.00558	2.03961	2.16267	2.27345
Ld07	2.02775	2	2.00059	2.02783	2.89168	1.99279
Ld08	3.00017	2.9612	3.91724	2.00554	2.93629	2.94869
Ld09	2.97465	2.86321	2.94408	2.985	2.29023	2.79767
Ld10	1.97865	1.93679	2.00097	2.01914	1.92813	1.97259
Ld11	2.01112	2.02435	2.87361	1.96785	2.5067	2.20819
Ld12	2.97909	2.02092	2.02086	2.05182	2.01247	2.00971
Ld13	1.9781	2.34236	2.81307	2.21776	2.65673	2.55862
Ld14	1.96751	1.891	2.63117	1.93593	1.89869	1.91035
Ld15	2	2.1269	2	2.01238	2.82701	1.9604
Ld16	3.01781	2.11264	2.98592	3.02653	2.01842	2.52825
Ld17	2.07177	1.98756	2.04171	2.0656	2	2.05068
Ld18	1.92106	1.87972	1.94218	1.95096	1.89463	1.92865
Ld19	1.87552	1.82693	1.8676	1.89753	1.8849	1.87581
Ld20	2.90981	2.75553	1.9895	2	2.85654	2.78657
Ld21	1.97677	1.93337	1.96324	1.98615	1.91462	1.9656
Ld22	1.94286	1.84189	1.91376	1.92365	1.85387	1.89281
Ld23	2.96322	3.07168	2.95828	2.98576	2.78756	3.00113
Ld24	1.97558	1.90737	1.95201	1.99037	1.91047	1.96843
Ld25	1.93619	2.08542	1.93053	1.95888	1.89445	1.9452
Ld26	2.14311	2.47649	2.10532	2.91874	2.68422	2.92166
Ld27	1.90225	1.83655	1.89374	1.93634	1.87005	1.90494
Ld28	1.9173	1.85966	1.91171	1.94009	1.87979	1.91432
Ld29	1.89145	1.86727	1.91618	1.92721	1.87475	2.01399
Ld30	1.89026	1.83083	1.88948	1.92178	1.85361	1.9103
Ld31	3.84412	3.7976	3.85979	3.91164	3.78519	3.88601
Ld32	1.99356	1.85167	1.89042	1.92327	1.85499	1.8841
Ld33	2.7692	1.9934	3.50106	2.24147	2.74874	2
Ld34	1.85253	1.81214	1.85687	1.90164	1.83174	1.87035
Ld35	2.61401	2.1354	2.26187	1.94799	2.05801	2.16378
Ld36	1.80619	1.76232	1.81731	1.86042	1.77114	1.82777

## Sheet: MIL-R
Chromosome	MILX	StDev	ErrorB	BPK275	StDev	ErrorB
Ld09	4	0.431701	0.21585	3.0434	0.388593	0.194297	1.31432	0.394316	0.9566	0.9566
Ld35	2.6428	0.428235	0.214117	2.2608	0.46947	0.234735	1.16897	0.225234	0.382	0.382
Ld33	3.7858	0.501019	0.25051	3.5652	0.472486	0.236243	1.06188	0.0866152	0.2206	0.2206
Ld14	2.8572	0.390783	0.195391	2.6956	0.386949	0.193475	1.05995	0.0839956	0.1616	0.1616
Ld06	2.0714	0.404176	0.202088	2	0.389991	0.194996	1.0357	0.0506062	0.0714	0.0714
Ld19	1.8572	0.285613	0.142806	1.826	0.298863	0.149431	1.01709	0.0244424	0.0312	0.0312
Ld34	1.8572	0.36528	0.18264	1.826	0.393877	0.196939	1.01709	0.0244424	0.0312	0.0312
Ld16	3.0714	0.413897	0.206948	3.0434	0.422406	0.211203	1.0092	0.0132124	0.028	0.028
Ld01	1.9286	0.282547	0.141274	1.913	0.300589	0.150295	1.00815	0.0117171	0.0156	0.0156
Ld18	1.9286	0.283471	0.141735	1.913	0.299876	0.149938	1.00815	0.0117171	0.0156	0.0156
Ld25	1.9286	0.249911	0.124956	1.913	0.297173	0.148587	1.00815	0.0117171	0.0156	0.0156
Ld27	1.9286	0.347235	0.173617	1.913	0.373311	0.186656	1.00815	0.0117171	0.0156	0.0156
Ld28	1.9286	0.282757	0.141378	1.913	0.298852	0.149426	1.00815	0.0117171	0.0156	0.0156
Ld03	2	0.283885	0.141942	2	0.295817	0.147909	1	0	0	0
Ld05	2	0.284894	0.142447	2	0.29909	0.149545	1	0	0	0
Ld07	2	0.282261	0.14113	2	0.297356	0.148678	1	0	0	0
Ld10	2	0.39698	0.19849	2	0.405206	0.202603	1	0	0	0
Ld12	2	0.514795	0.257398	2	0.537852	0.268926	1	0	0	0
Ld15	2	0.313599	0.156799	2	0.336513	0.168257	1	0	0	0
Ld20	2	0.284996	0.142498	2	0.29913	0.149565	1	0	0	0
Ld21	2	0.431358	0.215679	2	0.428196	0.214098	1	0	0	0
Ld24	2	0.28407	0.142035	2	0.300962	0.150481	1	0	0	0
Ld17	2.0714	0.339974	0.169987	2.087	0.373242	0.186621	0.992525	0.0108244	-0.0156	0.0156
Ld11	2.9286	0.443642	0.221821	2.9566	0.462704	0.231352	0.99053	0.0137279	-0.028	0.028
Ld23	3	0.465111	0.232555	3.0434	0.49166	0.24583	0.98574	0.0207215	-0.0434	0.0434
Ld31	3.9286	0.668498	0.334249	4	0.662459	0.33123	0.98215	0.0259847	-0.0714	0.0714
Ld36	1.7858	0.48977	0.244885	1.826	0.526832	0.263416	0.977985	0.0321162	-0.0402	0.0402
Ld22	1.8572	0.513799	0.2569	1.913	0.530466	0.265233	0.970831	0.0427077	-0.0558	0.0558
Ld29	1.8572	0.281459	0.140729	1.913	0.298175	0.149087	0.970831	0.0427077	-0.0558	0.0558
Ld30	1.8572	0.280533	0.140267	1.913	0.301686	0.150843	0.970831	0.0427077	-0.0558	0.0558
Ld32	1.8572	0.250473	0.125236	1.913	0.301686	0.150843	0.970831	0.0427077	-0.0558	0.0558
Ld04	1.9286	0.447232	0.223616	2	0.470432	0.235216	0.9643	0.052446	-0.0714	0.0714
Ld26	1.9286	0.248003	0.124002	2.174	0.301823	0.150911	0.887121	0.172798	-0.2454	0.2454
Ld02	3.0714	0.583394	0.291697	4	0.718853	0.359427	0.76785	0.381104	-0.9286	0.9286
Ld08	2.9286	0.516233	0.258116	4	0.643076	0.321538	0.73215	0.449789	-1.0714	1.0714
Ld13	1.9286	0.283407	0.141703	2.8696	0.390009	0.195005	0.67208	0.573296	-0.941	0.941

## Sheet: CNV
Gene	Chromosome	Start	Stop	Annotation	BPK173	BPK178	BPK275	BPK282	BPK288	BHU575
LdBPK_010005000	Ld01	4561	5562	Proteinofunknownfunction_DUF2946_,putative	1.261	1.12	0.955	0.958	1.087	1.259
LdBPK_010005100	Ld01	6649	8310	Endonuclease/Exonuclease/phosphatasefamily,putative	1.043	1.12	0.955	1.125	1.043	1.074
LdBPK_010005200	Ld01	9902	11923	Kinesin-131,putative	1	1.08	1	1.125	0.913	1.074
LdBPK_010005300	Ld01	12905	13465	hypotheticalprotein,conserved	1	0.76	1.045	1.083	0.913	1.037
LdBPK_010005400	Ld01	15793	17790	carboxylase,putative	1.217	1.12	1.136	1	1	1.037
LdBPK_010005500	Ld01	18946	19695	hypotheticalprotein,conserved	0.913	1.28	0.773	1.292	1.043	0.963
LdBPK_010005600	Ld01	20790	22532	BSDdomaincontainingprotein,putative	1	0.96	0.909	1	1	1.148
LdBPK_010005700	Ld01	23372	24085	hypotheticalprotein,conserved	0.87	1	1.091	1	1.174	0.926
LdBPK_010005800	Ld01	25641	26459	UMP-CMPkinase,mitochondrial,putative	0.957	1.12	0.818	0.958	0.87	1.074
LdBPK_010005900	Ld01	27179	28135	Glycosyltransferasefamily11,putative	0.913	1.04	1.091	0.917	1	0.963
LdBPK_010006000	Ld01	29235	29822	monothiolglutaredoxin,putative	1.174	1.36	0.864	0.958	0.913	1.148
LdBPK_010006100	Ld01	31030	33003	hypotheticalprotein,conserved	1.13	1.04	1.273	1.125	1.13	1.037
LdBPK_010006200	Ld01	34291	35385	hypotheticalprotein,conserved	1.043	1.12	1	1.125	1.087	1.037
LdBPK_010006300	Ld01	37663	37911	hypotheticalprotein,conserved	1	0.72	0.773	1.083	0.87	1
LdBPK_010006400	Ld01	38704	39054	hypotheticalprotein,conserved	1	1.36	1.182	1.25	0.913	1.407
LdBPK_010006500	Ld01	39922	40164	LSMdomaincontainingprotein,putative	1.087	0.96	0.864	1.125	0.87	0.889
LdBPK_010006600	Ld01	42264	43637	hypotheticalprotein,conserved	1.043	1.2	1.045	1	1.13	1.111
LdBPK_010006700	Ld01	45068	47380	CLC-typechloridechannel,putative	1.174	1.12	1.136	1.083	1.217	1.148
LdBPK_010006800	Ld01	48836	49459	hypotheticalprotein,conserved	1.13	1.12	0.955	1.083	1.043	0.889
LdBPK_010006900	Ld01	50151	51062	Lowmolecularweightphosphotyrosineproteinphosphatase,putative	1.348	1.08	1.182	1.125	1.348	1.148
LdBPK_010007000	Ld01	51935	54631	CUEdomain/Domainofunknownfunction_DUF1771_/Smrdomaincontainingprotein,putative	1.087	1.16	1.045	1	0.913	1.185
LdBPK_010007100	Ld01	58246	59250	cyclophilin12,putative	1.043	1.12	0.909	1.167	1.043	1.111
LdBPK_010007200	Ld01	62471	62887	hypotheticalprotein,conserved	1.087	1.08	0.909	1.125	0.826	0.852
LdBPK_010007300	Ld01	63643	66411	DNAexcision/repairproteinSNF2,putative	1.087	1.08	1.045	1.042	1.087	1.259
LdBPK_010007400	Ld01	67398	69785	Righthandedbetahelixregion/Periplasmiccopper-bindingprotein_NosD_,putative	1.261	1.16	0.864	1.125	1.087	1.074
LdBPK_010007500	Ld01	71232	72077	Calmodulin-binding,putative	1.261	1.16	0.818	0.958	0.913	1.148
LdBPK_010007600	Ld01	73389	73712	thioredoxin,putative	1.174	1.08	0.864	0.917	1.087	1.074
LdBPK_010007700	Ld01	75206	76447	pseudouridylatesynthase-likeprotein	1	1.08	1.273	0.875	1.043	1.074
LdBPK_010007800	Ld01	77669	78187	CytochromecoxidasebiogenesisproteinCmc1like,putative	0.87	1.08	1	0.833	0.87	1
LdBPK_010007900	Ld01	79097	79276	4F5proteinfamily,putative	1.174	1.24	1.182	0.875	1.217	1.185
LdBPK_010008000	Ld01	79826	80989	acidocalcisomalexopolyphosphatase,putative	0.957	1.12	1.091	0.958	1	1.074
LdBPK_010008100	Ld01	81349	81780	hypotheticalprotein,conserved	1.348	1.12	1.045	1.333	1.043	1.407
LdBPK_010008200	Ld01	82752	83675	poly_A_exportprotein,putative	0.913	0.92	1	1	0.957	1.222
LdBPK_010008300	Ld01	84110	84742	hypotheticalprotein,conserved	1.13	0.84	0.909	1.292	1.261	1.296
LdBPK_010008400	Ld01	85322	85615	Uncharacterisedproteinfamily_UPF0041_,putative	0.696	1.04	0.636	1.083	1.13	1.037
LdBPK_010008500	Ld01	86739	87500	hypotheticalprotein,conserved	0.957	1.24	1.045	1.333	0.783	1.074
LdBPK_010008600	Ld01	89152	91395	hypotheticalprotein,conserved	0.913	1.04	1.091	0.917	1.087	1
LdBPK_010008700	Ld01	92224	92793	hypotheticalprotein,conserved	1.348	1.16	0.727	1.167	0.957	1.074
LdBPK_010008800	Ld01	93424	93990	Proteinofunknownfunction_DUF788_,putative	1.087	0.88	0.909	1.125	0.957	1.148
LdBPK_010008900	Ld01	94835	97285	Dyggve-Melchior-Clausensyndromeprotein,putative	1.087	0.96	1.182	1.083	0.957	1.111
LdBPK_010009000	Ld01	98195	100657	hypotheticalprotein,conserved	1.087	1.16	1.091	1.125	1.087	1.037
LdBPK_010009100	Ld01	101521	103227	hypotheticalprotein,conserved	1.087	1.2	1.091	1	1	1.037
LdBPK_010009200	Ld01	103862	104464	ribosomalproteinS7,putative	1.087	1.04	1	1.042	1.043	1.296
LdBPK_010009300	Ld01	105642	106244	ribosomalproteinS7,putative	1.261	1.2	1.136	1.25	0.87	1.222
LdBPK_010009400	Ld01	107118	109361	Ringfingerdomain/Zn-fingerinubiquitin-hydrolasesandotherprotein,putative	1.087	1.08	1.045	1.125	1.261	1.074
LdBPK_010009500	Ld01	110692	112461	Sugar-tranasporters,12TM,putative	1.217	1.16	1.136	1.083	1.174	1.185
LdBPK_010009600	Ld01	115440	116096	nicotinamidase,putative	1.348	1.28	1.136	0.958	1	1.185
LdBPK_010009700	Ld01	118167	122804	conservedprotein	0.957	0.96	0.909	0.917	0.87	1
LdBPK_010009800	Ld01	126925	129015	long-chain-fatty-acid-CoAligase,putative	1.304	1.08	1.091	0.917	1	1.037
LdBPK_010009900	Ld01	129836	130915	betaeliminatinglyase,putative	1.087	1.04	1.091	0.917	1.043	1.296
LdBPK_010010000	Ld01	132660	134756	long-chain-fatty-acid-CoAligase,putative	1	1.16	1.091	0.958	1.13	1.222
LdBPK_010010100	Ld01	135884	138007	long-chain-fatty-acid-CoAligase,putative	0.913	0.92	1.091	1.042	1.087	1.148
LdBPK_010010200	Ld01	141320	141559	hypotheticalprotein	1.174	0.76	1.227	0.875	1.174	1.148
LdBPK_010010300	Ld01	142483	144630	long-chain-fatty-acid-CoAligase,putative	1.174	0.96	1.091	1.125	1	1.074
LdBPK_010010400	Ld01	148265	153121	long-chain-fatty-acid-CoAligase,putative	1	0.96	0.955	0.917	0.87	0.926
LdBPK_010010500	Ld01	154124	156166	hypotheticalprotein,conserved	1.174	1.04	1	1	1	1.185
LdBPK_010010600	Ld01	157661	158767	hypotheticalprotein,conserved	1.087	1.08	1.091	1	0.826	0.852
LdBPK_010010700	Ld01	159844	161718	pre-mRNAprocessingfactor3_PRP3_/Proteinofunknownfunction_DUF1115_,putative	1	1.36	1.045	1.042	0.957	0.926
LdBPK_010010800	Ld01	162336	163316	tricarboxylatecarrier,putative	1.217	0.92	1.045	1.333	0.913	1.074
LdBPK_010010900	Ld01	164029	166923	hypotheticalprotein,conserved	1.217	1.12	1.136	1.125	1.043	1
LdBPK_010011000	Ld01	167924	169198	KREL1	1	1.24	1.091	1.042	1.087	1.333
LdBPK_010011100	Ld01	170274	175730	Rab-GTPase-TBCdomaincontainingprotein,putative	1.13	1	1	0.958	1.087	1
LdBPK_010011200	Ld01	176706	177437	DNA-damageinducibleproteinDDI1-likeprotein	1	1.2	1	1	1	1.185
LdBPK_010011300	Ld01	178076	179863	hypotheticalprotein,conserved	0.913	0.8	1.045	1.042	1.217	0.926
LdBPK_010011400	Ld01	182214	184334	hypotheticalprotein,conserved	1.087	0.96	1.091	1.042	1.13	1.185
LdBPK_010011500	Ld01	185925	189254	HSP70-likeprotein	1.261	0.92	1.136	1.042	1.043	0.963
LdBPK_010011600	Ld01	190213	191697	metallo-peptidase,ClanME,FamilyM16	1.217	1.2	1.182	1.167	1.174	1.222
LdBPK_010011700	Ld01	193055	197551	hypotheticalprotein,conserved	1.087	1.04	1.091	1.042	1	1.037
LdBPK_010011800	Ld01	198544	199446	hypotheticalprotein,conserved	1	1.04	1	1	1.435	1.037
LdBPK_010011900	Ld01	203575	205986	hypotheticalprotein,conserved	1.217	1.08	1.136	1.083	1.087	1.111
LdBPK_010012000	Ld01	207900	208598	PLAC8family,putative	1.217	1.12	1.136	1.167	1.348	1.074
LdBPK_010012100	Ld01	211542	212603	PLAC8family,putative	1.261	1.12	1	1.292	1.174	1.407
LdBPK_010012200	Ld01	214770	216389	ubiquitinactivatingenzyme,putative	0.957	1	1.091	1.042	1	1
LdBPK_010012300	Ld01	217021	221853	hypotheticalprotein,conserved	1.13	1	1.091	1.125	1.087	1.074
LdBPK_010012400	Ld01	223093	229881	Meckelsyndrometype6protein,putative	1.087	1.12	1.136	1.167	1.13	1.148
LdBPK_010012500	Ld01	230660	232927	hypotheticalprotein,conserved	0.957	0.88	0.955	1.083	0.913	1.037
LdBPK_010012600	Ld01	234000	238235	proteinkinase,putative	1.174	1.08	1.227	1.125	1.217	1.148
LdBPK_010012700	Ld01	238364	239842	hypotheticalprotein,conserved	0.826	1	1.136	0.958	1.043	1.074
LdBPK_010012800	Ld01	240698	241909	eukaryoticinitiationfactor4a,putative	0.957	1.2	1.136	1.292	1.087	0.963
LdBPK_010012900	Ld01	244006	245217	eukaryoticinitiationfactor4a,putative	0.913	1.16	1.182	1	1.087	1.148
LdBPK_010013000	Ld01	247354	248946	hypotheticalprotein,conserved	1.043	1.2	1.182	1.125	0.957	1.037
LdBPK_010013100	Ld01	251048	252520	hypotheticalprotein,conserved	1.174	0.84	0.955	0.958	0.913	1.148
LdBPK_010013200	Ld01	253974	257027	calcium/potassiumchannel_CAKC_,putative	1.043	1.12	1.182	1.167	1.13	1.111
LdBPK_010013300	Ld01	258594	262094	potassiumchannelsubunit-likeprotein	1	0.96	1.091	1	1.043	1.111
LdBPK_010013400	Ld01	264860	265732	PeptidasefamilyM3,putative	1.261	1.08	1.091	1.042	1.087	1.037
LdBPK_010013500	Ld01	265750	266037	PeptidasefamilyM3,putative	1.217	1.12	1.091	1.25	1.261	1.111
LdBPK_010013600	Ld01	266804	267193	hypotheticalprotein	1	1.32	0.909	1.083	1.391	1.259
LdBPK_020005000	Ld02	4968	7055	phosphoglycanbeta1,3galactosyltransferase4	0.972	1.036	0.956	1.04	0.968	1.029
LdBPK_020005100	Ld02	9324	9626	histoneH4	0.833	0.714	0.674	0.64	0.548	0.941
LdBPK_020005200	Ld02	10468	11415	tagatose-6-phosphatekinase-likeprotein	0.861	0.821	0.804	0.84	0.806	0.824
LdBPK_020005300	Ld02	12257	14116	aminopeptidaseP1,putative	1	1.071	0.87	1.04	0.871	1.029
LdBPK_020005400	Ld02	19146	19802	cytochromeb-domainprotein,putative	0.917	1	0.913	0.96	1.129	1.088
LdBPK_020005500	Ld02	20448	21026	hypotheticalprotein,conserved	1.194	0.857	0.891	0.88	0.968	1
LdBPK_020005600	Ld02	21642	22835	hypotheticalprotein,conserved	0.917	1	0.913	1	1.032	1
LdBPK_020005700	Ld02	24938	27919	hypotheticalprotein,conserved	0.917	0.964	0.935	1.08	1	1.029
LdBPK_020005800	Ld02	29518	30462	hypotheticalprotein,conserved	0.889	1	1.087	0.8	0.903	0.794
LdBPK_020005900	Ld02	31782	32846	hypotheticalprotein,conserved	0.889	0.964	1.217	1.16	1.064	1.029
LdBPK_020006000	Ld02	35525	38449	hypotheticalprotein	1.083	0.857	0.978	0.96	1.064	1.029
LdBPK_020006100	Ld02	40524	44024	tRNAexportin,putative	1.028	0.964	0.978	1.08	1.032	1.059
LdBPK_020006200	Ld02	45838	60555	phosphatidylinositolkinaserelatedprotein,putative	1.056	1	1.022	1.08	1.064	1
LdBPK_020006300	Ld02	62114	62833	Pre-mRNA-splicingfactorSF3acomplexsubunit2_Prp11_,putative	1.167	1	1.152	1.32	1.097	1.059
LdBPK_020006400	Ld02	63741	66428	Ankyrinrepeats_manycopies_/Zincfinger,C3HC4type_RINGfinger_containingprotein,putative	1.083	0.929	1.109	1.12	0.968	1.059
LdBPK_020006500	Ld02	67731	73640	Vps51/Vps67,putative	1.139	1.071	1.087	1.12	1.032	1.088
LdBPK_020006600	Ld02	74024	74323	hypotheticalprotein,conserved	1.139	1.107	0.978	1.12	0.774	0.941
LdBPK_020006700	Ld02	81377	83830	phosphoglycanbeta1,3galactosyltransferase	1.111	0.929	0.891	1.04	1.032	1.088
LdBPK_020006900	Ld02	92570	94534	phosphoglycanbeta1,3galactosyltransferase	1.472	1.179	0.956	1.04	1.097	1.412
LdBPK_020007000	Ld02	98300	98536	hypotheticalprotein	2.306	0.893	1.152	1.28	1.29	2.235
LdBPK_020007100	Ld02	101028	103346	phosphoglycanbeta1,3galactosyltransferase	1.944	0.964	1.087	1.16	0.935	2.118
LdBPK_020007200	Ld02	105744	108251	phosphoglycanbeta1,3galactosyltransferase	1.278	1.214	0.826	1.2	0.903	1.147
LdBPK_020007300	Ld02	112390	115170	phosphoglycanbeta1,3galactosyltransferase	1.028	0.929	0.848	1	1.032	1.059
LdBPK_020007400	Ld02	116996	119587	phosphoglycanbeta1,3galactosyltransferase	1.111	1	0.848	1.04	1.161	1.265
LdBPK_020007500	Ld02	123188	125530	phosphoglycanbeta1,2arabinosyltransferase	1.139	0.929	1.043	1.12	1.161	1.059
LdBPK_020007600	Ld02	126998	129979	phosphoglycanbeta1,3galactosyltransferase	1.056	1	1.109	1.04	1.064	1.059
LdBPK_020007700	Ld02	132185	134893	Glycosyltransferase_GlcNAc_,putative	1.083	1.143	1.065	1.16	1.129	1.029
LdBPK_020007800	Ld02	136543	139983	hypotheticalprotein,conserved	1.056	0.893	1.109	1	1	0.971
LdBPK_020007900	Ld02	141474	142298	smallGTPbindingproteinrab6-likeprotein	1.028	1.036	1.152	0.92	1.064	1.059
LdBPK_020008000	Ld02	143819	144013	hypotheticalprotein,conserved	0.917	1.143	0.891	1.32	1	0.941
LdBPK_020008100	Ld02	146092	146601	hypotheticalprotein,conserved	0.889	0.786	1.196	1.16	1	1.206
LdBPK_020008200	Ld02	147486	149078	NIMA/NekSerine/threonine-proteinkinasefamily,putative	0.917	1.036	1.13	1.08	1.129	1.147
LdBPK_020008300	Ld02	152635	160632	ATP-bindingcassettesubfamilyA,member1,putative	1.083	1.036	1.13	1.16	1.097	1.118
LdBPK_020008400	Ld02	164463	166535	SolubleNSFattachmentprotein,SNAP,putative	1.111	0.964	1.043	1.28	1	1.059
LdBPK_020008500	Ld02	167638	168612	RNasePH-likeprotein,putative	1.167	1.286	1	1.12	1.161	1.059
LdBPK_020008600	Ld02	169290	173909	glycosyltransferase,putative	1.083	1.071	1.087	1.04	1.097	1.088
LdBPK_020008700	Ld02	175126	178053	UAAtransporterfamily,putative	1.056	1.107	1.152	1.12	1	1.059
LdBPK_020008800	Ld02	179217	182402	hypotheticalprotein,conserved	1.083	1.071	1.174	1.12	1.032	1
LdBPK_020008900	Ld02	184152	185297	caseinkinaseII,alphachain,putative	0.972	1.071	0.913	1	0.968	1.059
LdBPK_020009000	Ld02	186875	188464	proteasomeregulatorynon-ATPasesubunit6,putative	0.944	1	1	1.04	1.129	0.971
LdBPK_020009100	Ld02	189537	190910	FtsJ-likemethyltransferase,putative	1.056	1.107	1.065	1.12	1.161	1
LdBPK_020009200	Ld02	192222	192680	ubiquitin-conjugatingenzymeE2,putative	1.083	1.286	1.217	0.92	0.903	1.059
LdBPK_020009300	Ld02	193258	193410	hypotheticalprotein	0.944	1.179	0.826	0.76	0.968	1.029
LdBPK_020009400	Ld02	194119	197565	Mitochondrialprotein81	1.028	0.964	0.956	0.96	0.968	0.971
LdBPK_020009500	Ld02	199847	202906	hypotheticalprotein,conserved	1.083	1	1.087	1.2	1.129	0.941
LdBPK_020009600	Ld02	204607	205836	hypotheticalprotein	1.111	1.143	1.109	1.32	1	1
LdBPK_020009700	Ld02	206785	207897	serinepeptidase,ClanS-,familyS54,putative	1.056	0.964	1.152	1.16	1.193	0.971
LdBPK_020009900	Ld02	211731	212207	hypotheticalprotein	1.111	0.893	1.283	1.28	0.968	0.941
LdBPK_020010000	Ld02	214252	215085	voltage-dependentanion-selectivechannel,putative	1.083	1.179	1.239	0.88	1.29	1.206
LdBPK_020010100	Ld02	219229	220104	voltage-dependentanion-selectivechannel,putative	1	0.929	1.196	0.88	1.064	1.118
LdBPK_020010200	Ld02	221321	230884	hypotheticalprotein,conserved	1.083	1.179	1.109	1.04	1.129	1.088
LdBPK_020010300	Ld02	233659	234333	hypotheticalprotein,conserved	1.083	1.071	1.217	0.92	1.064	1.118
LdBPK_020010400	Ld02	235198	237327	hypotheticalprotein,conserved	1.056	1.036	1.152	1.04	1.064	1.147
LdBPK_020010500	Ld02	239274	242123	glyceratekinase,putative	1.083	1.036	1.13	1	1.064	1.118
LdBPK_020010600	Ld02	243477	243989	hypotheticalprotein,conserved	1.222	1.214	0.891	1.04	0.742	0.824
LdBPK_020010700	Ld02	245606	251935	hypotheticalprotein,conserved	1.083	1.036	1.043	1.04	1.193	1
LdBPK_020010900	Ld02	258256	260847	hypotheticalprotein,conserved	1.083	1.071	1.13	1.08	1.129	1.029
LdBPK_020011000	Ld02	262499	263488	hypotheticalprotein,conserved	0.944	1	1.174	1.16	1.032	1.029
LdBPK_020011100	Ld02	265861	266352	hypotheticalprotein,conserved	1.139	1.107	1.043	1.32	1.064	1
LdBPK_020011200	Ld02	267454	269997	hypotheticalprotein,conserved	0.944	0.964	0.978	1.08	1	1.059
LdBPK_020011300	Ld02	273479	277750	proteinkinase,putative	1.083	0.964	1.065	0.96	1.064	1.088
LdBPK_020011500	Ld02	345790	357156	hypotheticalprotein,conserved	1	1.036	1.043	1.04	1	1
LdBPK_020011600	Ld02	357942	359516	Tetratricopeptiderepeat,putative	0.917	0.893	0.956	1.2	0.935	0.971
LdBPK_020011700	Ld02	360567	361199	ARP2/3complexsubunit,putative	0.722	0.75	1	0.88	1.097	0.941
LdBPK_020011800	Ld02	362785	363750	hypotheticalprotein,conserved	1.167	0.821	1.022	1.04	1.064	1.147
LdBPK_020011900	Ld02	364941	366644	hypotheticalprotein,conserved	1.056	0.964	0.956	0.96	1.097	0.971
LdBPK_020012000	Ld02	367677	369656	gamma-glutamylphosphatereductase-likeprotein	0.972	0.929	1	1.04	1.032	0.941
LdBPK_020012100	Ld02	371150	375394	hypotheticalprotein,conserved	1.028	1.071	1.043	1.08	0.968	0.912
LdBPK_020012200	Ld02	375920	376867	hypotheticalprotein,conserved	1.056	1	0.956	1	0.968	0.912
LdBPK_020012300	Ld02	377774	380506	Nop14-likefamily,putative	0.972	1.036	1	0.92	1.064	1
LdBPK_020012400	Ld02	381403	382344	mitochondrialcarrierprotein,putative	0.972	0.929	1.065	0.96	0.935	1.029
LdBPK_020012500	Ld02	384376	384954	hypotheticalprotein	1	0.964	1	1	0.806	1.088
LdBPK_020012600	Ld02	385891	387255	hypotheticalprotein,conserved	0.889	1.036	0.87	1.04	1.032	1.059
LdBPK_020012700	Ld02	388043	390856	hypotheticalprotein,conserved	0.944	0.964	0.913	0.92	0.839	0.882
LdBPK_020013000	Ld02	399203	399631	hypotheticalprotein	1.861	1.929	1.783	1.88	1.613	2.088
LdBPK_020013100	Ld02	400896	402932	metallo-peptidase,ClanMA_E_,FamilyM3	1.722	1.857	1.587	2.12	1.806	2.029
LdBPK_020013200	Ld02	405430	406800	hypotheticalprotein,conserved	1.944	2.321	1.804	2.44	2.129	2.206
LdBPK_030005000	Ld03	5152	8337	hypotheticalprotein,conserved	0.875	1	1	1.12	1	1
LdBPK_030005100	Ld03	9463	10269	hypotheticalprotein,conserved	0.833	0.926	0.87	1.16	0.833	0.828
LdBPK_030005200	Ld03	10999	12222	D-3-phosphoglyceratedehydrogenase-likeprotein	0.875	1.037	1	1.12	0.875	1
LdBPK_030005300	Ld03	13157	14302	2-aminoethylphosphonate pyruvateaminotransferase-likeprotein	0.875	0.963	1	1.2	0.958	0.931
LdBPK_030005400	Ld03	17285	18457	Met-10+like-protein,putative	0.875	0.926	0.783	0.96	0.792	1.034
LdBPK_030005500	Ld03	19308	21809	hypotheticalprotein,conserved	1.083	0.852	1.13	0.88	0.958	1.034
LdBPK_030005600	Ld03	22536	24422	glycerol-3-phosphateacyltransferase	0.833	0.815	0.913	0.76	0.875	1.034
LdBPK_030005700	Ld03	25679	27382	DNAprimaselargesubunit,putative	0.917	0.963	1.13	1	0.833	1
LdBPK_030005800	Ld03	28838	29332	cytochromecoxidaseassemblyprotein,putative	0.792	1.074	0.913	0.88	1.042	0.897
LdBPK_030005900	Ld03	30635	33310	hypotheticalprotein,conserved	0.917	0.926	1	1.04	1.042	1.138
LdBPK_030006000	Ld03	34058	36835	hypotheticalprotein,conserved	0.958	1.037	1.043	1.16	1.125	0.966
LdBPK_030006100	Ld03	37781	38329	acetyltransferase,putative	0.833	1.111	1.217	1.16	0.958	1.034
LdBPK_030006200	Ld03	39203	39622	hypotheticalprotein,conserved	1.125	1.074	1	1.16	1.375	0.931
LdBPK_030006300	Ld03	40859	41791	hypotheticalprotein,conserved	0.75	0.926	1.13	0.88	1.083	0.897
LdBPK_030006400	Ld03	42664	44838	ATP-bindingcassetteproteinsubfamilyF,member1,putative	1.125	1	1.087	0.92	0.917	1
LdBPK_030006500	Ld03	45821	46399	hypotheticalprotein,conserved	1.083	1.037	0.956	1.08	0.958	1.172
LdBPK_030006600	Ld03	46689	48872	zinc-fingerofacetyl-transferaseESCO,putative	0.917	1.037	0.87	1.08	1	0.966
LdBPK_030006700	Ld03	49774	50406	U2splicingauxiliaryfactor,putative	1.042	0.815	1.13	1.08	1.042	0.966
LdBPK_030006800	Ld03	51966	53648	delta-1-pyrroline-5-carboxylatedehydrogenase,putative	1	1	1.13	1.08	1.125	1.069
LdBPK_030006900	Ld03	55429	56568	proteinkinase,putative	1	1.037	1.087	1.16	1.042	0.897
LdBPK_030007000	Ld03	57665	58606	hypotheticalprotein,conserved	0.833	1	0.87	1.12	0.917	0.897
LdBPK_030007100	Ld03	59549	61663	long-chain-fatty-acid-CoAligase,putative	0.958	1.037	1	1	0.875	1.069
LdBPK_030007200	Ld03	64827	65291	hypotheticalprotein,conserved	1.25	1.111	0.913	1.2	1.042	0.966
LdBPK_030007300	Ld03	65915	66166	ribosomalproteinL38,putative	0.917	1.074	1.043	0.88	1	1.172
LdBPK_030007400	Ld03	67473	68381	hypotheticalprotein,conserved	1	1.111	1.13	1.04	0.833	1.207
LdBPK_030007500	Ld03	70090	77166	ApolipoproteinA1/A4/Edomaincontainingprotein,putative	0.083	0.074	0.043	0.04	0.042	0.034
LdBPK_030007600	Ld03	78098	81103	hypotheticalprotein,conserved	1.125	0.963	1.13	0.92	1	1
LdBPK_030007700	Ld03	81895	82341	hypotheticalprotein	1.042	0.963	1.043	0.76	1.125	0.966
LdBPK_030007800	Ld03	87480	93713	hypotheticalprotein,conserved	1.042	1.037	1.087	1	1.042	1
LdBPK_030007900	Ld03	94730	97861	hypotheticalprotein,conserved	1.333	1.148	1.087	1.08	1	1.069
LdBPK_030008000	Ld03	99064	100956	hypotheticalprotein,conserved	1	1.037	1.13	1.08	0.958	1.034
LdBPK_030008100	Ld03	101711	102853	DDRGKdomaincontainingprotein,putative	1	1	1	0.88	1	1
LdBPK_030008200	Ld03	104009	108550	proteinkinase,putative	1.042	1.111	1.043	1.24	1.042	1.069
LdBPK_030008300	Ld03	112678	117633	hypotheticalprotein,conserved	1.042	0.963	1.217	1.08	0.958	1
LdBPK_030008400	Ld03	121274	122206	GPR1/FUN34/yaaHfamily,putative	0.958	0.889	1	1.2	0.917	0.759
LdBPK_030008500	Ld03	124620	125732	GPR1/FUN34/yaaHfamily,putative	1.208	1.148	1.043	0.96	0.917	0.931
LdBPK_030008600	Ld03	128639	130461	GPR1/FUN34/yaaHfamily,putative	0.958	0.815	1.13	0.88	0.833	0.793
LdBPK_030008700	Ld03	130532	131443	GPR1/FUN34/yaaHfamily,putative	1	1.148	0.956	0.96	1.125	0.931
LdBPK_030008800	Ld03	134550	136592	MFStransporter,putative	1.083	1.111	1.043	1.12	0.958	1
LdBPK_030008900	Ld03	139710	144716	PTP1-interactingprotein,39kDa,putative	1.125	1	1.043	1.04	1.083	1.034
LdBPK_030009000	Ld03	145733	146068	60SacidicribosomalproteinP2,putative	0.125	0.185	0.217	0.28	0.125	0.345
LdBPK_030009100	Ld03	146972	147307	60SacidicribosomalproteinP2,putative	0.417	0.519	0.565	0.32	0.417	0.448
LdBPK_030009200	Ld03	148127	153202	TLDdomainprotein,conserved	1.083	1.037	1.087	1.08	0.917	1.034
LdBPK_030009300	Ld03	159470	162643	hypotheticalprotein,conserved	1	1.111	1.087	1.16	1.042	1.103
LdBPK_030009400	Ld03	164697	164972	hypotheticalprotein	1.292	1.148	1.13	1	0.917	1.069
LdBPK_030009500	Ld03	167498	170371	hypotheticalprotein,conserved	1.167	1.074	1.043	1.04	1.125	1.138
LdBPK_030009600	Ld03	171894	174923	Ankyrinrepeats_3copies_/Ankyrinrepeats_manycopies_/Ankyrinrepeat/DHHCpalmitoyltransferase,putative	1.083	1	1.087	1	1.083	1.103
LdBPK_030009700	Ld03	176687	179761	hypotheticalprotein,conserved	1.167	1.111	1.261	1.12	1.083	1.103
LdBPK_030009800	Ld03	181104	182822	phosphate-RepressiblePhosphatePermease-likeprotein	0.917	0.963	1.348	1.16	1	0.931
LdBPK_030009900	Ld03	186042	193439	hypotheticalprotein,conserved	1.083	1.074	1.087	1.08	1.083	1.138
LdBPK_030010000	Ld03	194176	196728	RNArecognitionmotif._a.k.a.RRM,RBD,orRNPdomain_,putative	1	0.926	0.913	1	1	0.897
LdBPK_030010100	Ld03	198674	204769	hypotheticalprotein,conserved	1.083	1.111	1.13	1.04	1.125	1.034
LdBPK_030010200	Ld03	206385	207575	26Sproteaseregulatorysubunit,putative	1.208	1.074	1.174	1.24	1.167	1.103
LdBPK_030010300	Ld03	208858	213192	hypotheticalprotein,conserved	1	1	1.13	1	1.083	1
LdBPK_030010400	Ld03	214647	216794	hypotheticalprotein,conserved	1.042	1	1	1	1.167	1.138
LdBPK_030010500	Ld03	219538	220536	quinoneoxidoreductase,putative	1.125	0.963	1	0.92	0.917	0.862
LdBPK_030010600	Ld03	221013	221549	hypotheticalprotein,conserved	1.042	1.222	1.043	1.04	1.208	0.931
LdBPK_030010700	Ld03	223416	227453	DNArepairhelicase,putative	1.083	1	1.087	1.04	1.083	1.069
LdBPK_030010800	Ld03	228103	229320	arginineN-methyltransferase,putative	0.958	0.926	1.087	1	1.042	1.034
LdBPK_030010900	Ld03	231032	232081	kinase-likeprotein	1.167	1	1.13	1.04	1.083	1.103
LdBPK_030011000	Ld03	232941	234968	mitochondrialprotein99,putative	1.333	1.148	1.043	1.16	1.167	0.966
LdBPK_030011100	Ld03	236581	237558	hypotheticalprotein,conserved	1.167	0.963	1.087	1.08	1.125	1.069
LdBPK_030011200	Ld03	238300	240123	hypotheticalprotein,conserved	1.292	1.037	1.043	1.04	1.083	1.103
LdBPK_030011300	Ld03	242571	245240	hypotheticalprotein,conserved	1.208	1.111	1.174	1.12	1	1.138
LdBPK_030011400	Ld03	246824	249220	hypotheticalprotein,conserved	1.208	1.185	1.174	1.12	1.167	1.034
LdBPK_030011500	Ld03	250220	251920	hypotheticalprotein,conserved	1.25	1.185	1.087	1.08	1.125	1.034
LdBPK_030011600	Ld03	262143	263003	Uroporphyrinogen-IIIsynthaseHemD,putative	1.167	1.37	1.217	1.04	1.333	1.103
LdBPK_030011800	Ld03	265256	271885	DEAD/DEAHboxhelicase/TypeIIIrestrictionenzyme,ressubunit,putative	1.167	1.074	1.13	1	1.125	1.069
LdBPK_030011900	Ld03	272702	281365	hypotheticalprotein,conserved	1.083	1	1.043	1.08	1.042	1
LdBPK_030012000	Ld03	282269	282958	Aminoacyl-tRNAeditingdomaincontainingprotein,putative	0.875	0.741	0.783	0.72	0.75	1.138
LdBPK_030012100	Ld03	283519	286158	hypotheticalprotein,conserved	1.333	0.963	1.174	1.08	1.042	1.138
LdBPK_030012200	Ld03	288269	289483	hypotheticalprotein,conserved	1.083	1.296	1.043	1.36	1.125	1.241
LdBPK_030012300	Ld03	290399	290653	cytochromecoxidasecopperchaperone,putative	0.833	0.926	1.13	1.2	0.708	1
LdBPK_030012400	Ld03	291381	293531	TatDrelatedDNase,putative	1.125	1.148	1.174	1.16	1	0.966
LdBPK_030012500	Ld03	294376	295329	hypotheticalprotein,conserved	0.875	0.926	1.217	1	1	0.931
LdBPK_030012600	Ld03	296086	297732	Ubiquitin-likedomaincontainingprotein,putative	1.208	1	1	1.12	1.125	1.207
LdBPK_030012700	Ld03	298509	308021	serine/threonine-proteinkinase,putative	1.042	1.037	1.087	1.12	1.042	1.034
LdBPK_030012800	Ld03	309526	310833	hypotheticalprotein,conserved	1.083	1.148	1.217	1.04	1	1.103
LdBPK_030012900	Ld03	311694	318875	6-phosphofructo-2-kinase1	1	1	1.087	1.08	1	1.034
LdBPK_030013000	Ld03	320169	323450	hypotheticalprotein,conserved	1.083	1.037	1.13	1.12	1.042	1.207
LdBPK_030013100	Ld03	324251	332950	hypotheticalprotein,conserved	1.125	1.037	1.13	1.04	1	1.103
LdBPK_030013200	Ld03	333721	334821	hypotheticalprotein	1.208	0.852	1.174	1	1.208	1
LdBPK_030013300	Ld03	334826	335578	CDP-alcoholphosphatidyltransferase,putative	0.958	0.963	1.043	1.2	1.042	0.897
LdBPK_030013400	Ld03	337978	339165	hypotheticalprotein,conserved	1.083	1.259	1.13	1.12	1.125	1.103
LdBPK_030013500	Ld03	340269	343178	zf-MYND-likezincfinger,mRNA-binding,putative	1.083	0.963	1	1.04	1	1.103
LdBPK_030013600	Ld03	344029	350997	hypotheticalprotein,conserved	0.917	1.074	1.087	1.04	1.125	1.034
LdBPK_030013700	Ld03	352019	356413	hypotheticalprotein,conserved	1.083	1	1.174	1.12	1.042	1.034
LdBPK_030013800	Ld03	357355	361521	hypotheticalprotein,conserved	1.042	0.926	0.783	0.96	0.958	0.966
LdBPK_030013900	Ld03	362475	368480	hypotheticalprotein,conserved	0.917	1	0.956	0.96	1.042	0.966
LdBPK_030014000	Ld03	369239	371458	NLIinteractingfactor-likephosphatase,putative	1	0.963	0.956	0.96	1.125	1.034
LdBPK_030014100	Ld03	373497	374639	peterpanprotein,putative	0.875	0.741	1	1	1.125	0.931
LdBPK_030014200	Ld03	375804	376484	inorganicpyrophosphatase,putative	0.792	1.074	0.956	1.08	1.042	0.966
LdBPK_030014300	Ld03	377313	377969	Got1/Sft2-likefamily,putative	0.958	0.963	1	1	1.042	0.897
LdBPK_030014400	Ld03	379034	381127	Amidohydrolasefamily,putative	1	0.926	0.87	0.8	0.875	1
LdBPK_030014500	Ld03	381725	382711	hypotheticalprotein,conserved	1	1	0.87	1.12	1.167	1.069
LdBPK_030014600	Ld03	384191	386098	Multicopperoxidase,putative	0.833	0.889	0.956	1.04	1.125	1.069
LdBPK_030014700	Ld03	386726	387040	hypotheticalprotein,conserved	1.208	1.111	0.87	1.32	1	1.241
LdBPK_030014800	Ld03	387586	388563	MORNrepeat,putative	1.083	1.259	0.913	1.04	0.958	0.897
LdBPK_030014900	Ld03	389305	390546	eukaryoticinitiationfactor2a,putative	0.833	1.148	0.913	1.04	1.125	1.034
LdBPK_040005000	Ld04	6587	9658	calcium-translocatingP-typeATPase	1.043	1.04	0.956	1.04	1.043	1.064
LdBPK_040005100	Ld04	11763	12677	BT1family,putative	1.043	0.8	1	1.04	1.13	0.871
LdBPK_040005200	Ld04	14675	16849	cAMP-specificphosphodiesterase,putative	0.826	1	0.913	1.04	1.087	0.903
LdBPK_040005300	Ld04	17841	18062	hypotheticalprotein,conserved	1	0.96	0.826	1.04	1	0.742
LdBPK_040005400	Ld04	18566	19885	hypotheticalprotein,conserved	1.217	0.96	1	1.04	1.174	1.194
LdBPK_040005500	Ld04	23918	24421	hypotheticalprotein,conserved	0.783	1.04	1.087	1.08	1	1.194
LdBPK_040005600	Ld04	25568	27157	hypotheticalprotein,conserved	1	1.2	0.956	1.04	0.913	1.032
LdBPK_040005700	Ld04	29269	30057	DNAtopoisomerasetypeIBsmallsubunit,putative	0.957	0.96	1.217	1.08	1.13	1.194
LdBPK_040005800	Ld04	31003	31740	Methyltransferasedomaincontainingprotein,putative	0.913	1.2	0.956	0.96	1.043	0.871
LdBPK_040005900	Ld04	32426	32902	hypotheticalprotein,conserved	0.696	1.04	0.783	0.84	0.957	0.839
LdBPK_040006000	Ld04	34002	39620	hypotheticalprotein,conserved	1.043	0.96	1.13	0.96	1.087	1
LdBPK_040006100	Ld04	40782	42515	hypotheticalprotein,conserved	1.261	1	1.174	1.04	1	1.129
LdBPK_040006200	Ld04	43620	44663	hypotheticalprotein,conserved	1.043	1.12	1	1	1.261	1.161
LdBPK_040006300	Ld04	45428	46330	exosomecomplexexonucleaseRRP40,putative	1.261	1.12	1	1.12	1.174	1.161
LdBPK_040006400	Ld04	47296	47772	hypotheticalprotein,conserved	1.217	1.4	1.087	1	1.13	1.161
LdBPK_040006500	Ld04	48734	50038	hypotheticalprotein,conserved	1.043	1.16	1.043	0.92	1.13	1.129
LdBPK_040006600	Ld04	50534	52111	hypotheticalprotein,conserved	1	0.88	0.739	1.08	1.043	0.903
LdBPK_040006700	Ld04	53148	54725	hypotheticalprotein,conserved	1.13	1.04	0.87	0.92	1.087	1.129
LdBPK_040006800	Ld04	55761	57338	hypotheticalprotein,conserved	0.87	0.96	0.783	0.88	1.13	1.064
LdBPK_040006900	Ld04	58372	59949	hypotheticalprotein,conserved	1.304	1.04	0.913	1.2	1.043	1.097
LdBPK_040007000	Ld04	62029	63543	surfaceantigen-likeprotein	1.087	1.28	1	1.2	1.13	0.968
LdBPK_040007100	Ld04	64483	66612	surfaceantigen-likeprotein	1.043	1.08	1	1.2	1.217	1.064
LdBPK_040007200	Ld04	67682	68230	surfaceantigen-likeprotein	1.261	1.08	1.043	1.08	1.348	0.903
LdBPK_040007300	Ld04	70279	71136	surfaceantigen-likeprotein	1.043	0.88	1	1.12	0.696	1
LdBPK_040007400	Ld04	74159	75223	hypotheticalprotein,conserved	0.87	1.12	1.13	1.28	1.043	1.226
LdBPK_040007500	Ld04	77051	77827	hypotheticalprotein,conserved	1	0.92	1.217	1.28	0.957	1.032
LdBPK_040007600	Ld04	79208	80080	GRAMdomaincontainingprotein,putative	0.87	1.28	1.304	1.08	0.913	1.097
LdBPK_040007700	Ld04	82086	86492	RNApseudouridylatesynthase-likeprotein	1.043	1.08	0.956	1	1.087	1.097
LdBPK_040007800	Ld04	87159	87965	hypotheticalprotein,conserved	1.261	1.16	1.304	1.16	1.087	1.29
LdBPK_040007900	Ld04	88603	90045	Mitochondrial39-SribosomalproteinL47_MRP-L47_,putative	1.043	0.96	1.087	1.08	1.043	1.194
LdBPK_040008000	Ld04	90567	96494	adenosinemonophosphatedeaminase,putative	1.174	1.04	1.087	1.08	1.13	1.064
LdBPK_040008100	Ld04	97919	99265	AlcoholdehydrogenaseGroES-likedomaincontainingprotein,putative	0.913	1	1.217	1.08	1.174	1.161
LdBPK_040008200	Ld04	100701	101675	hypotheticalprotein,conserved	1.174	1.28	1.087	1.16	1	1.032
LdBPK_040008300	Ld04	102315	104246	beta-fructofuranosidase,putative	1.087	1.16	1.043	1.12	1	1
LdBPK_040008400	Ld04	105930	106991	beta-fructofuranosidase,putative	1.13	1	1.13	1.08	1.087	0.968
LdBPK_040008500	Ld04	108193	110757	mitochondrialexoribonucleaseDSS-1,putative	1.043	1.2	1.043	1.04	1.13	1.194
LdBPK_040008600	Ld04	111393	111947	ADP-ribosylationfactor,putative	1.217	1.24	1.043	0.88	1.261	1.097
LdBPK_040008700	Ld04	113932	120345	hypotheticalprotein,conserved	1.13	1	1.087	1	1.13	1.064
LdBPK_040008800	Ld04	121386	121958	hypotheticalprotein,conserved	1.304	1.08	1	0.88	1	1.097
LdBPK_040008900	Ld04	123026	124087	Phytanoyl-CoAdioxygenase_PhyH_,putative	0.739	1.04	1.13	1	1	0.968
LdBPK_040009000	Ld04	133333	134061	hypotheticalprotein,conserved	1.174	1.12	1.174	1.12	1.13	1.064
LdBPK_040009100	Ld04	137860	138882	anaphasepromotingcomplex,subunit10-likeprotein	1.087	0.96	1.174	1.2	1.13	0.903
LdBPK_040009200	Ld04	140373	143738	hypotheticalprotein,conserved	1.087	1.08	1	1.08	1.087	1
LdBPK_040009300	Ld04	146067	147152	Tetratricopeptiderepeat,putative	1.348	1.04	1.174	1.2	1.261	1.161
LdBPK_040009400	Ld04	148465	160824	hypotheticalprotein,conserved	1.174	1.12	1.087	1.16	1.13	1.064
LdBPK_040009500	Ld04	164388	168380	serine/threonineproteinkinase-likeprotein	1.043	1.12	1.043	1	1.217	1.097
LdBPK_040009600	Ld04	172678	175245	cysteinepeptidase,ClanCA,familyC2,putative	1.174	1.08	1.13	1.16	1.087	1.129
LdBPK_040009700	Ld04	179383	180822	adenylosuccinatelyase,putative	1.261	1.32	1.043	1.04	1.043	1.032
LdBPK_040009800	Ld04	181642	184302	hypotheticalprotein	1.043	1.16	1.043	1.08	1.13	1
LdBPK_040009900	Ld04	185644	186210	60SribosomalproteinL11_L5,L16_	1.261	1.12	1.217	1.12	1.13	0.968
LdBPK_040010000	Ld04	186825	187397	ADP-ribosylationfactor,putative	0.957	1.04	1.174	0.88	1.348	1.194
LdBPK_040010100	Ld04	189092	190063	hypotheticalprotein,conserved	1.261	1.08	1.217	1	0.957	0.871
LdBPK_040010200	Ld04	191003	200023	Nucleotidyltransferasedomaincontainingprotein,putative	1.13	1.2	1.174	1.04	1.174	1.097
LdBPK_040010300	Ld04	203409	208151	hypotheticalprotein,conserved	1.174	1.04	1.043	1.04	1.174	1.097
LdBPK_040010400	Ld04	209589	212792	palmitoylacyltransferase1,putative	1.087	1	1.13	1	1.13	1.129
LdBPK_040010500	Ld04	214595	215638	hypotheticalprotein,conserved	1.217	1.16	1	1.28	1.348	1
LdBPK_040010600	Ld04	218296	220074	Zincfinger,C3HC4type_RINGfinger_containingprotein,putative	1.13	1.04	0.913	1.08	1.043	1.161
LdBPK_040010700	Ld04	221011	225663	Tetratricopeptiderepeat,putative	1.043	1.08	1.043	1.04	1.087	1.064
LdBPK_040010800	Ld04	228988	229917	tyrosinephosphatase,putative	1.087	1.08	1.087	1.04	1	1.064
LdBPK_040010900	Ld04	230436	235142	DENN_AEX-3_domaincontainingprotein,putative	1.043	1.04	1.043	1.12	1.043	1.129
LdBPK_040011000	Ld04	237154	238056	spermidinesynthase	1.174	1.16	1.304	1.24	1.13	1.064
LdBPK_040011100	Ld04	238801	239604	hypotheticalprotein,conserved	0.913	0.88	1.043	1.08	1.217	1.29
LdBPK_040011200	Ld04	240373	249693	hypotheticalprotein,conserved	1.13	1.04	1.13	1.12	1.087	1.097
LdBPK_040011300	Ld04	251537	252040	hypotheticalprotein,conserved	1	0.88	0.826	1	1.174	1.097
LdBPK_040011400	Ld04	252879	256748	hypotheticalprotein,conserved	1.13	1.12	1.087	1.04	1.13	1.097
LdBPK_040011500	Ld04	259166	259387	hypotheticalprotein	1.043	1.16	1	0.96	1	1.129
LdBPK_040011600	Ld04	259998	261014	hypotheticalprotein,conserved	1	1.12	1.043	1.08	1.174	1.032
LdBPK_040011700	Ld04	261697	262299	hypotheticalprotein,conserved	0.87	1.16	0.783	0.76	1.087	1.129
LdBPK_040011800	Ld04	263638	264624	Zincfinger,C3HC4type_RINGfinger_containingprotein,putative	1.348	1.08	1.217	0.92	1.13	1.194
LdBPK_040011900	Ld04	266414	270142	serine-threonineproteinkinase-likeprotein	1.043	1.08	0.956	0.96	1.043	1.064
LdBPK_040012000	Ld04	271130	271552	hypotheticalprotein,conserved	1	1.36	1.174	1.04	1.13	0.935
LdBPK_040012100	Ld04	273190	273648	hypotheticalprotein,conserved	1.087	0.92	0.783	0.92	0.913	0.871
LdBPK_040012200	Ld04	274930	275376	ubiquitin-conjugatingenzymeE2,putative	1.391	0.96	0.956	0.92	0.957	0.935
LdBPK_040012300	Ld04	277333	279501	Axonemaldyneinlightchain,putative	1.043	0.96	0.956	1	1.13	1.032
LdBPK_040012400	Ld04	280595	283870	hypotheticalprotein,conserved	1.13	1.04	0.956	1.04	1.087	0.935
LdBPK_040012500	Ld04	284880	287264	Tirchaperoneprotein_CesT_family,putative	1	1.12	1	1.04	1.13	1
LdBPK_040012600	Ld04	291153	293288	hypotheticalprotein,conserved	1.087	1.08	1.13	1.08	1	1.032
LdBPK_040012700	Ld04	294276	296186	Proteinofunknownfunction_DUF974_,putative	1.087	1.04	1.043	1.08	1.348	0.968
LdBPK_040012800	Ld04	296921	299368	WAHDdomainofWASHcomplex,putative	1.043	0.96	0.956	1.04	1	0.871
LdBPK_040012900	Ld04	300279	300920	60SribosomalproteinL10,putative	1.087	1.2	1.087	1.12	1.13	1.129
LdBPK_040013000	Ld04	301984	302715	nascentpolypeptideassociatedcomplexsubunit-likeprotein,copy2	1.043	1.16	1.174	0.92	1	0.903
LdBPK_040013100	Ld04	303814	304332	nascentpolypeptideassociatedcomplexsubunit-likeprotein,copy2	1.391	1.12	1.174	1.24	1.478	1.097
LdBPK_040013200	Ld04	305018	306748	heatshockprotein,putative	1.13	0.96	1	1	1.13	0.935
LdBPK_040013300	Ld04	307764	311168	hypotheticalprotein,conserved	1.043	1	0.956	1.08	1.13	1.064
LdBPK_040013400	Ld04	313142	314583	hypotheticalprotein,conserved	1	0.88	1.13	1.04	1.043	1.032
LdBPK_040013500	Ld04	315218	317233	PescadilloN-terminus/DNAligase3BRCTdomain/BRCA1CTerminus_BRCT_domain/BRCTdomain,aBRCA1C-terminusdomaincontainingprotein,putative	1.043	1.08	1.13	0.96	1.043	1.032
LdBPK_040013600	Ld04	317935	319161	Peptidedeformylase2,putative	1.087	1.08	0.956	1.12	1.087	1.129
LdBPK_040013700	Ld04	320095	324285	hypotheticalprotein,conserved	1.043	0.96	1.174	1	1.13	1.064
LdBPK_040013800	Ld04	325534	328173	tyrosinephospatase-likeprotein	1.043	0.92	1	0.96	1.043	1.032
LdBPK_040013900	Ld04	329621	330811	serinepeptidase,ClanS-,familyS54,putative	1	1.16	1.13	1	1.174	1.258
LdBPK_040014000	Ld04	331572	332237	RibosomalproteinL30p/L7e,putative	1.261	0.92	0.913	1.28	0.957	1
LdBPK_040014100	Ld04	336020	339574	hypotheticalprotein,conserved	1.087	1.08	1.087	1.04	1.043	1.032
LdBPK_040014200	Ld04	341538	342059	hypotheticalprotein,conserved	1.261	1	1.043	1.44	0.826	1
LdBPK_040014300	Ld04	343928	347755	hypotheticalprotein,conserved	1.13	1.08	1	1	1	1
LdBPK_040014400	Ld04	349147	354771	hypotheticalprotein,conserved	1.087	0.96	0.956	1	1.043	1
LdBPK_040014500	Ld04	356954	357697	hypotheticalprotein,conserved	0.87	0.92	1	0.92	1.087	0.839
LdBPK_040014600	Ld04	359265	361052	hypotheticalprotein,conserved	0.957	1.12	1	0.92	0.913	1.064
LdBPK_040014700	Ld04	362936	363382	hypotheticalprotein,conserved	1.043	1.2	0.783	1	1.13	1.064
LdBPK_040014800	Ld04	365336	366817	chaperoneproteinDNAj,putative	1.087	0.92	0.739	0.96	0.87	0.968
LdBPK_040014900	Ld04	368309	368950	60SribosomalproteinL10,putative	1.261	1	1.217	1.04	1.043	1.097
LdBPK_040015000	Ld04	369849	370478	adenylatekinase,putative	1	0.8	0.87	1.08	0.783	0.903
LdBPK_040015100	Ld04	371369	372943	hypotheticalprotein,conserved	1.043	1	1	1.12	1.13	1
LdBPK_040015200	Ld04	373897	375342	hypotheticalprotein,conserved	1.217	0.92	0.87	1.16	1.087	0.968
LdBPK_040015300	Ld04	375692	379417	hypotheticalprotein,conserved	1	0.92	0.956	1	0.913	1.032
LdBPK_040015400	Ld04	380092	380946	hypotheticalprotein,conserved	1.13	1.12	1.087	1.16	1	0.968
LdBPK_040015500	Ld04	381900	385436	chloridechannelprotein,putative	1	1	1	1.04	1.087	0.968
LdBPK_040015600	Ld04	387025	387693	Domainofunknownfunction_DUF947_,putative	1.087	0.84	1.13	1.08	1.043	0.968
LdBPK_040015700	Ld04	389111	389695	COPIassociatedprotein,putative	0.826	0.92	1	0.88	0.913	0.935
LdBPK_040015800	Ld04	391261	392559	acyltransferase-likeprotein,copy1	1	1.08	1.087	1.08	0.957	1.097
LdBPK_040015900	Ld04	394151	395221	acyltransferase-likeprotein,copy2	1.13	0.92	1	1.04	0.87	1.064
LdBPK_040016000	Ld04	396383	397840	hypotheticalprotein,conserved	1.174	0.84	1.087	1.12	1.13	1.032
LdBPK_040016100	Ld04	398307	398696	hypotheticalprotein,conserved	1.043	0.52	1.261	1.12	1.261	1.064
LdBPK_040016200	Ld04	399458	402088	TranscriptionalrepressorTCF25,putative	1.174	1	1	0.96	0.913	1
LdBPK_040016300	Ld04	402913	406986	hypotheticalprotein,conserved	1	1.04	0.956	0.96	1.087	1.064
LdBPK_040016400	Ld04	408869	409198	hypotheticalprotein,conserved	1.174	1.16	1.087	1.04	0.739	0.903
LdBPK_040016500	Ld04	409808	412681	protonmotiveATPase,putative	1	0.96	0.956	0.84	1.043	0.968
LdBPK_040016600	Ld04	414608	416797	hypotheticalprotein,conserved	1	1.08	1	0.96	0.957	0.968
LdBPK_040016700	Ld04	417801	418733	cytochromecoxidaseassemblyfactor,putative	1	1.04	0.913	1.16	0.957	1.097
LdBPK_040016800	Ld04	419557	420459	hypotheticalprotein,conserved	0.913	0.92	0.913	0.96	1.043	0.903
LdBPK_040016900	Ld04	421162	421668	hypotheticalprotein,conserved	0.826	1.24	0.87	0.92	1.087	0.742
LdBPK_040017000	Ld04	423869	424924	fructose-1,6-bisphosphatase	0.87	0.92	0.956	0.96	1.043	1.064
LdBPK_040017100	Ld04	425694	426410	MethyltransferaseFkbMdomaincontainingprotein,putative	0.957	1	1.217	1.16	0.913	1.032
LdBPK_040017200	Ld04	436133	437068	RNA-bindingprotein,putative	1.087	0.84	0.913	0.84	1.087	0.839
LdBPK_040017300	Ld04	439954	447441	hypotheticalprotein,conserved	0.87	0.92	0.913	0.96	0.957	0.871
LdBPK_040017400	Ld04	448728	450299	tRNAnucleotidyltransferase,putative	0.913	0.84	0.87	1.04	1.087	1
LdBPK_040017500	Ld04	451139	451702	hypotheticalprotein,conserved	0.957	0.96	0.739	0.76	0.826	0.968
LdBPK_040017600	Ld04	456471	457577	caseinkinaseI,putative	0.87	1.04	0.783	0.88	1.087	0.903
LdBPK_040017700	Ld04	458572	461757	hypotheticalprotein,conserved	0.87	0.88	1	0.84	1	0.839
LdBPK_040017800	Ld04	462941	464071	actin	0.913	0.88	1.087	0.76	0.913	1
LdBPK_050005000	Ld05	6366	9113	hypotheticalprotein,conserved	0.958	0.967	1.087	0.892	0.907	0.952
LdBPK_050005100	Ld05	9572	9991	hypotheticalprotein,conserved	1.042	0.833	0.87	0.919	0.86	0.81
LdBPK_050005200	Ld05	10500	11087	ras-likesmallGTPases,putative	0.958	0.733	0.783	0.946	0.907	0.952
LdBPK_050005300	Ld05	12193	13938	paraflagellarrodcomponentpar4,putative	1.167	1	0.913	1.081	1.093	1.024
LdBPK_050005400	Ld05	15138	17639	hypotheticalprotein,conserved	0.875	0.967	0.956	0.973	0.977	0.952
LdBPK_050005500	Ld05	18867	21368	majorvaultprotein,putative	0.875	1	0.913	0.919	0.884	0.929
LdBPK_050005600	Ld05	23494	23769	dyneinlightchain,putative	1.042	0.933	1.087	0.892	0.953	0.81
LdBPK_050005700	Ld05	24648	25253	Rrp15p,putative	0.875	0.8	0.826	0.838	0.884	0.857
LdBPK_050005800	Ld05	26576	27115	Nudixhydrolase2,putative	1.125	0.833	0.913	0.838	0.977	0.905
LdBPK_050005900	Ld05	28927	30840	phosphoproteinphosphatase,putative	1	0.967	1.043	0.973	1	0.976
LdBPK_050006000	Ld05	34479	34850	hypotheticalprotein,conserved	1.083	0.867	0.87	1.027	1.023	0.952
LdBPK_050006100	Ld05	35853	36869	hypotheticalprotein,conserved	0.917	1.067	1.043	0.973	0.907	1.024
LdBPK_050006200	Ld05	38508	39806	proteinkinase,putative	0.792	1	1.13	1	1.023	0.976
LdBPK_050006300	Ld05	42616	44652	nucleolarRNAhelicaseII,putative	0.875	1	0.826	1	0.93	0.857
LdBPK_050006400	Ld05	46339	47664	hypotheticalprotein,conserved	0.917	1	0.956	0.946	1.046	1.024
LdBPK_050006500	Ld05	48737	50278	hypotheticalprotein,conserved	1	1.033	1.043	1.108	1.023	0.952
LdBPK_050006600	Ld05	50805	53084	hypotheticalprotein,conserved	0.917	1.033	1	1.027	1.023	0.976
LdBPK_050006700	Ld05	54519	55952	dihydrolipoamidebranchedchaintransacylase,putative	1	0.967	1.087	1.081	0.907	0.952
LdBPK_050006800	Ld05	57503	58588	Fip1motif/ZincfingerC-x8-C-x5-C-x3-Htype_andsimilar_,putative	0.875	1.167	1.043	0.919	0.953	0.929
LdBPK_050006900	Ld05	59477	61837	FerrousirontransportproteinB/50Sribosome-bindingGTPase,putative	0.958	1	0.956	1.216	0.977	1.071
LdBPK_050007000	Ld05	62621	67108	hypotheticalprotein,conserved	1.125	1.033	1.174	1.081	1.023	0.976
LdBPK_050007100	Ld05	68689	70695	dualspecificityphosphatase-likeprotein	1.042	0.9	0.956	0.973	1.023	1.048
LdBPK_050007200	Ld05	74981	76882	hydrogenase,putative	1.042	1.1	1.043	1.108	0.953	1.119
LdBPK_050007300	Ld05	78593	80374	viscerotropicleishmaniasisantigen,putative	0.917	0.967	1	0.919	0.907	0.905
LdBPK_050007400	Ld05	82159	82452	hypotheticalprotein,conserved	1.042	1	1	1.324	1.139	1.119
LdBPK_050007500	Ld05	83141	84301	hypotheticalprotein,conserved	0.917	1	1.087	0.865	1	0.952
LdBPK_050007600	Ld05	85284	86246	hypotheticalprotein,conserved	0.875	1	0.913	1.027	0.977	1.095
LdBPK_050007700	Ld05	86851	87525	proteintyrosinephosphatase,putative	0.958	1.033	0.956	1.216	1.116	0.952
LdBPK_050007800	Ld05	89320	89841	ARP2/3complex16kDasubunit,putative	1	1.133	1.13	0.838	1.116	1.024
LdBPK_050007900	Ld05	91379	92836	phosphatecarrierprotein,mitochondrialprecursor-likeprotein	1.042	1.033	1.13	1.081	0.977	0.976
LdBPK_050008000	Ld05	93099	95717	hypotheticalprotein,conserved	1.042	0.967	0.913	0.973	1.023	1.048
LdBPK_050008100	Ld05	96423	96965	monothiolglutaredoxin,putative	0.667	1.2	1	1.189	1.07	1.19
LdBPK_050008200	Ld05	97294	97299	hypotheticalprotein	1	1.133	1.217	1.216	0.837	0.952
LdBPK_050008300	Ld05	98355	101339	DNAreplicationlicensingfactorMCM8,putative	1	0.967	1	1	1	1.071
LdBPK_050008400	Ld05	102136	103251	hypotheticalprotein,conserved	0.792	0.833	1.217	1.054	1	1.095
LdBPK_050008500	Ld05	104721	106196	trypanothionereductase	1.167	1.067	1.043	1.027	0.93	1.048
LdBPK_050008600	Ld05	107152	109029	ATP-dependentRNAhelicase,putative	1	0.933	1.043	0.973	0.93	1
LdBPK_050008700	Ld05	109843	110829	hypotheticalprotein,conserved	1.125	0.967	1	0.838	0.837	1.143
LdBPK_050008800	Ld05	112521	116237	microtubule-associatedprotein,putative	0.292	0.267	0.261	0.243	0.279	0.238
LdBPK_050008900	Ld05	122603	124972	proteinkinase,putative	1	1.067	0.956	1.054	1	1.048
LdBPK_050009000	Ld05	127021	130653	structuralmaintenanceofchromosome_SMC_,putative	1	1	0.956	0.946	1.116	1.071
LdBPK_050009100	Ld05	131670	134432	Tetratricopeptiderepeat/TPRrepeat,putative	1	1	1.217	1.054	1.116	1.095
LdBPK_050009200	Ld05	135407	135742	dynein-lightchain-protein,putative	0.708	0.633	0.783	0.865	0.767	0.786
LdBPK_050009300	Ld05	138418	140445	hypotheticalprotein,conserved	1	0.967	1.087	0.919	1	0.952
LdBPK_050009400	Ld05	140992	143553	hypotheticalprotein,conserved	1.042	0.967	0.913	0.892	0.884	1.024
LdBPK_050009500	Ld05	144826	145416	Skp1family,dimerisationdomaincontainingprotein,putative	1.125	0.8	1.087	1.081	0.953	1.024
LdBPK_050009600	Ld05	146287	148170	GTPase,putative	1.083	1	0.913	1	1.023	1.024
LdBPK_050009700	Ld05	149671	150399	hypotheticalprotein,conserved	1.042	0.967	1.087	1.081	0.977	1.048
LdBPK_050009800	Ld05	151415	153139	monocarboxylatetransporter-likeprotein	1.25	0.967	1.043	0.946	0.907	1.048
LdBPK_050009900	Ld05	156703	157206	hypotheticalprotein,conserved	1.292	0.933	1.174	1.108	1.116	1.143
LdBPK_050010000	Ld05	159008	160732	ATPsynthaseF1,alphasubunit,putative	0.958	1.167	1.043	1	1.07	1
LdBPK_050010100	Ld05	162127	163851	ATPsynthaseF1,alphasubunit,putative	0.958	1.033	1.13	0.946	1.07	1.071
LdBPK_050010200	Ld05	165246	166970	ATPsynthaseF1,alphasubunit,putative	1.125	0.967	1.043	0.784	1	1
LdBPK_050010300	Ld05	169573	170595	nuclearreceptorbindingfactor-likeprotein	1.292	1.033	1	1.081	1.093	1.095
LdBPK_050010400	Ld05	171405	177698	kinetoplast-associatedprotein-likeprotein	1	1.033	0.956	1.027	1	1.024
LdBPK_050010500	Ld05	178253	178657	hypotheticalprotein,conserved	1	1.067	0.956	1.216	1.232	1.167
LdBPK_050010600	Ld05	180069	181016	cdc2-relatedkinase,putative	1.042	1.133	1.348	1.054	1.139	1.119
LdBPK_050010700	Ld05	182355	183614	hypotheticalprotein,conserved	1.208	1.233	1.261	1.027	1.139	1
LdBPK_050010800	Ld05	186268	187500	hypotheticalprotein,conserved	0.958	1.033	1.261	1.135	1.163	1.095
LdBPK_050010900	Ld05	188631	190970	hypotheticalprotein,conserved	1.083	0.933	0.956	0.973	1.093	1.095
LdBPK_050011000	Ld05	193487	196507	ATP-dependentRNAhelicase,putative	1.125	0.933	1	1.108	1.046	1.095
LdBPK_050011100	Ld05	197178	199898	COG4transportprotein,putative	1.125	1	1.087	1.054	1	1.048
LdBPK_050011200	Ld05	200658	203603	SurBPK275-PModule,putative	1.208	1.167	1.087	1.189	1.046	1.024
LdBPK_050011300	Ld05	204609	207284	hypotheticalprotein,conserved	1.125	1.067	1.087	1.135	1.023	1.048
LdBPK_050011400	Ld05	208198	211875	kinesin,putative	1.125	1.067	1.174	1.081	1.116	1.048
LdBPK_050011500	Ld05	212772	218519	Ankyrinrepeats_manycopies_/Ankyrinrepeats_3copies_/Ankyrinrepeat,putative	1	1.033	1.087	1	1.023	1.024
LdBPK_050011600	Ld05	220095	222698	hypotheticalprotein,conserved	1.083	1.067	1.13	0.973	1.163	1.071
LdBPK_050011700	Ld05	225320	226291	nitroreductase-likeprotein	1.042	1.167	1.043	1.027	1	1.167
LdBPK_050011800	Ld05	227448	234995	hypotheticalprotein,conserved	1.083	1.1	1.087	1.054	1.046	1.048
LdBPK_050011900	Ld05	236985	238025	sre-2/carboxylatecarrier-likeprotein	1	1.267	0.87	1.027	1.139	1.048
LdBPK_050012000	Ld05	239358	247361	Sperm-tailPG-richrepeat,putative	1.042	1.067	1	1	1.023	1.095
LdBPK_050012100	Ld05	249972	255149	hypotheticalprotein,conserved	1.125	1.1	1.087	1	1.046	1.048
LdBPK_050012200	Ld05	258429	262616	CYC2-likecyclin,putative	1.042	1.033	1	1.027	1.116	1.095
LdBPK_050012300	Ld05	264841	268947	phophatase-likeprotein	1.042	1.1	1.13	1.135	1.07	1.071
LdBPK_050012400	Ld05	270635	272860	hypotheticalprotein,conserved	1.125	1.133	1.217	1.081	1.163	1.167
LdBPK_050012500	Ld05	274756	275850	Vta1like,putative	1	1.033	1.304	1	1.186	1.119
LdBPK_050012600	Ld05	277055	279526	Flavodoxin/RadicalSAMsuperfamily/Wyosinebaseformation,putative	1.208	1	1.087	1.027	1.023	1.214
LdBPK_050012700	Ld05	281268	285125	kinesin-likeprotein	1.25	1.1	1.174	1.108	1.163	1.095
LdBPK_050012800	Ld05	286931	291073	hypotheticalprotein,conserved	0.958	1.067	1.087	1.135	1.116	1.071
LdBPK_050012900	Ld05	292358	292801	hypotheticalprotein,conserved	1	1.067	0.956	0.946	0.907	1.214
LdBPK_050013000	Ld05	294977	296140	Mitochondrialglycoprotein,putative	0.917	0.833	1.043	1.108	1.093	1.071
LdBPK_050013100	Ld05	296553	298070	MYNDzincfinger_ZnF_domain-likeprotein	1.208	1.067	1.217	1.243	1.186	1.119
LdBPK_050013200	Ld05	298873	299364	Got1/Sft2-likefamily,putative	1.083	0.867	0.956	1.216	1.023	1
LdBPK_050013300	Ld05	300326	303151	hypotheticalprotein,conserved	0.875	1.1	1	1.135	1.209	1.167
LdBPK_050013400	Ld05	304222	305142	methylthioadenosinephosphorylase,putative	1.083	1.033	0.956	1.135	1.07	1.167
LdBPK_050013500	Ld05	308106	312380	hypotheticalprotein,conserved	1.167	1.267	1.174	1.189	1.07	1.048
LdBPK_050013600	Ld05	313728	315731	zinc-fingerofaC2HC-type,putative	1.042	1.033	1.087	1.162	1.139	1.119
LdBPK_050013700	Ld05	316823	317290	hypotheticalprotein,conserved	0.875	1	1	0.892	1.07	0.786
LdBPK_050013800	Ld05	318079	323895	hypotheticalprotein,conserved	1.167	1.1	1.217	1.054	1.07	1.095
LdBPK_050013900	Ld05	324846	325463	hypotheticalprotein,conserved	1.208	1.033	1.217	1.162	1.116	1.095
LdBPK_050014000	Ld05	326691	332645	Mono-functionalDNA-alkylatingmethylmethanesulfonateN-term/CPSFAsubunitregioncontainingprotein,putative	1	0.967	1	1	0.977	0.976
LdBPK_050014100	Ld05	333826	334686	surfaceantigen-likeprotein	1.292	1.233	1.087	1	1.116	1.19
LdBPK_050014200	Ld05	336479	339787	hypotheticalprotein,conserved	1.125	1.167	1.261	1.297	1.093	1.262
LdBPK_050014300	Ld05	340293	343559	paraflagellarrodprotein,putative	1.167	1.133	1.174	1.135	1.209	1.19
LdBPK_050014400	Ld05	345624	347018	ubiquitin-conjugatingenzymeE2,putative	1	1.067	1.087	1.054	1.046	1.071
LdBPK_050014500	Ld05	348013	351966	hypotheticalprotein,conserved	1.208	1.1	1.13	1.054	1.093	1.095
LdBPK_050014600	Ld05	354021	356744	glutaminylcyclase,putative	1.167	1.067	1.174	1.108	1.116	1.143
LdBPK_050014700	Ld05	358019	360058	metallo-peptidase,ClanM-,FamilyM49	1.083	1.2	1.087	1.054	1.163	1.119
LdBPK_050015000	Ld05	369478	370590	3-mercaptopyruvatesulfurtransferase	1.083	1.067	1.043	1.351	1.023	1.19
LdBPK_050015100	Ld05	372000	373445	NADH-ubiquinoneoxidoreductase,mitochondrial,putative	1.083	1.167	1.13	0.919	1.116	0.952
LdBPK_050015200	Ld05	374142	374411	hypotheticalprotein,conserved	1.167	0.833	1.087	1.189	1.023	0.952
LdBPK_050015300	Ld05	376218	376529	hypotheticalprotein,conserved	1.292	1.067	1.13	1.189	1.116	0.976
LdBPK_050015400	Ld05	377400	379244	methyltransferase-likeprotein	1.083	1.167	1.217	1.243	1.046	1.119
LdBPK_050015500	Ld05	380196	382955	hypotheticalprotein,conserved	1.042	1.033	1.087	1.027	1.07	1.048
LdBPK_050015600	Ld05	383478	383915	hypotheticalprotein,conserved	1.042	1.167	0.783	1.108	0.907	1.167
LdBPK_050015700	Ld05	384410	385483	stomatin-likeprotein	0.958	0.9	1.174	1.243	1.186	1.143
LdBPK_050015800	Ld05	389211	390647	ATPase,putative	0.958	1.1	0.956	0.946	1.023	1.071
LdBPK_050015900	Ld05	391184	392998	Legume-likelectinfamily,putative	1.167	1.067	1.261	1.081	1.116	1.071
LdBPK_050016000	Ld05	394351	396531	Phosphatidylinositol4-phosphate5-kinase,putative	1.125	1.067	0.956	0.946	1.116	1.095
LdBPK_050016100	Ld05	399127	400851	double-strand-breakrepairproteinrad21homolog,putative	1.167	1.033	1.174	1.108	1.023	1.095
LdBPK_050016200	Ld05	403163	403900	NodulationproteinS_NodS_/Methyltransferasedomaincontainingprotein,putative	1.083	1.267	1.174	0.973	1.116	0.929
LdBPK_050016300	Ld05	407844	411575	hypotheticalprotein,conserved	0.958	1.1	1.13	1.081	1.046	1.095
LdBPK_050016400	Ld05	414756	415094	hypotheticalprotein,conserved	1.292	1.1	0.826	1.081	1.093	1
LdBPK_050016500	Ld05	418207	419733	hypotheticalprotein,conserved	1.083	1.1	1.174	1.054	1.163	1.048
LdBPK_050016600	Ld05	420529	421602	V-typeprotonATPasesubunitD,putative	1	1	1.174	1.054	1.163	1
LdBPK_050016700	Ld05	422343	425093	hypotheticalprotein	1.083	1	1	1.027	1	1.19
LdBPK_050016800	Ld05	426092	426586	hypotheticalprotein	1.167	1.3	1.304	1.135	1.256	1.238
LdBPK_050016900	Ld05	427472	428221	fattyacidelongase,putative	1	1.2	1.261	1.027	1.023	1.333
LdBPK_050017000	Ld05	428796	430172	hypotheticalprotein,conserved	1.083	1.167	1.261	1.216	1.116	1.119
LdBPK_050017100	Ld05	432062	437941	hypotheticalprotein,conserved	1	1.1	1.13	1.108	1.116	1.143
LdBPK_050017200	Ld05	438340	438747	prefoldinsubunit,putative	1	1.167	0.956	0.946	1.163	1.071
LdBPK_050017300	Ld05	439711	440901	proteinphosphatasetype1regulator-likeprotein	1.083	1.033	1.087	1.081	1.139	0.857
LdBPK_050017400	Ld05	443270	444124	surfaceantigen-likeprotein	1	0.9	1.13	0.946	1.07	1.262
LdBPK_050021300	Ld05	468347	470236	adenylatecyclaseregulatoryprotein-likeprotein	1.25	0.867	0.956	0.946	0.814	0.857
LdBPK_060005000	Ld06	5584	5886	histoneH4	1.25	1.29	1.261	1.08	0.769	1.091
LdBPK_060005100	Ld06	8066	9673	hypotheticalprotein,conserved	1.083	1.194	1.217	1.12	1.038	0.97
LdBPK_060005200	Ld06	15352	17379	WDdomain,G-betarepeat,putative	1.042	1	1.043	0.96	1	1
LdBPK_060005300	Ld06	18237	19112	39SmitochondrialribosomalproteinL46,putative	1.042	0.839	1.087	1.12	1	1.091
LdBPK_060005400	Ld06	24629	26041	pumilio/PUFRNAbindingprotein5,putative	0.958	1.065	0.956	1	1.077	1.03
LdBPK_060005500	Ld06	30162	31130	hypotheticalprotein,conserved	1.167	0.935	1.13	0.96	1.077	1.03
LdBPK_060005600	Ld06	32799	33317	hypotheticalprotein	0.958	0.903	1.043	1.16	0.923	1.03
LdBPK_060005700	Ld06	33348	34166	hypotheticalprotein,conserved	0.958	1.097	1.087	1	1.154	0.849
LdBPK_060005800	Ld06	36488	38461	ATP-bindingcassetteproteinsubfamilyG,member1,putative	1.083	1.065	1.043	1.04	0.962	1.061
LdBPK_060005900	Ld06	41914	43905	ATP-bindingcassetteproteinsubfamilyG,member1,putative	1.083	1.065	1.087	1.04	1	1
LdBPK_060006000	Ld06	45315	46586	ATP-bindingcassetteproteinsubfamilyG,member1,putative	1.042	1	1.043	1	1.077	1.061
LdBPK_060006100	Ld06	47996	48832	ATP-bindingcassetteproteinsubfamilyG,member1,putative	0.958	1	0.956	1.08	1.038	1.03
LdBPK_060006200	Ld06	50446	52251	hypotheticalprotein,conserved	1.083	1.194	1	1.04	0.923	1
LdBPK_060006300	Ld06	53629	54192	cyclophilin2	0.875	1	1.043	0.96	0.923	1.03
LdBPK_060006400	Ld06	55140	55700	Domainofunknownfunction_DUF1768_,putative	1.208	1.065	1.043	1.12	1.077	1.03
LdBPK_060006500	Ld06	57237	57980	20Sproteasomebeta6subunit,putative	1.292	1.097	1.174	1.16	1.038	0.909
LdBPK_060006600	Ld06	58812	59141	hypotheticalprotein,conserved	0.792	0.806	0.913	1.12	1.231	1.152
LdBPK_060006700	Ld06	59742	61106	HDdomaincontainingprotein,putative	1.125	0.935	0.956	1.2	1.154	1.242
LdBPK_060006800	Ld06	62455	62880	Trm112p-likeprotein,putative	0.917	1	1.217	1.2	1.231	1.242
LdBPK_060006900	Ld06	63371	65359	kinesin-likeprotein	1.292	1	1	0.92	1.115	1.03
LdBPK_060007000	Ld06	66937	68700	hypotheticalprotein,conserved	1.25	1.097	1.043	1.16	1.269	1.152
LdBPK_060007100	Ld06	70611	72101	hypotheticalprotein,conserved	1.083	1.097	0.913	1.04	1	0.939
LdBPK_060007200	Ld06	73060	73296	hypotheticalprotein	1.375	0.903	0.913	1.2	1.077	1.182
LdBPK_060007400	Ld06	74677	76680	FHAdomaincontainingprotein,putative	1	1.097	1	1.08	1.077	1.182
LdBPK_060007500	Ld06	77572	78432	hypotheticalprotein,conserved	1.083	0.935	1.435	1.16	1.038	0.909
LdBPK_060007700	Ld06	80857	83400	Presentintheoutermitochondrialmembraneproteome34	1.083	1.097	1.13	1.12	1.115	1.152
LdBPK_060007800	Ld06	85308	86144	hypotheticalprotein,conserved	1.208	1.129	0.956	1.12	1.308	1
LdBPK_060007900	Ld06	87950	92449	5'-3'exoribonucleaseA,putative	1	1.065	1.13	0.92	1.115	1.061
LdBPK_060008000	Ld06	94815	95753	hypotheticalprotein,conserved	1.125	0.968	1.087	1.2	1.154	1.152
LdBPK_060008100	Ld06	96459	99026	hypotheticalprotein,conserved	1.042	1.194	1.087	1.08	1.038	1.061
LdBPK_060008200	Ld06	101190	101942	ribonucleaseH1,putative	1.292	1.226	1.261	1.16	1.192	1.061
LdBPK_060008300	Ld06	104218	104727	MYNDfingerdomain-likeprotein	1.042	0.968	1.043	0.88	1.192	1.242
LdBPK_060008400	Ld06	108586	110619	pteridinetransporter,putative	1	1.065	0.956	1	1.077	1.182
LdBPK_060008500	Ld06	111563	114637	hypotheticalprotein,conserved	1.083	1.065	1.13	1.12	1	1.091
LdBPK_060008600	Ld06	116099	119653	hypotheticalprotein,conserved	1.125	1.065	1.13	1	1.038	1
LdBPK_060008700	Ld06	120389	123106	serinepeptidase,clanSC,familyS9A-likeprotein	1	1.032	1.043	1.24	1.115	1.182
LdBPK_060008800	Ld06	123859	125082	NAD_P_-dependentsteroiddehydrogenaseprotein,putative	1.042	1.194	1.174	1	1	1.121
LdBPK_060008900	Ld06	125664	127019	hypotheticalprotein,conserved	1.083	1.194	1.13	1.08	1.077	0.97
LdBPK_060009000	Ld06	133676	134815	glutaminesynthetase,putative	1.042	0.935	1.043	1.2	1.038	1.121
LdBPK_060009100	Ld06	135626	136831	Presentintheoutermitochondrialmembraneproteome35	1.125	0.871	1.174	1.04	1.077	0.909
LdBPK_060009200	Ld06	137781	140504	hypotheticalprotein,conserved	1.083	1.097	1.261	1.16	1.192	1.152
LdBPK_060009300	Ld06	140986	141288	Fructose-bisphosphatealdolaseclass-I,putative	1.292	1.097	0.783	1.24	1.192	0.97
LdBPK_060009400	Ld06	143786	144523	60SribosomalproteinL19,putative	1.042	0.968	1.217	1.16	0.962	1.152
LdBPK_060009500	Ld06	145837	146403	hypotheticalprotein,conserved	0.958	1.161	1.217	1.32	1.231	1
LdBPK_060009600	Ld06	147201	147938	60SribosomalproteinL19,putative	0.917	1.032	1.087	0.92	0.808	0.97
LdBPK_060009700	Ld06	150075	151793	hypotheticalprotein,conserved	1.042	1.226	1.261	1	0.962	1.152
LdBPK_060009800	Ld06	153370	155445	hypotheticalprotein,conserved	1.208	1.129	1.087	1.24	1.115	1.091
LdBPK_060009900	Ld06	156679	159657	hypotheticalprotein,conserved	1.083	1	1	1.16	1	1.091
LdBPK_060010000	Ld06	161628	163001	hypotheticalprotein,conserved	1.083	1.194	1.217	1.12	1.385	1.242
LdBPK_060010100	Ld06	165382	169212	ATP-NADkinase-likeprotein	1	1	1	1.08	1.115	1.03
LdBPK_060010200	Ld06	170504	173974	Condensincomplexsubunit2,putative	1.083	1.097	1.087	1.08	1.154	1.152
LdBPK_060010300	Ld06	175003	175980	hypotheticalprotein,conserved	1.125	1.065	0.87	1.12	1.308	1.091
LdBPK_060010400	Ld06	177137	178597	hypotheticalprotein,conserved	0.917	1.097	1.043	1.08	1.154	1.091
LdBPK_060010500	Ld06	179760	181397	SpoUrRNAMethylasefamily,putative	1.083	1.032	1.043	1.08	1.077	1.121
LdBPK_060010600	Ld06	182138	184123	U-boxdomaincontainingprotein,putative	1.208	1.097	1.087	1.28	1.192	1.061
LdBPK_060010700	Ld06	186935	192580	hypotheticalprotein,conserved	1.083	1.097	1.13	1.12	1.154	1.091
LdBPK_060010800	Ld06	193263	194144	hypotheticalprotein,conserved	1.042	1.161	1.087	0.96	1.192	1.182
LdBPK_060010900	Ld06	195565	198165	hypotheticalprotein,conserved	1.125	1.097	1.043	1	1	0.849
LdBPK_060011000	Ld06	199027	204258	hypotheticalprotein,conserved	1.125	1	1.043	1	1	1.03
LdBPK_060011100	Ld06	205197	206003	deoxyuridinetriphosphatase,putative	1.208	1.097	1	1	1.115	1.152
LdBPK_060011200	Ld06	207390	207827	60SribosomalproteinL23a,putative	1	1.226	0.956	1	1	1.212
LdBPK_060011300	Ld06	208285	208722	60SribosomalproteinL23a,putative	1	1.032	1	0.76	0.885	1.182
LdBPK_060011400	Ld06	210382	214908	hypotheticalprotein,conserved	1.083	1	1.087	1.08	1.038	1.182
LdBPK_060011500	Ld06	215547	219881	hypotheticalprotein,conserved	1.083	1.097	1	1.12	1.077	1.061
LdBPK_060011600	Ld06	221110	222030	carbonicanhydrasefamilyprotein,putative	1.125	1.032	1.217	1.16	1.154	1.091
LdBPK_060011700	Ld06	223755	226787	PutativePhosphatase/ProteinofunknownfunctionDUF89,putative	1.042	1.258	1.13	1.08	1.115	1.091
LdBPK_060011800	Ld06	229046	234154	hypotheticalprotein,conserved	1.167	1.129	1.13	1.16	1.077	1.121
LdBPK_060011900	Ld06	236580	246032	proteinkinase,putative	1	1.032	1.087	1	0.962	1.03
LdBPK_060012000	Ld06	247561	250584	lanosterolsynthase,putative	1	1.129	1.043	0.96	1	1.091
LdBPK_060012100	Ld06	252813	254852	hypotheticalprotein,conserved	1.083	0.903	0.956	1	1	0.939
LdBPK_060012200	Ld06	257398	261309	hypotheticalprotein,conserved	1.083	1	1.043	1	1.077	1.03
LdBPK_060012300	Ld06	262906	263637	hypotheticalprotein,conserved	1.167	1.129	1.043	1.36	1.115	0.909
LdBPK_060012400	Ld06	264379	265602	Ctf8,putative	0.875	1	1	1.04	0.846	0.909
LdBPK_060012500	Ld06	267566	274630	hypotheticalprotein,conserved	1.083	1	1.087	1	1.038	1.03
LdBPK_060012600	Ld06	282825	285044	C2domain/Ankyrinrepeats_3copies_,putative	1.083	0.903	1	0.96	0.846	0.939
LdBPK_060012700	Ld06	291434	291955	hypotheticalprotein,conserved	1.042	1.129	1.304	0.96	1.077	1.212
LdBPK_060012800	Ld06	295004	300292	YEATSfamily,putative	1.042	0.968	0.913	0.96	0.885	0.97
LdBPK_060012900	Ld06	301508	302524	serine-threoninedehydratase,putative	1.292	1.226	1.13	1.16	1.115	1.121
LdBPK_060013000	Ld06	304383	307577	hypotheticalprotein,conserved	1.083	1.097	1	1.08	0.885	0.97
LdBPK_060013100	Ld06	308433	310442	Haemolysin-IIIrelated,putative	1.083	1.129	1.174	0.96	0.962	0.97
LdBPK_060013200	Ld06	311545	315099	hypotheticalprotein,conserved	0.958	1.032	1.13	1.16	0.923	0.97
LdBPK_060013300	Ld06	319193	325171	RNA-bindingprotein-likeprotein	1	1	1	1.08	0.962	1.03
LdBPK_060013400	Ld06	330709	340740	hypotheticalprotein,conserved	1.125	1.097	1.13	1.12	0.962	1.061
LdBPK_060013500	Ld06	344394	347618	hypotheticalprotein,conserved	1.125	1	1	1.2	1.077	1.061
LdBPK_060013600	Ld06	348924	353744	hypotheticalprotein,conserved	1.042	0.968	1	0.96	0.885	1.03
LdBPK_060013700	Ld06	356396	366316	hypotheticalprotein,conserved	1.042	1	1	1.04	1.038	1.03
LdBPK_060013800	Ld06	367037	368275	Qb-SNAREprotein,putative	1.083	1	1	1	1.115	0.939
LdBPK_060013900	Ld06	370741	374898	lipin,putative	1.083	1.097	1.043	1.04	1	1.061
LdBPK_060014000	Ld06	376334	377032	hypotheticalprotein,conserved	1.042	0.903	0.913	1.08	1.115	1.273
LdBPK_060014100	Ld06	379246	390003	hypotheticalprotein,conserved	1	0.935	1.043	1	1	1
LdBPK_060014200	Ld06	391095	392657	dihydrofolatereductase-thymidylatesynthase	1	1.065	1.13	1.04	1	1.152
LdBPK_060014300	Ld06	394387	395703	arginineN-methyltransferase,typeIII,putative	0.958	0.968	1.043	1	0.962	1.182
LdBPK_060014400	Ld06	397252	398502	acyl-coenzymeadehydrogenase,putative	0.958	0.935	0.826	1.12	1	1.091
LdBPK_060014500	Ld06	400986	403322	hypotheticalprotein,conserved	1.083	1.032	1	1.24	1.038	1
LdBPK_060014600	Ld06	404473	410010	Proteinphosphatase2C,putative	1.083	1.032	1.087	1.04	1.038	1
LdBPK_060014700	Ld06	410932	411597	Peptidyl-tRNAhydrolasePTH2,putative	0.958	1.065	1	1	1.269	1.273
LdBPK_060014800	Ld06	412287	413636	hypotheticalprotein,conserved	1.125	0.871	0.87	0.92	1.038	1
LdBPK_060014900	Ld06	415690	417882	2,4-dienoyl-coareductase-likeprotein	1.125	1.032	1	1.24	1.115	1
LdBPK_060015000	Ld06	419545	421311	TLD,putative	1.208	1.032	0.87	1.04	1.038	1.333
LdBPK_060015100	Ld06	422416	424428	glucosamine-fructose-6-phosphateaminotransferase,putative	0.917	1.129	0.956	1.16	1.115	1
LdBPK_060015200	Ld06	425842	426513	cellcycleassociatedproteinMOB1,putative	0.958	0.968	1.043	0.96	1.231	1.303
LdBPK_060015300	Ld06	427805	432775	Domainofunknownfunction_DUF3883_,putative	1.125	1.032	0.956	1.04	1.038	1
LdBPK_060015400	Ld06	433845	436934	Leucinerichrepeat,putative	1.083	1	1	1.2	0.923	1.121
LdBPK_060015500	Ld06	439279	442917	hypotheticalprotein,conserved	1.083	1	1	0.92	0.962	1.03
LdBPK_060015600	Ld06	443819	444286	hypotheticalprotein,conserved	0.75	0.968	1.087	1.08	1.077	0.97
LdBPK_060015700	Ld06	444833	446338	SETdomaincontainingprotein,putative	1.167	0.968	1.217	1	1.077	1
LdBPK_060015800	Ld06	447251	449554	hypotheticalprotein,conserved	1.125	1.097	1.043	1.12	1.038	1
LdBPK_060015900	Ld06	450205	450897	G-patchdomain/DExH-boxsplicingfactorbindingsite,putative	1.042	1.258	1.043	1.04	1	1.121
LdBPK_060016000	Ld06	452167	454842	kinesin,putative	1.125	1.065	1.087	1	0.885	1.03
LdBPK_060016100	Ld06	455295	457469	hypotheticalprotein,conserved	1	1.194	0.956	1.04	0.962	1.061
LdBPK_060016200	Ld06	458500	458901	proteindisulfideisomerase	1.167	1.194	1.043	0.88	1.269	1
LdBPK_060016300	Ld06	461108	462055	2OG-Fe_II_oxygenasesuperfamily,putative	1.042	1	1.13	1.08	1.077	1
LdBPK_060016400	Ld06	463426	464271	deoxyribose-phosphatealdolase,putative	0.875	1.032	1.043	1.12	0.962	1.152
LdBPK_060016500	Ld06	466025	466699	Staphylococcalnucleasehomologue,putative	1.167	1.097	1.391	0.96	1.308	0.939
LdBPK_060016600	Ld06	468312	470099	hypotheticalprotein,conserved	1.083	1.032	1.174	1.04	0.962	1.03
LdBPK_060016700	Ld06	471239	472147	hypotheticalprotein,conserved	0.958	1.032	0.956	0.84	0.846	1.061
LdBPK_060016800	Ld06	474494	477817	hypotheticalprotein,conserved	1	1.032	0.956	0.92	0.962	0.939
LdBPK_060016900	Ld06	479843	481252	PIG-X/PBN1,putative	0.875	0.839	1.087	1	1.077	1.121
LdBPK_060017000	Ld06	482076	483065	hypotheticalprotein,conserved	1.083	0.968	0.913	1.24	1.038	0.818
LdBPK_060017100	Ld06	483490	485748	hypotheticalprotein,conserved	0.875	1	0.913	0.92	1	1.061
LdBPK_060017200	Ld06	486194	487759	ProbableZinc-ribbondomaincontainingprotein,putative	0.917	1.032	0.826	1.04	0.923	0.97
LdBPK_060017300	Ld06	488314	491595	hypotheticalprotein,conserved	0.958	1	1	1	0.885	1.061
LdBPK_060017400	Ld06	492257	492664	nucleartransportfactor2protein,putative	0.667	1.097	0.652	0.88	1.077	1.03
LdBPK_060017500	Ld06	493794	495161	proteinkinase,putative	0.875	1.065	0.913	0.84	0.885	1
LdBPK_060017600	Ld06	495188	496600	Thioredoxin,putative	0.875	0.935	0.783	0.8	0.769	0.818
LdBPK_060017700	Ld06	497231	497572	hypotheticalprotein	1	0.774	0.913	0.92	0.846	1.091
LdBPK_060017800	Ld06	497786	498046	hypotheticalprotein	0.875	0.903	0.87	0.84	1	1.152
LdBPK_060017900	Ld06	499896	501080	hypotheticalprotein,conserved	0.917	0.839	1	1.12	0.923	0.909
LdBPK_060018000	Ld06	501669	503435	hypotheticalprotein,conserved	1	0.839	0.913	1.12	0.885	1.03
LdBPK_060018100	Ld06	505180	507555	hypotheticalprotein,conserved	1	0.968	0.87	0.96	0.923	0.909
LdBPK_060018200	Ld06	508637	509518	Proteinofunknownfunction_DUF1637_,putative	1	1.097	1.043	0.96	1.077	0.879
LdBPK_060018300	Ld06	510134	511618	FADbindingdomaincontainingprotein,putative	0.833	0.903	1.087	0.92	0.885	0.97
LdBPK_060018400	Ld06	512733	513104	Transcriptionfactore_y_2,putative	0.958	1.161	1.043	1.2	1.192	1.091
LdBPK_060018500	Ld06	513804	514520	hypotheticalprotein,conserved	0.875	0.935	1.087	0.92	1	1
LdBPK_060018600	Ld06	515267	515791	hypotheticalprotein	1.042	0.968	1.087	0.88	1.077	0.97
LdBPK_060018700	Ld06	517312	519273	pteridinetransporter,putative	0.917	0.968	1	0.92	0.885	0.788
LdBPK_060018800	Ld06	520999	521904	coproporphyrinogenIIIoxidase	0.875	0.839	0.913	1.12	0.885	0.818
LdBPK_060018900	Ld06	522930	523625	protoporphyrinogenoxidase-likeprotein	0.958	0.968	1.13	1.04	1.038	1
LdBPK_060019000	Ld06	524833	525204	Cytochromeb5-likeHeme/Steroidbindingdomaincontainingprotein,putative	0.75	1.032	1.304	1.16	0.654	1.121
LdBPK_060019100	Ld06	529976	531904	CLN3protein,putative	1.083	1	1.043	1	0.962	1.03
LdBPK_070005000	Ld07	4337	6514	Ubiquitin-likemodifier-activatingenzymeATG7,putative	1	1.16	1.043	1.08	1.029	1.069
LdBPK_070005100	Ld07	11712	12521	Isy1-likesplicingfamily,putative	0.917	1.08	0.87	0.92	1.086	1
LdBPK_070005200	Ld07	13106	14005	histone-lysineN-methyltransferase,putative	1.167	1	0.956	1.08	0.829	1.034
LdBPK_070005300	Ld07	15347	16201	Peptidasedimerisationdomaincontainingprotein,putative	0.708	0.88	1.043	1	0.771	1
LdBPK_070005400	Ld07	16807	17751	hypotheticalprotein,conserved	0.708	0.88	0.783	0.8	0.771	0.897
LdBPK_070005500	Ld07	18346	21231	alpha-adaptin-likeprotein	1.125	0.96	1.087	0.88	1.086	0.897
LdBPK_070005600	Ld07	22989	23765	cytochromec1,hemeprotein,mitochondrial,putative	0.958	1.08	0.826	0.84	0.829	0.966
LdBPK_070005700	Ld07	24853	25431	hypotheticalprotein,conserved	0.833	0.88	0.739	1.12	0.829	0.931
LdBPK_070005800	Ld07	26406	28280	Golgi/lysosomeglycoprotein1,putative	0.917	1	0.913	1.04	0.914	0.931
LdBPK_070005900	Ld07	29842	33600	methioninesynthase,putative	1	1.08	0.956	1	1.057	1.069
LdBPK_070006000	Ld07	36011	39109	metallo-peptidase,ClanME,FamilyM16C	1.083	1	1.13	0.96	1.057	0.966
LdBPK_070006100	Ld07	42161	43198	mitochondrialcalciumuptake1,putative	1.042	1	1.087	1	1	0.966
LdBPK_070006200	Ld07	44652	51317	Sec7domaincontainingprotein,putative	1	1	1	1.08	1.057	1
LdBPK_070006300	Ld07	52086	53927	tRNA-methyltransferase,putative	1	0.92	1	1	0.971	1.103
LdBPK_070006400	Ld07	54477	55535	hypotheticalprotein,conserved	1.167	0.88	1.087	1.2	1.171	0.966
LdBPK_070006500	Ld07	56358	58211	Eukaryoticmembraneproteinfamily,putative	1.083	1.16	0.956	1.04	1.029	1.138
LdBPK_070006600	Ld07	62392	64938	proteinkinase,putative	1	1	1.087	1.04	1.086	1.034
LdBPK_070006700	Ld07	69347	69706	hypotheticalprotein	1.042	1.4	1	1.08	1.171	0.931
LdBPK_070006800	Ld07	70259	73453	proteinkinase,putative	1.042	1.12	1.217	1.08	1.114	1.172
LdBPK_070006900	Ld07	74229	80585	hypotheticalprotein,conserved	1.083	1.08	1.043	1.12	1.057	1.034
LdBPK_070007000	Ld07	82818	83999	proteinphosphatase2A,regulatorysubunitB,putative	0.958	1	0.913	1	1.114	0.931
LdBPK_070007100	Ld07	85207	87474	phosphatidylglycerolphosphatesynthase,mitochondrial,putative	1.083	1	1.174	0.88	0.971	0.931
LdBPK_070007200	Ld07	88017	88778	hypotheticalprotein,conserved	0.958	1.32	1.391	1.08	1.029	1.069
LdBPK_070007300	Ld07	89722	91629	hypotheticalprotein,conserved	1.167	1.08	1	1.04	1.086	1.069
LdBPK_070007400	Ld07	92304	92663	Cytokine-inducedanti-apoptosisinhibitor1,Fe-Sbiogenesis,putative	1.5	1.24	1.478	1.48	1.057	1.379
LdBPK_070007500	Ld07	93320	95143	hypotheticalprotein,conserved	1.208	1.08	1.13	1.16	1.086	1.069
LdBPK_070007600	Ld07	96406	102006	proteinkinase,putative	1.208	1.04	1.13	1.08	1.057	1.069
LdBPK_070007700	Ld07	104684	105784	homoserinedehydrogenase-likeprotein	1.167	1.32	1.217	1.16	1.143	1.034
LdBPK_070007800	Ld07	108052	109245	acetylornithinedeacetylase-likeprotein	1.333	1.08	1.13	1.04	1.114	1
LdBPK_070007900	Ld07	109796	128596	ubiquitin-proteinligase-like,putative	1.083	1.12	1.043	1.12	1.029	1.103
LdBPK_070008000	Ld07	131878	132642	Uncharacterisedproteinfamily_UPF0172_,putative	1.167	1.08	1.087	1.16	1.029	1.103
LdBPK_070008100	Ld07	134103	136649	hypotheticalprotein,conserved	1.125	1.16	1.087	1.2	1.143	1.103
LdBPK_070008200	Ld07	137908	140337	Paraflagellarrodprotein,putative	1.125	1.08	1.043	1.12	1.057	1.034
LdBPK_070008300	Ld07	141840	144977	hypotheticalprotein,conserved	1.167	1	1.043	0.96	1.057	1.069
LdBPK_070008400	Ld07	146179	148686	TheGolgipHRegulator_GPHR_FamilyN-terminal/AbscisicacidG-proteincoupledreceptor,putative	1.125	1.28	1.087	1.16	1.057	1.034
LdBPK_070008500	Ld07	149805	152150	NUDIXfamilyhydrolase,putative	1.208	1.08	1.087	1.04	1.029	1.069
LdBPK_070008600	Ld07	153436	153810	hypotheticalprotein	1.208	1.04	1.043	0.84	0.886	0.621
LdBPK_070008700	Ld07	158019	159653	ATP-dependentDEAD/HRNAhelicase,putative	1.083	1.12	1.13	1.12	1.143	1.069
LdBPK_070008800	Ld07	160518	162488	hypotheticalprotein,conserved	1.042	1.2	1.087	1.08	1.143	1.034
LdBPK_070008900	Ld07	163669	163992	Proteinofunknownfunction_DUF1674_,putative	0.958	1.28	1.13	1.04	1.2	1
LdBPK_070009000	Ld07	168807	171575	Zincfinger,C3HC4type_RINGfinger_containingprotein,putative	1.167	1.08	1.13	1.16	1.086	1.069
LdBPK_070009100	Ld07	173205	184004	RAVEprotein1Cterminal,putative	1.167	1.12	1.13	1.08	1.029	1.069
LdBPK_070009200	Ld07	184852	187638	hypotheticalprotein,conserved	1.167	1.24	1.043	1.16	1.114	1
LdBPK_070009300	Ld07	188596	190428	EamA-liketransporterfamily/Solutecarrierfamily35,putative	0.958	1.16	1.087	1.04	1.086	0.966
LdBPK_070009400	Ld07	195106	196644	SAPK-interactingprotein1_Sin1_,Pleckstrin-homology,putative	1.083	1.28	1.13	1.08	1.029	1.241
LdBPK_070009500	Ld07	198881	199210	hypotheticalprotein,conserved	0.958	1.24	1.13	1.44	1.229	1.034
LdBPK_070009600	Ld07	200211	200684	3-hydroxyacyl-ACPdehydratase,putative	1.292	1.04	0.826	0.96	1.086	1.172
LdBPK_070009700	Ld07	201745	202218	3-hydroxyacyl-ACPdehydratase,putative	0.625	0.88	0.826	1	0.943	1.069
LdBPK_070009800	Ld07	202733	203233	hypotheticalprotein,conserved	1.167	1.24	0.956	1.08	1.2	0.931
LdBPK_070009900	Ld07	204057	205616	acyl-CoAdehydrogenase,mitochondrialprecursor,putative	1.167	1.12	1.087	1.16	1.086	1.207
LdBPK_070010000	Ld07	206127	208469	pre-rrna-processingproteintsr1homolog	1.167	1.28	1.174	1.2	1.2	1.207
LdBPK_070010100	Ld07	210685	211341	hypotheticalprotein	0.792	0.96	1.043	1	0.8	0.828
LdBPK_070010200	Ld07	215758	216237	hypotheticalprotein,conserved	1.083	0.8	1.174	0.92	1.057	0.621
LdBPK_070010300	Ld07	216511	231060	Dyneinheavychain,N-terminalregion2,putative	1.125	1.12	1.087	1.12	1.086	1.138
LdBPK_070010400	Ld07	232594	233790	hypotheticalprotein,conserved	0.917	1.16	1.174	1.2	1.2	1.103
LdBPK_070010500	Ld07	236023	236817	60SribosomalproteinL7a,putative	1.125	1.04	0.913	1.2	1.057	1.103
LdBPK_070010600	Ld07	237998	238792	60SribosomalproteinL7a,putative	1.083	1.16	1.043	1.04	1.057	0.862
LdBPK_070010700	Ld07	240007	240717	QA-SNAREproteinputative	0.917	1.16	1.13	1.12	0.971	1.034
LdBPK_070010800	Ld07	243711	244805	adp/ATPcarrier-likeprotein	0.958	0.92	1	0.92	1	1.069
LdBPK_070010900	Ld07	246697	250032	hypotheticalprotein,conserved	1.042	1.08	1.087	1.08	1.143	1.138
LdBPK_070011000	Ld07	257180	261841	hypotheticalprotein,conserved	1.125	1.08	1.13	1.08	1.114	1.034
LdBPK_070011100	Ld07	263172	263849	ras-relatedproteinrab-14,putative	0.958	1.08	1.217	1.08	0.857	0.828
LdBPK_070011200	Ld07	265575	266972	hypotheticalprotein,conserved	1.208	1.16	1.13	1.04	1.114	0.966
LdBPK_070011300	Ld07	267956	272068	mRNAcleavageandpolyadenylationfactorCLP1P-loop,putative	1.042	1.08	1.13	1.04	1.143	1
LdBPK_070011400	Ld07	272652	277994	Sel1repeat,putative	1.125	1.12	1.043	1.16	1.114	1.069
LdBPK_070011500	Ld07	279379	281106	electrontransferflavoprotein-ubiquinoneoxidoreductase,putative	1	1.08	0.956	1.16	1.171	1.172
LdBPK_070011600	Ld07	282478	283065	hypotheticalprotein,conserved	0.958	1.04	1	0.88	1.286	1.069
LdBPK_070011700	Ld07	283885	284634	hypotheticalprotein,conserved	1.042	1.32	1.043	1.12	1.286	0.897
LdBPK_070011800	Ld07	285680	287590	hypotheticalprotein,conserved	1.083	1.08	1.13	1.04	0.971	1
LdBPK_070011900	Ld07	289394	292708	vacuolar-typeCa2+-ATPase,putative	1.167	1.2	1.043	1.16	1.143	1.172
LdBPK_070012000	Ld07	294573	295580	hypotheticalprotein,conserved	0.875	1.24	1.043	0.96	0.886	1.138
LdBPK_070012100	Ld07	297279	300638	vacuolar-typeCa2+-ATPase,putative	1.125	1.12	1.087	1.04	1.114	1.276
LdBPK_070012200	Ld07	306154	307713	hypotheticalprotein,conserved	1.125	1.08	1	1.08	1.171	0.931
LdBPK_070012300	Ld07	308977	309483	Qa-SNAREprotein,putative	0.917	1.04	1.217	1	0.857	1.276
LdBPK_070012400	Ld07	310595	311167	RibosomalproteinS4/S9N-terminaldomain/S4domaincontainingprotein,putative	1	1.16	1.043	1.12	0.971	1.034
LdBPK_070012500	Ld07	313721	318703	proteinkinase,putative	1.083	1.04	1.043	1.16	1.086	1.069
LdBPK_070012600	Ld07	320701	323451	topoisomerase-relatedfunctionprotein-likeprotein	1	1.12	1.261	1.16	1.029	1.103
LdBPK_070012700	Ld07	324382	324945	centrin,putative	1.208	1.12	1.217	1.24	0.971	1.069
LdBPK_070012800	Ld07	326349	328094	hypotheticalprotein,conserved	1.083	1.04	1.174	1.08	1.057	0.966
LdBPK_070012900	Ld07	330219	334004	HEATrepeat,putative	1.042	1.08	1.13	1.2	1.171	1.069
LdBPK_070013000	Ld07	335034	337427	malonyl-coadecarboxylase-likeprotein	1	1.32	1.174	1.08	1.029	1.034
LdBPK_070013100	Ld07	340788	352211	hypotheticalprotein,conserved	1.083	1.04	1.043	1.08	1.086	1.069
LdBPK_070013200	Ld07	353468	353920	Proteinphosphataseinhibitor,putative	1.083	1.04	1.087	1.28	1.143	1.207
LdBPK_070013300	Ld07	357680	358060	Proteinkinasedomaincontainingprotein,putative	1.167	0.96	1	1.2	1.143	1.069
LdBPK_070013400	Ld07	361853	362734	hypotheticalprotein,conserved	1.083	1.08	1.13	1.12	1	1.069
LdBPK_070013500	Ld07	364187	367900	6-phosphofructo-2-kinase/fructose-2,6-biphosphatase,putative	0.958	1.04	0.956	1	1.029	0.897
LdBPK_070013600	Ld07	371706	372959	DNAJ-domaintransmembrane-likeprotein	1.125	1.12	1.087	1.24	0.857	1.103
LdBPK_070013700	Ld07	376476	377390	hypotheticalprotein,conserved	0.75	1.08	1.174	1.08	1	1.103
LdBPK_070013800	Ld07	378272	379144	hypotheticalprotein,conserved	0.917	1.24	0.956	1.12	1.114	1
LdBPK_070013900	Ld07	380670	382685	flavoproteinsubunit-likeprotein	1.042	1.16	1.174	1.24	0.971	1.069
LdBPK_070014100	Ld07	386082	387197	hypotheticalprotein,conserved	0.875	0.96	0.956	1	0.943	1.138
LdBPK_070014200	Ld07	388090	389883	N-acetylglucosamine-phosphatemutase,putative	1	0.92	1	0.92	1.029	1.069
LdBPK_070014300	Ld07	391381	391461	cytochromeb5-likeprotein	1.25	1.16	0.956	0.96	1	1.207
LdBPK_070014400	Ld07	395160	402392	hypotheticalprotein,conserved	1.042	1.04	0.913	1	0.943	0.966
LdBPK_070014500	Ld07	409321	415254	hypotheticalprotein,conserved	1	0.96	1	1	0.886	1
LdBPK_070014600	Ld07	419285	426313	hypotheticalprotein,conserved	1	0.92	1	0.96	0.914	1
LdBPK_070014700	Ld07	429845	430393	ubiquitin-conjugatingenzymeE2,putative	0.75	1.12	1.087	0.8	0.943	1
LdBPK_070014800	Ld07	439944	444365	hypotheticalprotein,conserved	1	1	1.043	1.04	1.086	1.069
LdBPK_070014900	Ld07	444777	446702	splicingfactorptsr1-likeprotein	1.042	0.8	0.652	0.84	0.857	0.793
LdBPK_070015000	Ld07	451986	456056	proteinkinase,putative	1	1	1.13	1.16	1	1
LdBPK_070015100	Ld07	461676	463583	hypotheticalprotein,conserved	0.958	1.08	1.13	1.08	0.943	0.931
LdBPK_070015200	Ld07	467136	468026	serine/threoninekinase,putative	0.958	1.04	1.043	0.92	1.143	0.966
LdBPK_070015300	Ld07	471895	477378	hypotheticalprotein,conserved	1.083	1.04	0.956	1.08	1.057	1.034
LdBPK_070015400	Ld07	477999	479009	hypotheticalprotein	1.083	1.08	1.13	1.4	0.971	1
LdBPK_070015500	Ld07	481166	488128	Proteinofunknownfunction_DUF3608_,putative	0.958	1	1.043	1.04	1.057	0.966
LdBPK_070015600	Ld07	488862	489866	hypotheticalprotein,conserved	0.792	0.8	1.304	1.04	0.857	0.966
LdBPK_070015700	Ld07	491824	499170	Domainofunknownfunction_DUF3437_,putative	1.083	1	1.043	1.04	1	1.069
LdBPK_070015800	Ld07	503046	508937	hypotheticalprotein,conserved	1.083	1	1.087	1.08	1	1.034
LdBPK_070015900	Ld07	510626	514030	hypotheticalprotein,conserved	1.042	1	1	1.04	1.057	1.069
LdBPK_070016000	Ld07	515726	518353	hypotheticalprotein,conserved	1.125	0.88	1	1.08	1	1.207
LdBPK_070016100	Ld07	519286	519642	RNAbindingprotein,putative	1.042	1.04	0.913	0.92	0.971	1
LdBPK_070016200	Ld07	520952	521992	nucleolarRNA-bindingprotein,putative	1	1.16	0.956	0.96	0.857	1.069
LdBPK_070016300	Ld07	524625	525719	RNAbindingprotein-likeprotein	0.833	1	0.956	0.92	0.829	1.103
LdBPK_070016400	Ld07	527238	527726	DomainofunknownfunctionDUF59,putative	0.917	1.08	1.13	1.2	0.857	0.966
LdBPK_070016500	Ld07	529117	532776	DNArepairandrecombinationhelicaseproteinPIF7,putative	0.958	1	1.087	0.96	0.914	1.069
LdBPK_070016600	Ld07	533763	534110	peptidyl-prolylcis-transisomerase/rotamase,putative	1.208	1.04	1.174	1.08	1.057	1.069
LdBPK_070016700	Ld07	535861	536985	hypotheticalprotein	1.167	1.12	1.391	0.96	1.057	1
LdBPK_070016800	Ld07	537451	538062	hypotheticalprotein,conserved	1.083	0.88	0.913	0.84	1	1
LdBPK_070016900	Ld07	539268	540242	Sel1repeat,putative	1	0.96	1.304	1.16	1.029	1
LdBPK_070017000	Ld07	541239	544973	cation-transportingATPase,putative	0.917	1.12	1.043	1.16	1	1.034
LdBPK_070017100	Ld07	546857	547207	Dpy-30motifcontainingprotein,putative	0.833	0.92	1.087	1.16	1	0.793
LdBPK_070017200	Ld07	548091	549635	lipoate-proteinligase-like	1	1.04	1	0.96	1	0.966
LdBPK_070017300	Ld07	550045	551538	RNA-editingcomplexprotein,putative	1.042	1.16	1	1	1	1
LdBPK_070017400	Ld07	553060	555579	hypotheticalprotein,conserved	0.958	0.96	1	1.08	1.029	1.034
LdBPK_070017500	Ld07	557180	558433	delta-5fattyaciddesaturase	1.125	0.92	1.261	1.04	0.914	0.966
LdBPK_070017600	Ld07	559990	560904	hypotheticalprotein,conserved	1.083	1.04	1.261	0.92	1	1.069
LdBPK_070017700	Ld07	561579	561890	hypotheticalprotein	0.958	1.28	1.13	0.84	0.857	0.724
LdBPK_070017800	Ld07	562430	562750	ATPsynthasesubunitC,putative	1.125	0.72	1.087	0.76	1.057	0.655
LdBPK_070017900	Ld07	564095	565183	hypotheticalprotein,conserved	1.083	1.04	1	1.04	0.943	1
LdBPK_070018000	Ld07	567033	568070	proteasomeregulatorynon-ATP-asesubunit,putative	1.083	1	1.174	1.2	0.914	0.897
LdBPK_070018100	Ld07	570320	572050	hypotheticalprotein,conserved	0.875	1.08	1.043	1.04	0.886	0.931
LdBPK_070018200	Ld07	572900	573430	peptidemethioninesulfoxidereductase-like	0.833	0.96	1	0.96	0.857	0.828
LdBPK_070018300	Ld07	576674	584302	N-terminalregionofChoreinorVPS13,putative	0.917	0.96	1	0.96	1	0.966
LdBPK_070018400	Ld07	585092	586567	aminoacidtransporter19,putative	0.833	0.92	0.87	1	1.029	0.966
LdBPK_080005000	Ld08	7132	10728	adaptorcomplexprotein_AP_3deltasubunit1,putative	0.943	1	0.978	0.96	0.914	0.953
LdBPK_080005100	Ld08	11736	12557	hypotheticalprotein,conserved	0.857	1.053	1.087	0.76	1	0.907
LdBPK_080005200	Ld08	13590	14237	Qc-SNAREprotein,putative	1	0.947	0.87	1.04	0.943	0.837
LdBPK_080005300	Ld08	15991	16680	hypotheticalprotein,conserved	0.771	1.026	0.848	1.24	0.857	1.023
LdBPK_080005400	Ld08	17757	17984	hypotheticalprotein,conserved	0.971	1.026	1.152	1	1.257	1.07
LdBPK_080005500	Ld08	19551	20108	phosphoglyceratemutaseprotein,putative	1.114	1	1.043	1.04	1.057	0.977
LdBPK_080005600	Ld08	20717	22606	ASCHdomaincontainingprotein,putative	0.857	0.974	0.891	0.92	0.886	0.93
LdBPK_080005700	Ld08	24044	26101	ATP-dependentDEAD/HRNAhelicase,putative	0.857	0.868	0.87	1.08	0.943	0.884
LdBPK_080005800	Ld08	27344	30745	adaptorcomplexprotein_AP_3deltasubunit1,putative	0.886	0.974	0.87	1.08	0.971	1.023
LdBPK_080005900	Ld08	32659	34014	dual-specificityproteinphosphatase,putative	0.943	1.053	0.891	1	0.971	0.86
LdBPK_080006000	Ld08	35051	36982	hypotheticalprotein,conserved	0.914	0.868	1.022	1	0.943	0.93
LdBPK_080006100	Ld08	38809	39621	hypotheticalprotein,conserved	1.029	0.842	1.196	0.76	0.971	1.046
LdBPK_080006200	Ld08	41022	44474	hypotheticalprotein,conserved	0.971	1	0.935	1	0.914	0.93
LdBPK_080006300	Ld08	47263	49020	hypotheticalprotein	1.029	0.921	1.065	1.04	0.857	0.977
LdBPK_080006400	Ld08	49922	53704	DNArepairprotein,putative	1	0.947	0.956	0.88	1.086	0.977
LdBPK_080006500	Ld08	54708	56270	GPI-GlcNActransferasecomplex,PIG-Hcomponent,putative	0.943	0.816	1.043	1	0.886	1
LdBPK_080006600	Ld08	57470	58171	hypotheticalprotein,conserved	1.029	1.026	0.891	0.96	0.971	0.884
LdBPK_080006700	Ld08	64198	66132	hypotheticalprotein,conserved	0.971	1.079	1.043	1.12	1	1.07
LdBPK_080006800	Ld08	72125	73009	Bacterialtransferasehexapeptide_sixrepeats_,putative	0.971	1.184	0.87	0.92	1.143	0.907
LdBPK_080006900	Ld08	74114	76906	hypotheticalprotein,conserved	1.029	1	1	1	1.057	1.14
LdBPK_080007000	Ld08	78328	80289	inositolphosphosphingolipidphospholipaseC-Like	1	1	0.935	1.2	1.143	0.953
LdBPK_080007100	Ld08	82088	83593	hypotheticalprotein,conserved	1.057	1.079	0.978	1.04	1.029	0.884
LdBPK_080007200	Ld08	84156	87443	ubiquitin-activatingenzyme-likeprotein	1	0.921	1.022	0.92	1.114	0.977
LdBPK_080007300	Ld08	88470	90038	ABC1family,putative	1.143	1.053	0.935	1.04	0.914	0.977
LdBPK_080007400	Ld08	91395	92183	RibosomalproteinL9,N-terminaldomaincontainingprotein,putative	1.114	0.921	0.935	1.12	1.029	1.023
LdBPK_080007500	Ld08	93170	93511	hypotheticalprotein,conserved	0.857	1.053	0.87	1.04	1	0.837
LdBPK_080007600	Ld08	95190	96506	hypotheticalprotein,conserved	0.943	0.921	0.913	0.84	0.971	0.953
LdBPK_080007700	Ld08	97856	100357	hypotheticalprotein,conserved	1	0.921	0.978	1.04	0.943	1.046
LdBPK_080007800	Ld08	103537	104679	ribosomalproteinL2,putative	1	0.947	0.87	1	1.057	1.023
LdBPK_080007900	Ld08	105415	106107	ironsuperoxidedismutase	1.029	1.053	1.065	1	0.886	1.023
LdBPK_080008000	Ld08	108029	108787	Isochorismatasefamily,putative	0.857	1	0.913	0.8	1	0.93
LdBPK_080008100	Ld08	109870	110799	Isochorismatasefamily,putative	1	1.079	1.087	1	1.029	0.884
LdBPK_080008200	Ld08	111664	112341	mitochondrialassociatedribonuclease,putative	1.143	1.079	0.935	1.2	1.057	1.14
LdBPK_080008300	Ld08	113490	113777	Tim10/DDPfamilyzincfingercontainingprotein,putative	1.057	0.868	1.087	1.24	0.829	0.977
LdBPK_080008400	Ld08	115123	129453	hypotheticalprotein,conserved	1	0.974	1.043	1.08	1	1.023
LdBPK_080008500	Ld08	130722	134960	hypotheticalprotein,conserved	1.086	1	1.022	0.92	1.086	1
LdBPK_080008600	Ld08	135166	135693	hypotheticalprotein	0.971	0.947	1	1.16	1	0.953
LdBPK_080008700	Ld08	138230	139960	hypotheticalprotein,conserved	1.114	1.079	1	1.08	0.914	0.953
LdBPK_080008800	Ld08	141412	142074	hypotheticalprotein,conserved	1.286	0.868	1.022	0.92	1.086	0.977
LdBPK_080008900	Ld08	143180	148912	hypotheticalprotein,conserved	1.086	0.974	1.043	1.04	1	1
LdBPK_080009000	Ld08	150711	156368	hypotheticalprotein,conserved	1.057	1.026	1.022	1.04	1.057	1.023
LdBPK_080009100	Ld08	157333	160899	hypotheticalprotein,conserved	0.971	1	1.043	1	1.086	0.977
LdBPK_080009200	Ld08	162240	166451	WDdomain,G-betarepeat,putative	1.114	0.947	1.043	1.08	1.086	0.884
LdBPK_080009300	Ld08	169491	175106	hypotheticalprotein,conserved	1.086	0.947	0.978	1	0.943	1
LdBPK_080009400	Ld08	176498	179275	hypotheticalprotein,conserved	1.057	1.026	1.043	0.92	1.057	1.023
LdBPK_080009500	Ld08	180562	187752	hypotheticalprotein,conserved	1	1	1	1.04	1.057	1
LdBPK_080009600	Ld08	188562	189104	signalpeptidasetypeI,putative	0.943	1.026	0.87	1	1.114	0.93
LdBPK_080009700	Ld08	190140	191027	hypotheticalprotein,conserved	1.057	1.053	1.13	1.08	0.971	1.07
LdBPK_080009800	Ld08	193971	194324	smallubiquitinprotein,putative	0.943	1.105	0.87	0.8	1.086	1.046
LdBPK_080009900	Ld08	196925	197773	hypotheticalprotein,conserved	0.914	1.053	0.935	0.88	0.971	1.07
LdBPK_080010000	Ld08	199028	200200	hypotheticalprotein,conserved	1.057	0.947	1.109	1.2	0.914	0.814
LdBPK_080010100	Ld08	201001	202101	hypotheticalprotein,conserved	1.114	0.921	0.978	1.08	0.857	0.953
LdBPK_080010200	Ld08	202791	205313	ribose-phosphatepyrophosphokinase,putative	0.971	1.105	1.022	1.08	0.943	1.07
LdBPK_080010300	Ld08	207476	214462	hypotheticalprotein,conserved	1.029	1.026	1.043	1	1.086	1.023
LdBPK_080010400	Ld08	216229	221325	proteinkinase,putative	1.029	1.026	1	0.96	1	0.953
LdBPK_080010500	Ld08	221903	222961	hypotheticalprotein,conserved	1.114	0.895	0.956	1.24	0.971	1.07
LdBPK_080010600	Ld08	225470	226936	Mycolicacidcyclopropanesynthetase/Methyltransferasesmalldomain/Methyltransferasedomaincontainingprotein,putative	1.171	1.026	1.174	0.92	1.114	1.07
LdBPK_080010700	Ld08	228739	229776	eukaryotictranslationinitiationfactor2betasubunit,putative	0.8	0.921	1.022	1	0.771	0.721
LdBPK_080010800	Ld08	231788	232501	hypotheticalprotein,conserved	0.771	0.895	0.891	0.84	0.886	0.837
LdBPK_080010900	Ld08	233740	234279	hypotheticalprotein,conserved	1.086	0.921	0.935	1	1.2	0.953
LdBPK_080011000	Ld08	237086	237589	hypotheticalprotein,conserved	0.943	1.053	0.804	1	1.229	0.884
LdBPK_080011100	Ld08	239677	241227	hypotheticalprotein,conserved	0.971	0.947	0.826	1	0.857	0.93
LdBPK_080011200	Ld08	241693	242049	hypotheticalprotein	0.971	0.921	0.848	1.04	1.229	0.721
LdBPK_080011300	Ld08	247237	247668	hypotheticalprotein,conserved	1.114	1.316	0.935	0.88	1	1.046
LdBPK_080011400	Ld08	253991	262642	hypotheticalprotein,conserved	1.057	0.947	0.978	1	1.057	0.953
LdBPK_080011500	Ld08	265792	272523	hypotheticalprotein,conserved	1.029	0.974	0.935	0.96	0.943	0.977
LdBPK_080011600	Ld08	274748	275650	hypotheticalprotein,conserved	0.943	0.974	1.043	1	0.857	0.977
LdBPK_080011700	Ld08	281309	282199	DnaJdomaincontainingprotein,putative	1.029	0.974	1.065	1.04	1.086	0.93
LdBPK_080011800	Ld08	284774	288853	proteinkinase,putative	1.114	1.079	0.978	1	1	0.977
LdBPK_080011900	Ld08	295051	295659	amastin-likeprotein	2.086	2.132	1.913	2.12	1.971	1.767
LdBPK_080012000	Ld08	304257	304481	Amastinsurfaceglycoprotein,putative	0.971	0.605	0.478	0.6	0.771	0.814
LdBPK_080012100	Ld08	308503	309084	Amastinsurfaceglycoprotein,putative	0.8	0.816	0.804	0.88	0.857	0.814
LdBPK_080012200	Ld08	312994	313575	Amastinsurfaceglycoprotein,putative	0.771	1.026	1	1.24	1.229	1.023
LdBPK_080012300	Ld08	317594	318175	Amastinsurfaceglycoprotein,putative	0.829	0.658	0.87	0.72	0.8	0.721
LdBPK_080012400	Ld08	325260	325868	amastin-likeprotein	1.914	2	1.891	2.12	2.371	1.953
LdBPK_080012500	Ld08	329893	330501	amastin-likeprotein	2.286	2.342	2.261	2.04	2.229	2.465
LdBPK_080012600	Ld08	334526	335134	amastin-likeprotein	2.571	2.447	2.456	2.52	2.086	2.302
LdBPK_080012700	Ld08	339160	339768	amastin-likeprotein	2.486	2.5	2.283	2.4	2.4	2.512
LdBPK_080012800	Ld08	350945	351493	Amastinsurfaceglycoprotein,putative	0.2	0.079	0.13	0.12	0.057	0.116
LdBPK_080012900	Ld08	355539	356120	Amastinsurfaceglycoprotein,putative	0.886	0.789	0.674	0.92	0.543	0.86
LdBPK_080013000	Ld08	360139	360750	Amastinsurfaceglycoprotein,putative	1	1.211	1.043	1.04	1.229	1.023
LdBPK_080013100	Ld08	365604	367133	tuzin,putative	1.057	0.947	1.174	0.96	1.057	1.116
LdBPK_080013200	Ld08	368414	370321	tuzin,putative	1.143	1.184	1.087	0.96	1.029	1.14
LdBPK_080013300	Ld08	371300	372583	hypotheticalprotein	1.143	1.105	1.152	0.96	1.114	1.023
LdBPK_080013400	Ld08	373702	374283	amastin-likeprotein	1.086	1.105	1.109	1.08	1.143	1.046
LdBPK_080013500	Ld08	378887	379468	amastin-likeprotein	1.229	1.132	1.043	1.04	1.057	1.233
LdBPK_080013600	Ld08	384069	384650	amastin-likeprotein	1.371	0.921	1.043	0.84	1.257	1.046
LdBPK_080013700	Ld08	389246	389827	amastin-likeprotein	0.971	1.289	1.065	0.92	1.286	0.977
LdBPK_080013800	Ld08	394417	394944	amastin-likeprotein	1.057	1.105	1.174	1.24	1.114	1.163
LdBPK_080014000	Ld08	404996	405868	hypotheticalprotein,conserved	0.943	1	1.087	0.88	1	0.86
LdBPK_080014100	Ld08	409473	410732	hypotheticalprotein,conserved	1.114	0.947	1	1.04	1.029	1.046
LdBPK_080014200	Ld08	412422	414371	SETdomaincontainingprotein,putative	1.229	1.053	1.13	1.08	1.229	1.07
LdBPK_080014300	Ld08	415380	416510	mitochondrialDNApolymerasebeta	1.114	0.974	1.022	1.16	1.057	1.116
LdBPK_080014400	Ld08	418018	420009	mitochondrialDNApolymerasebeta-PAK,putative	1.114	1.132	1.239	0.92	1.057	1.07
LdBPK_080014500	Ld08	424550	430915	Beta-lactamasesuperfamilydomaincontainingprotein,putative	1.086	1.079	1.196	1.08	1.114	1.116
LdBPK_080014600	Ld08	432210	432824	hypotheticalprotein,conserved	1.171	1.105	1.239	0.96	1.286	1.163
LdBPK_080014700	Ld08	433614	433967	hypotheticalprotein	1.229	0.842	1.13	1.2	1.286	1.163
LdBPK_080014800	Ld08	437162	440623	proteinkinase,putative	1.171	1.053	1.152	1.16	1.086	1.14
LdBPK_080014900	Ld08	441554	442357	hypotheticalprotein,conserved	1.257	1.237	1.087	1.32	1.2	1.186
LdBPK_080015000	Ld08	443157	443597	hypotheticalprotein,conserved	1.171	1.316	1.196	1.28	1.257	1.116
LdBPK_080015100	Ld08	445075	446772	Dpy-30motifcontainingprotein,putative	1.143	1.184	1.065	1.04	1.286	1.07
LdBPK_080015200	Ld08	448547	451048	Proteinofunknownfunction_DUF2453_,putative	1.171	1.211	1.13	1.16	1.171	1.14
LdBPK_080015300	Ld08	455920	456309	hypotheticalprotein	1.171	1.079	1	1.16	0.914	1.163
LdBPK_080015400	Ld08	457394	459709	hypotheticalprotein,conserved	1.171	1.105	1.065	1.32	1.2	1.14
LdBPK_080015500	Ld08	460862	461842	DnaJdomaincontainingprotein,putative	1.029	1.079	1.196	1.2	0.943	0.977
LdBPK_080015600	Ld08	462560	469933	AAAdomain_dynein-relatedsubfamily_/vonWillebrandfactortypeAdomaincontainingprotein,putative	1.143	1.079	1.174	1.04	1.143	1.14
LdBPK_080015700	Ld08	472731	473915	cysteinepeptidaseB_CPB_	1	1.053	1.109	1.12	1.057	1.093
LdBPK_080015800	Ld08	475326	476657	cysteinepeptidaseB_CPB_	1.143	1.132	1.174	1.12	1.057	1.116
LdBPK_080015900	Ld08	478067	479398	cysteinepeptidaseB_CPB_	1.114	1.184	1.043	1.08	1.057	1.07
LdBPK_080016000	Ld08	480794	482125	cysteinepeptidaseB_CPB_	1.114	1.053	1.109	1.2	1.029	1
LdBPK_080016100	Ld08	482984	484813	histonedeacetylase,putative	0.914	1.026	1.13	1.04	1.171	0.977
LdBPK_080016200	Ld08	496421	497512	Ringfingerdomaincontainingprotein,putative	1.029	1.026	1.043	1.16	1.229	1.093
LdBPK_080016300	Ld08	499034	500131	hypotheticalprotein,conserved	1.057	1.079	1.174	1.12	1.086	1.093
LdBPK_080016400	Ld08	501138	502778	stress-inducedproteinsti1	1.114	1.026	1.283	1.12	1.029	1.116
LdBPK_080016500	Ld08	504474	507083	Repeatofunknownfunction_DUF1126_,putative	1.143	1.079	1.196	1.12	1.114	1.046
LdBPK_080016600	Ld08	508850	509965	phosphoribosylpyrophosphatesynthetase	1.086	1	1.13	1.04	1	1.209
LdBPK_080016700	Ld08	511512	514352	suppressiveimmunomodulatingfactor,putative	1.086	1	1.022	0.96	1.057	1.14
LdBPK_080016800	Ld08	515287	518721	ExocystcomplexcomponentSec3,putative	1.057	1.079	1.022	1.12	1.286	1.116
LdBPK_080016900	Ld08	519625	520905	ThiopurineS-methyltransferase_TBPK275-PMT_,putative	1.029	1	1.087	1.24	1.086	1.186
LdBPK_080017000	Ld08	522307	523635	guideRNAbindingprotein,putative	1.029	1.026	1.065	1.04	1.171	0.93
LdBPK_080017100	Ld08	524822	526075	hypotheticalprotein,conserved	1.2	0.974	1	1.04	1.2	1.209
LdBPK_080017200	Ld08	526848	530591	PutativeintraflagellartransportproteinD4	1.057	1.079	1.043	1.12	1.2	1.14
LdBPK_080017300	Ld08	531801	532388	MIXprotein	1.086	0.947	1.152	1	0.943	1.14
LdBPK_080017400	Ld08	534788	535972	hypotheticalprotein,conserved	0.886	0.974	1	1.04	1.086	1.046
LdBPK_080017500	Ld08	537783	539303	Zincfinger,C3HC4type_RINGfinger_/Ringfingerdomain/zincfingerofC3HC4-type,RING/zinc-RINGfingerdomaincontainingprotein,putative	0.943	1.105	1.109	0.92	1.029	1.07
LdBPK_080017600	Ld08	540730	542151	hypotheticalprotein,conserved	0.914	1.026	0.978	0.76	1.114	0.953
LdBPK_080017700	Ld08	543422	543721	hypotheticalprotein,conserved	1.571	1.763	1.587	1.36	1.429	1.698
LdBPK_080017800	Ld08	545306	546571	hypotheticalprotein,conserved	2.029	2	1.935	1.24	1.886	1.791
LdBPK_080017900	Ld08	546981	547841	Amidinotransferase,putative	2.143	2	1.848	1.68	2.143	2.163
LdBPK_080018000	Ld08	551052	553616	proteinkinase,putative	2	2.158	2.087	1.64	2.257	2.186
LdBPK_080018100	Ld08	554885	556216	betatubulin	2.057	2.132	2.109	1.72	2.171	2.046
LdBPK_080018200	Ld08	560534	562255	Zincfinger,C3HC4type_RINGfinger_/Ringfingerdomain/zincfingerofC3HC4-type,RING/zinc-RINGfingerdomaincontainingprotein,putative	1.057	1.026	1.109	0.84	1.114	1
LdBPK_080018300	Ld08	563574	565103	hypotheticalprotein,conserved	1.029	1.105	1	0.8	1.057	1.093
LdBPK_080018400	Ld08	566373	566672	hypotheticalprotein,conserved	0.6	0.605	0.565	0.36	0.857	0.837
LdBPK_090005000	Ld09	3208	3642	hypotheticalprotein,conserved	0.944	1.027	0.714	0.947	0.778	0.927
LdBPK_090005100	Ld09	4207	5328	hypotheticalprotein,conserved	0.972	0.892	0.914	1	1.148	1
LdBPK_090005200	Ld09	5969	6292	hypotheticalprotein,conserved	0.889	0.973	0.771	0.947	0.815	1.171
LdBPK_090005300	Ld09	7514	9373	hypotheticalprotein,conserved	0.972	0.946	0.943	0.921	0.926	1
LdBPK_090005400	Ld09	9818	10780	Peroxisomalbiogenesisfactor11_PEX11_,putative	0.861	0.919	0.8	1.026	0.741	0.829
LdBPK_090005500	Ld09	11485	12234	N-acetyl-D-acetylglucosaminylphosphatidylinositoldeacetylase	0.972	1.135	1	0.921	0.889	1
LdBPK_090005600	Ld09	14000	14776	endonucleaseIII,putative	0.889	0.919	0.857	0.842	1.037	0.829
LdBPK_090005700	Ld09	15434	15829	RNA-bindingprotein5,putative	0.75	1.027	1.029	0.842	0.926	1.073
LdBPK_090005800	Ld09	17904	21608	RNAhelicase,putative	0.861	1.027	0.886	0.921	0.963	0.927
LdBPK_090005900	Ld09	22999	23736	RNA-bindingprotein5-likeprotein	0.833	1	0.971	0.763	1.148	0.878
LdBPK_090006000	Ld09	34790	35689	RNA-bindingprotein5-likeprotein	0.889	0.838	0.771	0.974	1	0.927
LdBPK_090006100	Ld09	47989	49737	calmodulin-likeproteincontainingEFhanddomain	1.167	1	1.057	0.974	1.037	1.049
LdBPK_090006200	Ld09	52180	52845	hypotheticalprotein,conserved	0.861	0.919	0.914	1.105	1	1.049
LdBPK_090006300	Ld09	53911	56046	hypotheticalprotein,conserved	1.028	0.919	0.943	0.974	0.963	1.049
LdBPK_090006400	Ld09	56982	60236	kinesin,putative	1.167	0.973	0.971	1.053	1.074	1.049
LdBPK_090006500	Ld09	62309	63883	FHAdomain/Zincfinger,C3HC4type_RINGfinger_containingprotein,putative	1	1.081	0.971	1.132	0.963	1.049
LdBPK_090006600	Ld09	64798	65172	AutophagyproteinAtg8ubiquitinlike,putative	0.694	0.486	0.4	0.447	0.63	0.39
LdBPK_090006700	Ld09	66387	66791	ATG8/AUT7/APG8/PAZ2,putative	0.444	0.595	0.571	0.526	0.481	0.512
LdBPK_090006800	Ld09	67847	68221	AutophagyproteinAtg8ubiquitinlike,putative	0.694	0.486	0.6	0.579	0.37	0.537
LdBPK_090006900	Ld09	69436	69804	AutophagyproteinAtg8ubiquitinlike,putative	0.556	0.459	0.543	0.5	0.407	0.537
LdBPK_090007000	Ld09	70837	71199	hypotheticalprotein,conserved	1.111	0.973	1.314	1.237	1.148	1
LdBPK_090007100	Ld09	72399	73910	TransportandGolgiorganisation2,putative	1.056	0.946	1.086	1.105	1.111	1.049
LdBPK_090007200	Ld09	74412	75329	Domainofunknownfunction_DUF4586_,putative	0.917	0.973	0.886	1.053	1.037	1.073
LdBPK_090007300	Ld09	77531	79972	catalyticsubunitofthevacuolartransporterchaperone4,putative	1.139	1.081	1.086	1.053	1.037	1.049
LdBPK_090007400	Ld09	81194	82705	ATP-dependentproteaseATPasesubunitHslU2	1	1.081	1	1.079	1.111	1.049
LdBPK_090007500	Ld09	84438	87287	cysteinepeptidase,ClanCA,familyC19,putative	1.083	1.081	1	1.053	1.074	1
LdBPK_090007600	Ld09	88321	91008	DNAreplicationlicensingfactorMCM4,putative	1.056	1.054	0.914	1	1.111	1.171
LdBPK_090007700	Ld09	91372	92190	G10protein,putative	1.167	1.162	1	1.053	1.111	0.951
LdBPK_090007800	Ld09	94541	96406	integralmembranetransportprotein,putative	1.139	1.108	1.029	1.132	1.111	1
LdBPK_090007900	Ld09	99014	101362	hypotheticalprotein,conserved	0.944	1.108	0.914	1.026	0.926	0.951
LdBPK_090008000	Ld09	102311	106081	kinesin,putative	1.028	1.081	1.086	1	1.037	1.024
LdBPK_090008100	Ld09	106974	107684	hypotheticalprotein,conserved	1.222	1.135	1.057	1.289	1.111	0.927
LdBPK_090008200	Ld09	108529	111174	cdc2-relatedkinase12	1.028	1.054	1	1.105	1.037	1.024
LdBPK_090008300	Ld09	112666	115425	hypotheticalprotein,conserved	1.028	1.081	1.143	1.053	1.111	1.049
LdBPK_090008400	Ld09	117973	120525	hypotheticalprotein,conserved	1.139	1.054	1.086	0.974	1.037	1.122
LdBPK_090008500	Ld09	122618	125815	hypotheticalprotein,conserved	1.083	1.027	1.143	1	1.111	1.024
LdBPK_090008600	Ld09	127107	127862	hypotheticalprotein,conserved	0.944	0.973	0.886	1.053	1	1.024
LdBPK_090008700	Ld09	128652	131279	Ringfingerdomain/RING-H2zincfingercontainingprotein,putative	0.944	1.054	1.114	0.974	1.037	1.098
LdBPK_090008800	Ld09	132512	135310	DNAphotolyase,putative	1.139	1.081	1.029	1.026	1.074	1.171
LdBPK_090008900	Ld09	136021	136653	Ankyrinrepeats_manycopies_,putative	1.028	1.027	1.086	1.079	0.963	1
LdBPK_090009000	Ld09	137871	138134	CHCH-CHCH-likeCx9C,IMSimportdisulfiderelay-system,,putative	1	0.757	0.886	1.079	1.37	1.122
LdBPK_090009100	Ld09	139568	140095	hypotheticalprotein,conserved	1.111	1.135	1.257	1.026	0.926	1.049
LdBPK_090009200	Ld09	140764	142152	hypotheticalprotein,conserved	1.222	1.081	1.229	1	1	1.098
LdBPK_090009300	Ld09	144106	149961	hypotheticalprotein,conserved	1.056	0.946	1.029	1.053	1.148	1.024
LdBPK_090009400	Ld09	151231	152508	kinetoplastidkinetochoreprotein10,putative	1	0.865	0.971	0.947	0.926	0.854
LdBPK_090009500	Ld09	155135	156562	kinetoplastidkinetochoreprotein10,putative	0.972	0.946	0.971	0.947	1.074	0.976
LdBPK_090009600	Ld09	158575	161589	tyrosinephosphatase,putative	1.194	1.054	1.114	1.053	1.259	1.073
LdBPK_090009700	Ld09	163704	165107	Plus-3domain/Zincfinger,C3HC4type_RINGfinger_containingprotein,putative	1.167	1.189	1	1.184	1.185	0.976
LdBPK_090009800	Ld09	166625	168331	Tetratricopeptiderepeat/TPRrepeat,putative	1.111	1.162	1.086	1.026	1.111	1.171
LdBPK_090009900	Ld09	169545	172349	hypotheticalprotein,conserved	1.083	1.135	1.114	1.053	1.037	1.122
LdBPK_090010000	Ld09	173883	182699	C-terminalregionofMon2protein,putative	1.111	1.108	1.143	1.132	1.111	1.049
LdBPK_090010100	Ld09	183698	185656	serine/threonineproteinphosphatase,putative	1.028	1	1.229	1.026	1.074	1.122
LdBPK_090010200	Ld09	188212	190446	hypotheticalprotein,conserved	0.972	0.919	1.057	0.974	1.037	1.049
LdBPK_090010300	Ld09	191364	192599	hypotheticalprotein,conserved	1.083	0.973	1.057	1.079	1.185	0.976
LdBPK_090010400	Ld09	193879	198396	hypotheticalprotein,conserved	1.167	1.054	1.086	1.079	1.037	1.073
LdBPK_090010500	Ld09	199204	200451	hypotheticalprotein,conserved	1.25	1	1.229	1.132	1.222	1.122
LdBPK_090010600	Ld09	201350	203662	hypotheticalprotein,conserved	1.167	1.108	1.057	1	1.222	0.951
LdBPK_090010700	Ld09	207487	210480	leucine-richrepeatprotein,putative	1.083	1.108	1.114	1.105	1.074	1.024
LdBPK_090010800	Ld09	212644	215970	hypotheticalprotein,conserved	1.167	1	1.057	1.026	1.111	1.049
LdBPK_090010900	Ld09	217799	219574	Dualspecificityphosphatase,catalyticdomaincontainingprotein,putative	1.167	1	1.2	1.053	1.111	1.171
LdBPK_090011000	Ld09	220583	221371	Histidinephosphatasesuperfamily_branch1_,putative	0.972	1.135	1.229	1.053	0.926	1.073
LdBPK_090011100	Ld09	222297	223766	hypotheticalprotein,conserved	1.139	0.973	1.2	1	1.148	1.122
LdBPK_090011200	Ld09	227104	227961	surfaceantigen-likeprotein	1.167	0.892	1.286	0.974	1.037	1.073
LdBPK_090011300	Ld09	230434	233424	ATP-dependentDNAhelicase,putative	1.056	1.054	1.171	1.132	1.222	1.098
LdBPK_090011400	Ld09	234376	235383	cyclin1	1.056	1.108	1.057	0.842	1.074	1.195
LdBPK_090011500	Ld09	236569	239082	GlucosidaseIIbetasubunit-like,putative	1.083	1.108	1.114	1.184	1.148	1.073
LdBPK_090011600	Ld09	240434	242416	hypotheticalprotein,conserved	1.222	1.027	1.029	1.026	1.185	0.878
LdBPK_090011700	Ld09	243907	247386	PHdomaincontainingprotein,putative	1	1.081	0.971	1.053	1.074	1.049
LdBPK_090011800	Ld09	248620	250122	palmitoylacyltransferase5,putative	1.139	1.054	1.114	1.158	1.444	1.024
LdBPK_090011900	Ld09	251127	253049	Zetatoxin,putative	1.056	1.27	1.086	1.211	1.111	1.049
LdBPK_090012000	Ld09	253707	254765	MethyltransferaseTYW3,putative	1.028	1.027	1.086	1.184	1.222	1.268
LdBPK_090012100	Ld09	255480	255896	prefoldinsubunit2,putative	0.917	1.297	1	0.974	0.963	1.098
LdBPK_090012200	Ld09	256432	257544	hypotheticalprotein,conserved	1.111	1.162	0.914	0.974	1.037	1.171
LdBPK_090012300	Ld09	257837	258757	hypotheticalprotein,conserved	1.111	1.135	1.229	1.105	1.148	1.171
LdBPK_090012700	Ld09	265454	267001	hypotheticalprotein,conserved	0.972	1	1.029	1.105	1.148	1.024
LdBPK_090012800	Ld09	268381	269931	hypotheticalprotein,conserved	1.167	1.135	1.029	1.105	1.444	1.049
LdBPK_090012900	Ld09	271468	272478	cleavageandpolyadenylationspecificityfactor30kDasubunit,putative	1.056	1.027	0.943	1.053	1.037	0.927
LdBPK_090013000	Ld09	273143	275038	hypotheticalprotein,conserved	1.139	1.108	1.029	1.184	1.111	1.098
LdBPK_090013100	Ld09	275763	282449	ubiquitinligase,putative	1.056	1.135	1.057	1.105	1.111	1.195
LdBPK_090013200	Ld09	284116	287112	acyl-CoAbindingprotein,putative	1.083	1.108	1.2	1.132	1.037	1.073
LdBPK_090013300	Ld09	288175	304554	hypotheticalprotein,conserved	1.139	1.081	1.143	1.105	1.111	1.122
LdBPK_090013400	Ld09	306378	308573	oligopeptidaseb	1.083	0.919	1.086	1.079	1.185	1.024
LdBPK_090013500	Ld09	309973	310764	Domainofunknownfunction_DUF4464_,putative	1.389	1.189	1.114	1.079	1.185	1.146
LdBPK_090013600	Ld09	311199	314942	hypotheticalprotein,conserved	1.083	0.973	1.086	1.105	1.148	1.098
LdBPK_090013700	Ld09	316067	319939	kinetoplast-associatedprotein-likeprotein	1.139	1.054	1.143	1.105	1.148	1.024
LdBPK_090013800	Ld09	321032	321676	Prefoldinsubunit,putative	1.083	1.216	0.943	1.105	1.148	1.024
LdBPK_090013900	Ld09	322187	323779	ATPasefamilyassociatedwithvariouscellularactivities_AAA_,putative	1.167	1.108	1.143	1.184	1.148	1.146
LdBPK_090014000	Ld09	324814	327144	DEAD/DEAHboxhelicase-likeprotein	1.139	1.081	1.057	1.132	1.148	1.073
LdBPK_090014100	Ld09	327813	329009	Uncharacterisedproteinfamily_UPF0160_,putative	1.333	1.081	1.086	1.132	1.222	1.146
LdBPK_090014200	Ld09	329903	330883	rasfamilyprotein-likeprotein	1	1	1.114	1	0.778	0.951
LdBPK_090014300	Ld09	331855	332175	hypotheticalprotein,conserved	0.806	1.081	1.286	1.211	1	1.39
LdBPK_090014400	Ld09	333023	334594	hypotheticalprotein,conserved	1.028	1	1.2	1.079	0.926	1.122
LdBPK_090014500	Ld09	335566	337038	histoneh1-likeprotein	1.083	0.946	1.143	1	0.963	1.024
LdBPK_090014600	Ld09	338567	346153	phospholipidtransportingATPase-likeprotein,putative	1.083	1.135	1.143	1.079	1.111	1.122
LdBPK_090014700	Ld09	349541	349927	ubiquitin-fusionprotein	1	0.946	0.971	1.158	0.778	1.049
LdBPK_090014800	Ld09	350769	351329	ef-handprotein5,putative	1.056	1.189	1.086	1.132	1.333	1.122
LdBPK_090014900	Ld09	352999	353448	calmodulin,putative	1.25	1.162	1.371	1.289	1.111	1.268
LdBPK_090015000	Ld09	354729	355178	calmodulin,putative	1	1.27	1.114	1.211	1.074	1
LdBPK_090015100	Ld09	356549	356998	calmodulin,putative	0.944	1	1.114	1.158	1.037	1.146
LdBPK_090015200	Ld09	357967	361653	translation-associatedelement2,putative	1.028	1.081	1.114	1.026	1	1.073
LdBPK_090015300	Ld09	362094	363881	SLA/LPautoantigen-likeprotein	1.028	1.135	1.143	1.237	1	1.122
LdBPK_090015400	Ld09	364701	366551	hypotheticalprotein,conserved	1.111	1.135	1.086	1.105	0.963	1.024
LdBPK_090015500	Ld09	368369	369583	elongationfactor-1gamma	1.056	1.108	1.057	1	1.185	1.146
LdBPK_090015600	Ld09	370715	371932	elongationfactor-1gamma	1.083	1.081	1.257	1.132	1.037	1.049
LdBPK_090015700	Ld09	373719	376712	hypotheticalprotein,conserved	1.028	1	1	1.053	1	1.049
LdBPK_090015800	Ld09	378869	394954	N-terminalregionofChoreinorVPS13/Vacuolarsorting-associatedprotein13,N-terminal,putative	1	1.054	1.029	1.026	1.074	1.073
LdBPK_090015900	Ld09	395438	396376	PUBdomaincontainingprotein,putative	0.917	0.919	1	1.132	1	0.976
LdBPK_090016400	Ld09	398524	399285	UEVdomain/Zincfinger,C3HC4type_RINGfinger_containingprotein,putative	1.028	0.919	1	1.211	0.852	0.951
LdBPK_090016500	Ld09	400018	401865	Presentintheoutermitochondrialmembraneproteome10	0.917	1	0.886	1	1.074	0.976
LdBPK_090016600	Ld09	407223	407492	hypotheticalprotein	1.417	0.811	0.914	1.132	1.185	1.073
LdBPK_090017200	Ld09	411253	413040	LEM3_ligand-effectmodulator3_family/CDC50family,putative	0.889	0.973	1.114	0.947	1.074	1.098
LdBPK_090017300	Ld09	414154	415095	hypotheticalprotein,conserved	1	1.108	1.029	1.053	0.963	0.951
LdBPK_090017400	Ld09	417025	419085	phospholipid diacylglycerolacyltransferase,putative	0.944	0.892	1	0.947	1.037	1.024
LdBPK_090017500	Ld09	422114	422866	MSP_Majorspermprotein_domaincontainingprotein,putative	0.806	0.892	0.914	0.974	1	0.902
LdBPK_090017600	Ld09	424052	424945	DNA-directedRNApolymeraseIIIsubunit,putative	0.889	1.027	0.971	0.947	1.037	0.878
LdBPK_090017700	Ld09	426532	427971	eukaryotictranslationinitiationfactor2subunit,putative	1.028	1.081	1.114	0.974	1.111	1.122
LdBPK_090017800	Ld09	428965	430770	translationinitiationfactorEIF-2Bgammasubunit,putative	0.944	0.946	0.943	1.105	1.037	1.024
LdBPK_090017900	Ld09	432061	432828	hypotheticalprotein,conserved	1.222	1.135	0.857	1.105	1.296	1.244
LdBPK_090018000	Ld09	435883	437259	hypotheticalprotein,conserved	1.083	0.946	1.171	0.947	0.852	0.976
LdBPK_090018100	Ld09	438257	438985	mitochondrialRNAbindingprotein2	1.028	1.189	1.029	1.211	0.889	1.024
LdBPK_090018200	Ld09	439960	440418	mitochondrialimportinnermembranetranslocasesubunitTIM17,putative	0.972	0.865	1.029	1.079	1.148	0.854
LdBPK_090018300	Ld09	441455	442150	hypotheticalprotein,conserved	1.056	0.973	0.971	1.132	1.037	0.902
LdBPK_090018400	Ld09	442665	443522	hypotheticalprotein,conserved	1	1.243	1.029	1.053	1.296	1.024
LdBPK_090018500	Ld09	444498	446717	hypotheticalprotein,conserved	0.944	0.946	0.914	1.053	1.074	1.024
LdBPK_090018600	Ld09	448591	449181	Skp1family,dimerisationdomaincontainingprotein,putative	1	1.081	1.114	1.079	1.074	1.122
LdBPK_090018700	Ld09	450453	453476	hypotheticalprotein,conserved	1.028	0.946	1.057	1.026	0.926	0.976
LdBPK_090018800	Ld09	456449	458245	hypotheticalprotein,conserved	1.028	0.973	0.943	1.079	1.185	1
LdBPK_090018900	Ld09	458814	463445	hypotheticalprotein,conserved	1.056	1	1.057	0.921	0.963	1.049
LdBPK_090019000	Ld09	464590	465852	Zincfinger,C3HC4type_RINGfinger_containingprotein,putative	1.111	1	1.114	1.184	1.148	1.098
LdBPK_090019100	Ld09	467076	470942	AAAfamilyATPase,putative	0.944	1.081	1.029	1	1.111	1.073
LdBPK_090019200	Ld09	472122	473441	hypotheticalprotein,conserved	1.194	1.081	1	0.974	1.148	0.976
LdBPK_090019300	Ld09	474227	481078	ATP-dependenthelicase,putative	1.028	0.973	0.971	0.974	1	1.024
LdBPK_090019400	Ld09	484107	484661	hypotheticalprotein,conserved	1.028	0.973	0.971	1	1.148	1.073
LdBPK_090019500	Ld09	485484	487442	Bromodomain,putative	0.944	0.973	1.057	1.053	0.963	1.024
LdBPK_090019600	Ld09	488960	489985	mitochondrialcarrierprotein,putative	0.972	1	1.086	1.132	1.185	1.171
LdBPK_090019700	Ld09	491522	492625	hypotheticalprotein,conserved	0.944	1	1.143	1	0.963	1.073
LdBPK_090019800	Ld09	493669	495402	hypotheticalprotein,conserved	1	0.973	1	0.974	1.037	1
LdBPK_090019900	Ld09	496225	496881	PPPDEputativepeptidasedomaincontainingprotein,putative	1.083	1	1.2	1	1.074	1.122
LdBPK_090020000	Ld09	498745	499509	PPPDEputativepeptidasedomaincontainingprotein,putative	0.972	0.919	1.143	0.974	0.852	0.951
LdBPK_090020100	Ld09	500828	501880	hypotheticalprotein,conserved	0.944	0.946	0.914	0.947	0.815	1.073
LdBPK_090020200	Ld09	503728	505545	paraflagellarrodcomponent,putative	0.944	0.919	0.914	0.947	0.889	1
LdBPK_090020300	Ld09	507158	508981	hypotheticalprotein,conserved	1.083	1.081	0.829	0.947	1	1.122
LdBPK_090020400	Ld09	510704	511039	histoneH2B	1.083	0.73	0.771	0.895	1.037	1.049
LdBPK_090020500	Ld09	512161	512739	hypotheticalprotein,conserved	1.139	0.865	0.886	1	1.259	0.902
LdBPK_090020600	Ld09	513929	514315	hypotheticalprotein,conserved	0.944	0.784	0.771	1.026	1.259	0.902
LdBPK_090020700	Ld09	516211	517017	hypotheticalprotein,conserved	1.083	0.946	0.971	1.079	0.926	1.073
LdBPK_090020800	Ld09	519247	520989	hypotheticalprotein,conserved	0.889	0.973	0.971	0.947	1	1.049
LdBPK_090020900	Ld09	522486	524471	hypotheticalprotein,conserved	1	0.919	1	1	1.111	0.951
LdBPK_090021000	Ld09	525243	527219	hypotheticalprotein,conserved	1.028	0.919	0.943	0.947	0.963	0.976
LdBPK_090021100	Ld09	528597	530318	SETdomaincontainingprotein,putative	0.833	0.892	0.914	1.053	1.111	0.927
LdBPK_090021200	Ld09	531487	531906	hypotheticalprotein,conserved	0.917	0.919	0.943	1.079	0.852	0.878
LdBPK_090021300	Ld09	532658	533221	ubiquinonebiosynthesisprotein-likeprotein,putative	0.861	1.027	0.829	0.658	0.926	0.951
LdBPK_090021400	Ld09	536441	536911	ABCtransporter,putative	0.833	1	1.143	0.974	0.852	0.878
LdBPK_090021500	Ld09	538977	540218	DnaJdomaincontainingprotein,putative	1.028	0.946	0.829	1.105	1	0.854
LdBPK_090021600	Ld09	541149	541544	Rhodanese-likedomaincontainingprotein,putative	1.167	0.973	0.943	0.921	1.148	0.976
LdBPK_090021700	Ld09	542197	542649	Rhodanese-likedomaincontainingprotein,putative	1.083	1.081	0.971	1.079	1.037	0.878
LdBPK_090021800	Ld09	543600	543959	Rhodanese-likedomaincontainingprotein,putative	1.139	0.892	0.971	1.105	0.852	0.878
LdBPK_090021900	Ld09	545531	547975	DNAJ-bindingprotein,putative	0.972	0.946	0.857	1	1.074	1.073
LdBPK_090022000	Ld09	549104	549457	cytochromeb5-likeprotein,putative	0.806	1.027	0.943	0.974	0.852	0.927
LdBPK_090022100	Ld09	550681	551100	Cytochromeb5-likeHeme/Steroidbindingdomaincontainingprotein,putative	1.028	0.946	0.886	1.105	1.037	1.171
LdBPK_090022200	Ld09	551576	551941	hypotheticalprotein,conserved	1.111	1.054	0.857	1.079	0.741	1.024
LdBPK_090022300	Ld09	552822	557456	hypotheticalprotein,conserved	0.861	1.027	0.943	1.026	1	0.976
LdBPK_090022400	Ld09	558374	559390	hypotheticalprotein,conserved	1	0.973	1	1.053	1.185	1
LdBPK_090022500	Ld09	559887	560372	hypotheticalprotein,conserved	0.833	1.189	0.914	0.868	1.074	1
LdBPK_090022600	Ld09	560856	562679	hypotheticalprotein,conserved	1.028	1.081	1.029	1.079	1.037	1.122
LdBPK_090022700	Ld09	563322	563867	hypotheticalprotein,conserved	0.889	1.054	0.914	0.816	0.815	0.927
LdBPK_100005000	Ld10	2143	3327	delta-12fattyaciddesaturase	1.217	0.917	0.956	0.96	1.043	0.966
LdBPK_100005100	Ld10	6285	8264	pteridinetransporter,putative	1	1.083	0.913	0.8	0.957	0.897
LdBPK_100005200	Ld10	10308	11789	phosphate-RepressiblePhosphatePermease-likeprotein	0.87	0.958	0.87	0.8	0.826	0.862
LdBPK_100005300	Ld10	21090	23903	hypotheticalprotein,conserved	0.783	0.958	0.826	1	0.87	0.862
LdBPK_100005400	Ld10	24761	27520	Dos2-interactingtranscriptionregulatorofRNA-Pol-II,putative	0.957	1.042	0.87	1.08	0.783	0.931
LdBPK_100005500	Ld10	28343	29434	thymidylatekinase-likeprotein	0.783	1	0.913	0.88	0.913	0.931
LdBPK_100005600	Ld10	31186	31620	ribosomalproteinl35a,putative	1.174	0.625	0.696	0.96	0.739	0.897
LdBPK_100005700	Ld10	32227	33258	hypotheticalprotein,conserved	0.87	1.208	0.826	0.92	0.957	1.069
LdBPK_100005800	Ld10	37329	38567	dehydrogenase-likeprotein	0.87	1	1	0.84	0.826	0.828
LdBPK_100005900	Ld10	39813	40586	SRP40,C-terminaldomaincontainingprotein,putative	0.87	0.917	1	1.28	1.174	1.138
LdBPK_100006000	Ld10	41642	42829	WD-repeatcontainingprotein	1	0.875	0.87	0.8	1.043	0.759
LdBPK_100006100	Ld10	44209	45297	PSP1C-terminalconservedregioncontainingprotein,putative	0.826	0.958	0.956	0.92	0.913	0.828
LdBPK_100006200	Ld10	51093	53309	hypotheticalprotein,conserved	0.87	1.042	0.913	1.12	0.957	0.897
LdBPK_100006300	Ld10	55124	57466	DEAD/DEAHboxhelicase,putative	0.913	0.792	1.13	0.88	1.043	1.138
LdBPK_100006400	Ld10	61052	62161	hypotheticalprotein,conserved	1.043	0.917	0.87	1	0.913	0.897
LdBPK_100006500	Ld10	66950	68467	hypotheticalprotein,conserved	1	0.958	0.87	0.92	1.217	1.034
LdBPK_100006600	Ld10	72197	74230	guanosinediphosphatase,putative	1.043	1	0.913	0.92	0.957	1
LdBPK_100006700	Ld10	76082	76798	leucine-richrepeatprotein,putative	1	1.042	0.956	1	1.087	1.138
LdBPK_100006800	Ld10	78083	78394	hypotheticalprotein,conserved	0.783	0.958	0.696	1.08	0.696	0.793
LdBPK_100006900	Ld10	78925	80931	hypotheticalprotein,conserved	1.087	1.042	0.87	1.04	0.87	0.931
LdBPK_100007000	Ld10	81837	82502	MORNrepeat,putative	0.957	0.917	1	0.92	1.174	0.966
LdBPK_100007100	Ld10	83854	85077	Mitogen-activatedproteinkinase10,putative	1	0.708	1.043	0.76	0.826	0.966
LdBPK_100007200	Ld10	87961	88344	hypotheticalprotein	0.913	0.958	1.043	0.92	1.217	0.862
LdBPK_100007300	Ld10	91486	92907	Nucleolarprotein56,putative	0.957	0.917	0.913	1.04	1.043	1
LdBPK_100007400	Ld10	94144	96291	hypotheticalprotein,conserved	0.913	1	1.087	1	1	0.966
LdBPK_100007500	Ld10	97058	97894	hypotheticalprotein,conserved	1.261	1.167	1.174	0.88	1.174	1
LdBPK_100007600	Ld10	101501	102973	Amastinsurfaceglycoprotein,putative	0.913	1.042	1.087	0.88	0.87	0.931
LdBPK_100007700	Ld10	106860	108116	Amastinsurfaceglycoprotein,putative	1.043	1.167	1.087	0.92	1	1
LdBPK_100007800	Ld10	110053	112263	hypotheticalprotein,conserved	1.13	1.167	1.087	1	1.043	0.897
LdBPK_100007900	Ld10	113398	114177	Pterin4alphacarbinolaminedehydratase,putative	1.13	0.833	0.87	1.12	0.826	0.966
LdBPK_100008000	Ld10	114954	115343	COPIassociatedprotein,putative	0.913	0.833	1	0.84	1.304	1.207
LdBPK_100008100	Ld10	117301	120090	hypotheticalprotein,conserved	1	0.958	0.956	0.96	0.957	1.069
LdBPK_100008200	Ld10	121081	128127	hypotheticalprotein,conserved	1.043	1.042	0.956	1.08	0.957	1
LdBPK_100008300	Ld10	129253	130560	isocitratedehydrogenase_NADP_,mitochondrialprecursor,putative	0.913	1.125	1	1.08	0.957	1.138
LdBPK_100008400	Ld10	133817	136114	kinetoplastidkinetochoreprotein4,putative	0.87	0.958	1.043	1.08	0.826	0.931
LdBPK_100008500	Ld10	138874	141285	proteintransportproteinSEC23,putative	1	1	1.043	1	1	1
LdBPK_100008600	Ld10	142973	148846	hypotheticalprotein,conserved	1.13	1.125	1.087	0.96	0.913	0.931
LdBPK_100008700	Ld10	151077	152384	hypotheticalprotein,conserved	1	1.125	1.217	1.12	1.087	1.069
LdBPK_100008800	Ld10	153803	156040	pteridinetransporter,putative	1.261	1.125	1.087	1.08	1.087	0.931
LdBPK_100008900	Ld10	159995	162544	pteridinetransporter,putative	1.087	1.083	1.174	1.16	1	0.966
LdBPK_100009000	Ld10	167029	168816	pteridinetransporter,putative	1.043	1.042	1.087	0.96	0.957	1.103
LdBPK_100009100	Ld10	172924	175026	pteridinetransporter,putative	1.087	1	1.087	0.92	1.174	1
LdBPK_100009200	Ld10	180940	183054	pteridinetransporter,putative	1	1.083	1.217	1.16	0.957	1.138
LdBPK_100009300	Ld10	187040	189136	pteridinetransporter,putative	1.043	1.208	1.217	0.96	1.261	1.103
LdBPK_100009400	Ld10	191060	193228	pteridinetransporter,putative	1.043	0.958	1.13	1.04	1.043	1.034
LdBPK_100009500	Ld10	195277	197046	dihydroxyacetonekinase1-likeprotein	1	1.042	0.913	0.88	1.043	1
LdBPK_100009600	Ld10	199021	200463	hypotheticalprotein	1.043	1.042	0.956	1.12	1	0.966
LdBPK_100009700	Ld10	202156	202641	hypotheticalprotein,conserved	1	0.833	0.913	0.96	0.783	1.069
LdBPK_100009800	Ld10	205920	206417	hypotheticalprotein,conserved	1.13	0.792	0.87	0.96	0.957	1.103
LdBPK_100009900	Ld10	213723	213974	4F5proteinfamily/Zinc-binding,putative	1.043	1.042	1.348	0.96	1.087	1.172
LdBPK_100010000	Ld10	217057	218853	GP63,leishmanolysin	1.043	0.917	0.913	0.92	0.783	0.862
LdBPK_100010100	Ld10	222800	224569	GP63,leishmanolysin	1.087	0.833	1.087	0.88	0.913	0.931
LdBPK_100010200	Ld10	227974	229899	GP63,leishmanolysin	1.043	1.542	1.304	1.68	1.783	1.207
LdBPK_100010300	Ld10	231593	233392	GP63,leishmanolysin	1.304	1.708	1	1.36	1.435	1.138
LdBPK_100010400	Ld10	237330	238583	GP63,leishmanolysin	0.217	0.292	0.13	0.16	0.13	0.103
LdBPK_100010500	Ld10	243144	244913	GP63,leishmanolysin	2.435	2.375	2.435	2.48	2.522	2.276
LdBPK_100010600	Ld10	246166	247965	GP63,leishmanolysin	3.565	3.583	3.348	3.48	3.609	3.448
LdBPK_100010700	Ld10	249216	251015	GP63,leishmanolysin	3.478	3.5	3.043	3.76	3.304	3.897
LdBPK_100010800	Ld10	252267	254066	GP63,leishmanolysin	3.565	3.583	3.348	3.32	4.304	3.793
LdBPK_100010900	Ld10	255317	257116	GP63,leishmanolysin	2.826	3.917	2.652	3.52	3.522	2.966
LdBPK_100011000	Ld10	258368	260167	GP63,leishmanolysin	3.087	3	2.522	3.08	3.261	3.069
LdBPK_100011100	Ld10	261419	263344	GP63,leishmanolysin	1.087	1.542	1.087	1.52	1.783	1.069
LdBPK_100011200	Ld10	265039	266838	GP63,leishmanolysin	1.174	1.542	1.217	1.44	1.174	0.966
LdBPK_100011300	Ld10	270777	272546	GP63,leishmanolysin	1.783	1.917	1.522	2.04	1.783	1.517
LdBPK_100011400	Ld10	274142	276944	PIF1-likehelicase,putative	1.261	1.125	1.13	1.24	1.217	1.069
LdBPK_100011500	Ld10	280164	280544	hypotheticalprotein	1.522	1.083	0.956	1.08	1.435	1.345
LdBPK_100011600	Ld10	283930	285096	mitogen-activatedproteinkinase3,putative	1.043	1.083	1.043	1.12	0.957	1.103
LdBPK_100011700	Ld10	289937	310333	hypotheticalprotein,conserved	1.174	1.125	1.174	1.08	1.13	1.069
LdBPK_100011800	Ld10	312301	313404	glycerol-3-phosphatedehydrogenase_NAD+_,glycosomal	1.217	1.125	1.043	1.16	1.087	1.31
LdBPK_100011900	Ld10	316153	316485	hypotheticalprotein	1	1.292	1.217	1.52	1.174	1.345
LdBPK_100012000	Ld10	317472	320192	hypotheticalprotein,conserved	1.087	1.167	1.13	1.08	1.217	1.276
LdBPK_100012100	Ld10	321014	324481	hypotheticalprotein,conserved	1.087	0.958	1.261	1.12	1.13	1.172
LdBPK_100012200	Ld10	325751	329017	hypotheticalprotein,conserved	0.957	1.083	1.043	1.08	1.13	1.103
LdBPK_100012300	Ld10	329845	331140	hypotheticalprotein,conserved	1.391	1.125	1.217	1.08	1.043	1.207
LdBPK_100012400	Ld10	331755	332870	zincbindingdehydrogenase-likeprotein	1.13	0.875	1.174	1.36	1.174	1.103
LdBPK_100012500	Ld10	333675	335111	zinc-bindingdehydrogenase-likeprotein	1.087	1.208	1.087	1.08	0.913	1.103
LdBPK_100012600	Ld10	336094	338406	Chromatinassemblyfactor1subunitA,putative	1.13	1.167	1.087	1	1.043	1.138
LdBPK_100012700	Ld10	338764	339567	hypotheticalprotein,conserved	1.609	1.042	1.087	1.08	1.043	1
LdBPK_100012800	Ld10	339868	341655	ABC1family,putative	1.13	1.083	1.174	1.16	1.13	1.172
LdBPK_100012900	Ld10	348170	349693	endonucleaseG,putative	1.261	1.167	1.043	1.08	1.217	1.034
LdBPK_100013000	Ld10	351492	353762	hypotheticalprotein,conserved	1.13	1.208	1.043	1.2	1.13	1.034
LdBPK_100013100	Ld10	355919	357712	flagellarglycoprotein-likeprotein	1.13	1.083	1.217	1.16	1.087	1
LdBPK_100013200	Ld10	359278	360009	hypotheticalprotein,conserved	1	1.125	1.174	0.88	0.957	1.207
LdBPK_100013300	Ld10	360957	362084	hypotheticalprotein,conserved	1.043	1.333	1.261	1.16	1.087	1.069
LdBPK_100013400	Ld10	363660	369647	hypotheticalprotein,conserved	1.174	1.208	1.13	1.16	1.174	1.103
LdBPK_100013500	Ld10	372364	373338	hypotheticalprotein,conserved	1.043	1.208	1.348	1.04	1.217	1.103
LdBPK_100013600	Ld10	374396	375913	hypotheticalprotein,conserved	1.217	1.25	1.217	1.28	1.217	1.31
LdBPK_100013700	Ld10	377015	382042	hypotheticalprotein,conserved	1.13	1.167	1.13	1.04	1.087	1.138
LdBPK_100013800	Ld10	382908	385766	RNArecognitionmotif_a.k.a.RRM,RBD,orRNPdomain_/RNArecognitionmotif._a.k.a.RRM,RBD,orRNPdomain_,putative	1.217	1.125	1.217	1.2	1.174	1.172
LdBPK_100013900	Ld10	387241	388707	aminoacidpermease24,putative	1.304	1.083	1.043	1	1	1.034
LdBPK_100014000	Ld10	390064	391530	aminoacidpermease24,putative	1.13	1.125	1.043	0.96	1.043	1
LdBPK_100014100	Ld10	393635	394480	deaminase,putative	1.043	1.208	1.13	0.84	1.087	0.931
LdBPK_100014200	Ld10	396600	396977	hypotheticalprotein,conserved	1.217	1	1.783	1.24	1.348	1.31
LdBPK_100014300	Ld10	400055	406021	hypotheticalprotein,conserved	1.043	1.083	1.13	1	1.043	1.138
LdBPK_100014400	Ld10	408019	409944	hypotheticalprotein,conserved	1.261	1.208	1.13	1.2	1.217	1.241
LdBPK_100014500	Ld10	410589	412244	hypotheticalprotein,conserved	1.174	1.167	1.13	1	0.957	1.276
LdBPK_100014600	Ld10	414456	415715	WDdomain,G-betarepeat/EukaryotictranslationinitiationfactoreIF2A,putative	1.043	1.083	1.087	1.16	1.391	1.034
LdBPK_100014700	Ld10	417683	418348	DRGFamilyRegulatoryProteins,Tma46,putative	1.13	1.167	1.348	1.16	1.087	1.138
LdBPK_100014800	Ld10	419304	422546	hypotheticalprotein,conserved	1.087	1.042	1	1.12	1.13	1.034
LdBPK_100014900	Ld10	424731	430223	hypotheticalprotein,conserved	1.087	1.125	1.174	1.08	1.087	1
LdBPK_100015000	Ld10	432500	433702	hypotheticalprotein,conserved	1.13	1.167	0.956	0.76	1.043	1.069
LdBPK_100015100	Ld10	434705	440650	serine/threonine-proteinkinase,putative	1.087	1.042	1.043	1.16	1.174	1.103
LdBPK_100015200	Ld10	441704	443902	Adenosine/AMPdeaminase,putative	1.13	1.042	1.174	1	1.217	1.138
LdBPK_100015300	Ld10	444625	444999	nucleartransportfactor2,putative	1.087	1.208	1.391	1.04	1	1.207
LdBPK_100015400	Ld10	446146	446736	RibosomebiogenesisproteinNop16,putative	1.087	1.167	1.261	1.28	0.957	1
LdBPK_100015500	Ld10	447710	448102	histoneH3,putative	1.217	0.875	1.087	1.2	1.043	1.276
LdBPK_100015600	Ld10	448849	452358	hypotheticalprotein,conserved	1.13	1.042	1.043	1.08	1.043	1.034
LdBPK_100015700	Ld10	453286	453765	FKBP-typepeptidyl-prolylcis-transisomerase,putative	1	1	1.13	0.92	1.174	1.207
LdBPK_100015800	Ld10	454549	459255	hypotheticalprotein,conserved	1.043	1.208	1.13	1.04	1	1
LdBPK_100015900	Ld10	461149	461775	smallGTP-bindingproteinRab11,putative	1.174	0.917	1.13	0.88	0.957	1.103
LdBPK_100016000	Ld10	463932	464531	hypotheticalprotein,conserved	0.957	0.917	1.217	0.92	1.565	1.138
LdBPK_100016100	Ld10	465315	466370	hypotheticalprotein	1.043	1.25	1.217	1.08	1.261	1.069
LdBPK_100016200	Ld10	466845	467675	hypotheticalprotein	1.043	1.167	1.174	1.24	1	1.103
LdBPK_100016300	Ld10	467748	467966	hypotheticalprotein	1.043	1.208	1.174	1.04	1.087	0.655
LdBPK_100016400	Ld10	468000	469187	hypotheticalprotein	1.261	1.083	1	0.96	1.13	1.207
LdBPK_100016500	Ld10	471083	475087	hypotheticalprotein,conserved	1	1.042	1.087	1.04	1	1.103
LdBPK_100016600	Ld10	476555	476878	Archaictranslocaseofoutermembrane12kDasubunit,putative	0.913	1.083	1.087	0.76	1.087	1.034
LdBPK_100016700	Ld10	477836	479437	translationinitiationfactoreIF-2Bsubunitbeta,putative	1.043	1.042	1.174	0.92	1.13	1.103
LdBPK_100016800	Ld10	480826	483246	hypotheticalprotein,conserved	1.217	1.083	1.043	1.04	1	1.103
LdBPK_100016900	Ld10	484806	485198	histoneH3,putative	1.043	1.125	1.13	1.28	1.043	1.103
LdBPK_100017000	Ld10	487050	488900	hypotheticalprotein,conserved	1.087	1.083	0.87	1.08	1	1.103
LdBPK_100017100	Ld10	490184	490576	histoneH3,putative	1.13	1	1.261	1.24	1.13	1.103
LdBPK_100017200	Ld10	491054	492256	ARP2/3complexsubunit,putative	1.217	0.917	1.13	0.8	1	1.069
LdBPK_100017300	Ld10	493601	494626	nucleosidephosphorylase-likeprotein	1.13	1.208	1	1.08	1.13	1.069
LdBPK_100017400	Ld10	495960	497147	carrierprotein,putative	1.348	1.417	1.174	1.16	1.217	1.172
LdBPK_100017500	Ld10	499017	500165	RNA-bindingprotein-likeprotein	0.957	0.917	0.826	0.84	0.87	1.034
LdBPK_100017600	Ld10	501324	504995	CH-likedomaininspermprotein,putative	1.217	1.25	1.261	1.12	1.13	1.034
LdBPK_100017700	Ld10	505546	506373	DnaJdomaincontainingprotein,putative	1.13	1.25	1.261	0.92	0.913	1
LdBPK_100017800	Ld10	507033	508001	hypotheticalprotein,conserved	1.043	0.958	1	1.12	1.043	1.172
LdBPK_100017900	Ld10	508638	510416	hypotheticalprotein,conserved	1.261	1	1	1.04	0.913	1.034
LdBPK_100018000	Ld10	513105	515453	Eukaryotictranslationinitiationfactor4gammatype5,putative	1	1.083	0.956	1	0.913	1
LdBPK_100018100	Ld10	516857	518368	hypotheticalprotein	1.087	1.042	1.13	1.2	0.957	0.966
LdBPK_100018200	Ld10	519579	520112	hypotheticalprotein,conserved	0.826	1.083	1.217	1	1.087	1
LdBPK_100018300	Ld10	521754	523028	hypotheticalprotein,conserved	1.043	1.042	0.956	1.04	1.13	0.966
LdBPK_100018400	Ld10	523948	524265	hypotheticalprotein	1.304	0.833	0.826	1.12	1.478	1.034
LdBPK_100018500	Ld10	525493	527064	PAB1-bindingprotein,putative	1	1	1.087	1.04	0.913	1
LdBPK_100018600	Ld10	528160	528579	hypotheticalprotein,conserved	0.87	1.25	1	1.12	1	1.069
LdBPK_100018700	Ld10	529709	534292	hypotheticalprotein,conserved	1.043	1.083	1.087	1.08	1.043	0.966
LdBPK_100018800	Ld10	536457	537539	Zincfinger,C3HC4type_RINGfinger_containingprotein,putative	1.043	1.125	1.087	0.96	1.217	1.069
LdBPK_100018900	Ld10	538563	540005	Trichohyalin-plectin-homologydomaincontainingprotein,putative	1.043	1.167	1.13	1	1.087	1.034
LdBPK_100019000	Ld10	542483	543133	Ras-relatedproteinRabX1,putative	0.826	1.042	1.087	1.08	1.261	0.966
LdBPK_100019100	Ld10	544903	545574	smallGTP-bindingproteinRab7,putative	1.13	1	1.261	1.12	1.13	1.069
LdBPK_100019200	Ld10	547537	547959	hypotheticalprotein,conserved	0.783	0.917	0.956	0.68	0.739	0.724
LdBPK_100019300	Ld10	549971	551164	flagellarprotofilamentribbonprotein-likeprotein	1	0.875	1.087	1.12	0.957	1.103
LdBPK_100019400	Ld10	552401	552970	Zn-fingerinRanbindingproteinandothers,putative	1	0.875	0.913	0.96	1.043	0.966
LdBPK_100019500	Ld10	554306	557494	hypotheticalprotein,conserved	1	1.167	1	1.24	0.957	0.897
LdBPK_100019600	Ld10	559098	560801	hypotheticalprotein,conserved	1.043	0.958	1.087	1	1.043	0.966
LdBPK_100019700	Ld10	561897	562817	Spinocerebellarataxiatype10proteindomaincontainingprotein,putative	0.87	1	1.087	1.08	1.217	0.966
LdBPK_100019800	Ld10	563475	563876	hypotheticalprotein,conserved	0.87	1.292	0.956	1.28	1.348	0.793
LdBPK_100019900	Ld10	566328	567065	hypotheticalprotein,conserved	1.043	0.958	1.13	1.04	0.913	1
LdBPK_100020300	Ld10	568113	569018	Methyltransferasedomaincontainingprotein,putative	1	0.958	1.087	0.92	0.87	0.862
LdBPK_100020400	Ld10	569773	570759	Proteinofunknownfunction_DUF1861_,putative	0.783	1.042	0.913	1	0.913	1.069
LdBPK_100020500	Ld10	572477	573442	Proteinofunknownfunction_DUF1861_,putative	0.87	1	1.217	0.88	0.87	0.897
LdBPK_100020600	Ld10	575226	576182	Proteinofunknownfunction_DUF1861_,putative	0.957	1.083	1.087	1.12	0.87	0.862
LdBPK_100020700	Ld10	580542	581489	Proteinofunknownfunction_DUF1861_,putative	1	0.917	0.913	1.08	1.261	1.034
LdBPK_100020800	Ld10	582697	583638	Proteinofunknownfunction_DUF1861_,putative	1.043	1.042	0.956	0.88	0.913	1.069
LdBPK_100020900	Ld10	584648	585598	Proteinofunknownfunction_DUF1861_,putative	0.87	0.875	1.043	0.96	1.13	0.931
LdBPK_100021000	Ld10	587947	588882	Proteinofunknownfunction_DUF1861_,putative	1.217	1.083	0.87	0.96	0.957	0.793
LdBPK_100021100	Ld10	590955	592436	phosphate-RepressiblePhosphatePermease-likeprotein	1.043	0.917	0.87	1.04	1.087	0.897
LdBPK_100021200	Ld10	594464	596443	pteridinetransporter,putative	1.043	0.917	1.043	0.88	1	1.069
LdBPK_100021300	Ld10	599403	600587	delta-12fattyaciddesaturase	1.043	1.292	0.783	0.8	1	0.931
LdBPK_100021400	Ld10	603308	603811	Proteinofunknownfunction_DUF1498_,putative	2.087	2.875	3.043	2.4	2.391	2
LdBPK_110005000	Ld11	4460	4972	hypotheticalprotein,conserved	1.083	1.115	1.206	1.167	1.167	1.063
LdBPK_110005100	Ld11	5413	6519	EndoplasmicReticulum-GolgiIntermediateCompartment_ERGIC_/Endoplasmicreticulumvesicletransporter,putative	1.083	1	1	1	0.967	1.063
LdBPK_110005200	Ld11	7043	7966	Bacterialtransferasehexapeptide_sixrepeats_,putative	0.917	0.808	0.971	0.958	1.033	1.25
LdBPK_110005300	Ld11	8648	9553	ATP-bindingcassetteproteinsubfamilyH,member1,putative	1.042	0.923	0.971	1.125	0.867	1.063
LdBPK_110005400	Ld11	10168	13044	SNF2/RAD54relatedDNAhelicase,putative	0.958	1.077	0.882	0.958	1	1.094
LdBPK_110005500	Ld11	13991	17362	proteinkinase,putative	0.958	1	1	1.042	0.967	1.063
LdBPK_110005600	Ld11	18775	22155	GRIPdomaincontainingprotein,putative	0.792	0.808	0.765	0.833	0.767	0.813
LdBPK_110005700	Ld11	23115	23792	RNArecognitionmotif._a.k.a.RRM,RBD,orRNPdomain_,putative	1.083	0.923	1.118	1	1.067	1.313
LdBPK_110005800	Ld11	24927	26507	MORNrepeat,putative	1.042	1.038	0.882	0.958	1.033	1
LdBPK_110005900	Ld11	27439	28863	seryl-tRNAsynthetase,putative	0.875	1	0.971	0.917	0.967	1
LdBPK_110006000	Ld11	30413	31606	cdc2-relatedkinase8,putative	0.958	1.077	1.059	1.167	1	0.875
LdBPK_110006100	Ld11	32619	33188	hypotheticalprotein,conserved	0.875	1.346	1.029	1.125	0.867	0.75
LdBPK_110006200	Ld11	35106	35945	NGG1interactingfactor3-likeprotein	1.042	1	1.206	1.083	1.2	1.125
LdBPK_110006300	Ld11	36984	37862	cellcyclesequencebindingphosphoprotein_RBP45_,putative	0.875	1.308	1.029	0.875	0.967	0.969
LdBPK_110006400	Ld11	38664	41306	hypotheticalprotein,conserved	1.083	1.038	0.941	0.917	1.033	1.063
LdBPK_110006500	Ld11	43655	46738	hypotheticalprotein,conserved	0.958	1.038	1.059	1.083	1.1	1.094
LdBPK_110006600	Ld11	47366	49519	Myotubularin-associatedprotein,putative	0.958	1	1.088	1.042	1	1.125
LdBPK_110006700	Ld11	50145	50735	cytoplasmictranslationmachineryassociatedprotein,putative	1.083	1.077	1	1	1.033	0.969
LdBPK_110006800	Ld11	51536	53365	DEAD-bocATP-dependent_RNA_helicase,putative	1.083	1.154	1.059	1.042	1.167	1.188
LdBPK_110006900	Ld11	54126	54680	hypotheticalprotein,conserved	1.125	1.115	1.206	1.208	1	0.969
LdBPK_110007000	Ld11	55616	56947	acidocalcisomalpyrophosphatase	0.958	1.038	1	1.042	1.067	1.125
LdBPK_110007100	Ld11	60857	61192	pterin-4-alpha-carbinolaminedehydratase,putative	1.208	0.846	1.029	1.375	1.133	0.938
LdBPK_110007200	Ld11	61828	63393	Rad51/AAAdomain/DnaB-likehelicaseCterminaldomain/KaiC/ATPasefamilyassociatedwithvariouscellularactivities_AAA_,putative	1.125	1.192	1.176	1.167	1.1	1.188
LdBPK_110007300	Ld11	64331	65074	proteasomealpha7subunit,putative	0.917	1.192	1.059	1.083	1.333	1.063
LdBPK_110007400	Ld11	66317	69313	serine/threonineproteinkinase,putative	1.167	1	1.088	1.083	1.2	1.125
LdBPK_110007500	Ld11	71234	73018	hypotheticalprotein,conserved	1.083	1	1.147	1.25	1.033	1.156
LdBPK_110007600	Ld11	73986	75023	NADH-cytochromeb5reductase-likeprotein	0.958	1.154	1	1	1	1.156
LdBPK_110007700	Ld11	77512	78045	hypotheticalprotein	1.083	1	1	1.042	1.1	0.875
LdBPK_110007800	Ld11	81153	82544	hypotheticalprotein,conserved	1.208	1.077	1.206	1.042	1	1.156
LdBPK_110007900	Ld11	83350	84174	Sec20,putative	0.958	1.269	1.088	1.125	1.067	1.125
LdBPK_110008000	Ld11	85342	90747	hypotheticalprotein,conserved	1.125	1.038	1.118	1.25	1.133	1.219
LdBPK_110008100	Ld11	95642	99310	DNArepairandrecombinationhelicaseproteinPIF2,putative	1.083	1.115	1.176	1.125	1.1	1.219
LdBPK_110008200	Ld11	102186	105170	PIF1helicase-likeprotein,putative	1	1.077	1.029	1.125	1.133	1.094
LdBPK_110008300	Ld11	107058	108467	hypotheticalprotein,conserved	1	1.231	1.088	1.083	1.067	1.063
LdBPK_110008400	Ld11	109328	110089	14-3-3protein2,putative	0.958	1.231	1.147	1.25	1.067	1.156
LdBPK_110008500	Ld11	112019	113215	Opticatrophy3protein_OPA3_,putative	1.25	1.192	1.206	1.042	1.267	1.125
LdBPK_110008600	Ld11	114597	116456	hypotheticalprotein,conserved	1.25	1.115	1.059	1.25	1.067	1.188
LdBPK_110008700	Ld11	118335	121706	Domainofunknownfunction_DUF2779_,putative	1.208	1.154	1.206	1.083	1.1	1.156
LdBPK_110008800	Ld11	123236	124765	hypotheticalprotein,conserved	1.167	1.115	1	1.125	1.133	1.25
LdBPK_110008900	Ld11	129154	132465	tubulin-tyrsoineligase-likeprotein	0.958	1.231	1.118	1.292	1.167	1.156
LdBPK_110009000	Ld11	134568	136994	BOP1NT_NUC169_domain/WDdomain,G-betarepeat,putative	1.167	1.077	1.088	1.083	1.1	1.094
LdBPK_110009100	Ld11	138207	140540	chromatinbindingprotein,putative	1.167	1	1.088	1.167	1.033	1.219
LdBPK_110009200	Ld11	142023	143957	hypotheticalprotein,conserved	1.125	1.077	1.118	1.292	1.033	1.219
LdBPK_110009300	Ld11	145105	146850	hypotheticalprotein,conserved	1.125	1.154	1.176	1.125	1.2	1.125
LdBPK_110009400	Ld11	147675	149915	DNAligase,putative	1	1.231	1.176	1.125	1.1	1.188
LdBPK_110009500	Ld11	150403	152334	hypotheticalprotein,conserved	0.917	1.038	1.176	1.125	1.167	1.344
LdBPK_110009600	Ld11	152948	155188	pumillioprotein10,putative	1.167	1.154	1.176	1.125	1	1.063
LdBPK_110010400	Ld11	166793	169975	mRNAcapguanine-N7methyltransferase,putative	1.083	1.154	1.147	1.083	1.2	1.094
LdBPK_110010500	Ld11	170947	172170	tetratricopeptiderepeat_TPR_protein	1.083	1.077	1.235	1.417	1.133	1.031
LdBPK_110010600	Ld11	172784	173182	hypotheticalprotein,conserved	1.125	0.923	1.206	1.083	1.1	1
LdBPK_110010700	Ld11	176105	177841	proteinkinase,putative	1.208	1.192	1.206	1.167	1.2	1.094
LdBPK_110010800	Ld11	181793	183193	aminoacidpermease/transporter,putative	1.042	1.115	1.029	1.083	1.267	1.094
LdBPK_110010900	Ld11	184759	186921	hypotheticalprotein,conserved	1.042	1.115	1.118	1.208	1.1	1.188
LdBPK_110011000	Ld11	187699	189642	Proteinofunknownfunction_DUF563_,putative	1	1.038	1.059	1.083	1.2	0.969
LdBPK_110011100	Ld11	191174	192826	nucleobasetransporter	1.042	0.923	1.059	1.167	1.2	1.063
LdBPK_110011200	Ld11	199236	202493	transcriptionmodulator/accessoryprotein,putative	1.125	1.192	1.147	1.083	1.133	1.063
LdBPK_110011300	Ld11	203886	204230	hypotheticalprotein	1.083	0.923	1.118	1.208	1.133	1.188
LdBPK_110011400	Ld11	206668	207096	cytochromeb5,putative	0.958	1.077	0.735	1.042	1.067	1.375
LdBPK_110011500	Ld11	213012	214622	3-methylcrotonoyl-CoAcarboxylasebetasubunit,putative	0.875	1	0.912	1	0.967	1
LdBPK_110011600	Ld11	215590	217383	hypotheticalprotein,conserved	1.042	1.154	1	1.125	1	0.938
LdBPK_110011700	Ld11	226365	229580	hypotheticalprotein,conserved	1.042	1.115	1	1.125	1.1	1.031
LdBPK_110011800	Ld11	233849	234703	aminopeptidase,putative	1.042	1	1.147	1.25	1.3	1.156
LdBPK_110011900	Ld11	237099	238706	aminopeptidase,putative	1.292	1	1.176	1.083	1.1	1.219
LdBPK_110012000	Ld11	240946	246771	hypotheticalprotein,conserved	1.083	1.077	1.088	1.167	1.2	1.094
LdBPK_110012100	Ld11	248797	250722	ProteinAssociatedwithDifferentiation,putative	0.958	1.038	1.029	1.042	1.167	1.219
LdBPK_110012200	Ld11	254556	256655	ProteinAssociatedwithDifferentiation,putative	1.042	1	0.941	1.167	1.033	1.156
LdBPK_110012300	Ld11	258756	260474	Nodulin-like/MajorFacilitatorSuperfamily,putative	1.292	1.038	1.147	1.125	1.1	1.125
LdBPK_110012400	Ld11	265834	267375	Nodulin-like/MajorFacilitatorSuperfamily,putative	1.125	1.038	1.118	1.208	1.3	1.25
LdBPK_110012500	Ld11	268737	269417	Ankyrinrepeats_3copies_/Ankyrinrepeat/Ankyrinrepeats_manycopies_,putative	0.917	1.308	1.088	1	1.2	1.125
LdBPK_110012600	Ld11	271167	272396	anion-transportingATPase-likeprotein	1.125	1.038	1.118	1.125	1.1	1.094
LdBPK_110012700	Ld11	274434	275846	hypotheticalprotein,conserved	1.125	1	1.088	1.208	1	1.031
LdBPK_110012800	Ld11	278901	280862	PUFninetarget1	1.042	1.115	1.088	0.958	1.033	1.219
LdBPK_110012900	Ld11	283728	287534	hypotheticalprotein,conserved	1.083	0.962	1.088	1	1.033	1
LdBPK_110013000	Ld11	288363	289697	hypotheticalprotein,conserved	1.208	1.077	1.088	0.917	1.133	1.063
LdBPK_110013100	Ld11	291464	292081	hypotheticalprotein,conserved	0.833	1	1.059	1.042	1.167	1.219
LdBPK_110013200	Ld11	293668	294162	40SribosomalproteinS21,putative	0.958	1.308	0.941	1.125	1.2	1.094
LdBPK_110013300	Ld11	295385	295879	40SribosomalproteinS21,putative	1	0.808	1.029	1.083	1.233	1
LdBPK_110013400	Ld11	298353	299123	hypotheticalprotein,conserved	1	0.808	0.971	1.125	1.233	1
LdBPK_110013500	Ld11	300596	301039	hypotheticalprotein,conserved	0.958	1.192	1.206	1.167	1.133	1.094
LdBPK_110013600	Ld11	301742	304672	hypotheticalprotein,conserved	1.125	1.038	1.147	1.167	1.067	1.063
LdBPK_110013700	Ld11	307276	308289	hypotheticalprotein,conserved	0.958	0.923	0.853	1.083	1.067	0.781
LdBPK_110013800	Ld11	314622	318836	hypotheticalprotein,conserved	1.083	1.154	1.088	1.208	1.067	1
LdBPK_110013900	Ld11	321526	322143	hypotheticalprotein,conserved	0.875	1.077	1.294	1.167	1.233	0.906
LdBPK_110014000	Ld11	325118	326536	hypotheticalprotein,conserved	1.25	1	1.029	1.083	1.033	1.125
LdBPK_110014100	Ld11	328099	333426	hypotheticalprotein,conserved	1	1.115	1.088	1.083	1.133	0.969
LdBPK_110014200	Ld11	335157	339410	kinesin,putative	1.167	1.038	1.088	1.167	1.1	1.094
LdBPK_110014300	Ld11	345761	346735	STARTdomaincontainingprotein,putative	1.25	0.846	1.206	1	1.1	1.094
LdBPK_110014400	Ld11	348127	349338	hypotheticalprotein	1.042	1.154	1.088	0.958	1	1.063
LdBPK_110014500	Ld11	351154	354168	hypotheticalprotein,conserved	1.042	0.962	1.029	1.042	1.033	1.063
LdBPK_110014600	Ld11	355547	356119	60SribosomalproteinL24,putative	1.083	0.962	1.088	1.167	1.033	1.031
LdBPK_110014700	Ld11	357906	362552	ATPase,putative	1.083	1.077	1.059	1.083	1.133	1.125
LdBPK_110014800	Ld11	363206	365068	PUBdomaincontainingprotein,putative	1.083	1.231	1.029	0.958	1.1	1.063
LdBPK_110015200	Ld11	368163	369296	hypotheticalprotein,conserved	1.083	0.962	1.029	0.958	1.067	1.125
LdBPK_110015300	Ld11	372771	374891	hypotheticalprotein,conserved	1.125	1	1.147	1.167	1.167	1.031
LdBPK_110015400	Ld11	377606	378847	hypotheticalprotein,conserved	1	1.038	1.088	1.083	1.2	0.938
LdBPK_110015500	Ld11	380436	381008	40SribosomalproteinS5	1.125	0.885	1.029	0.958	0.8	0.938
LdBPK_110015600	Ld11	382390	382962	40SribosomalproteinS5	1.083	1.038	0.853	1.042	1.1	1.125
LdBPK_110015700	Ld11	384128	385582	HITzincfingercontainingprotein,putative	1.083	1.115	1.059	1.208	1.1	1
LdBPK_110015800	Ld11	387214	390189	adaptin-relatedprotein-likeprotein	1.042	1.115	1.059	1.125	1.133	1.125
LdBPK_110015900	Ld11	392915	395659	pyruvatephosphatedikinase,putative	1.083	1.077	1.118	1.042	1	1.031
LdBPK_110016000	Ld11	397736	399802	inositol-1,4,5-trisphosphate_IP3_5-phosphatase,putative	1.083	1	0.912	0.958	0.933	0.969
LdBPK_110016100	Ld11	405761	409267	hypotheticalprotein,conserved	1	0.923	1.059	0.958	1.033	1.031
LdBPK_110016200	Ld11	410322	411128	hypotheticalprotein,conserved	1.042	0.846	1.265	1.125	1.1	1.125
LdBPK_110016300	Ld11	421140	423584	hypotheticalprotein,conserved	1.083	1	0.971	1.083	0.967	1.094
LdBPK_110016400	Ld11	427516	428976	pretranslocationprotein,alphasubunit,putative	0.875	1.154	0.941	1	0.8	0.906
LdBPK_110016500	Ld11	432650	433438	hypotheticalprotein	1.042	1.077	1	1.042	1.1	1.094
LdBPK_110016600	Ld11	433541	434848	hypotheticalprotein	1.042	0.846	1.029	1.083	1.133	1.031
LdBPK_110016700	Ld11	435655	437772	hypotheticalprotein	0.958	0.846	1.088	0.917	0.967	0.844
LdBPK_110016800	Ld11	438736	439452	hypotheticalprotein,conserved	1.083	0.885	0.971	1.292	1.2	0.906
LdBPK_110016900	Ld11	441751	443313	palmitoylacyltransferase7,putative	1.167	0.962	1.059	1.208	0.867	0.969
LdBPK_110017000	Ld11	445711	446682	palmitoylacyltransferase7,putative	0.875	0.962	1.059	1.125	1.033	1.031
LdBPK_110017100	Ld11	449143	450585	sterol14-alpha-demethylase,putative	1.083	0.923	1.029	0.958	1	1.125
LdBPK_110017200	Ld11	453394	453837	60SribosomalproteinL28,putative	1.167	0.846	0.706	0.75	1.067	1
LdBPK_110017300	Ld11	455094	456107	hypotheticalprotein,conserved	1.083	1.154	1.118	1.25	1.033	0.969
LdBPK_110017400	Ld11	457138	457581	60SribosomalproteinL28,putative	1.167	0.846	1.176	0.667	0.9	1.063
LdBPK_110017500	Ld11	459067	462570	proteintransportproteinSEC31,putative	1	0.962	1.059	1.167	0.867	1
LdBPK_110017600	Ld11	465010	467277	eukaryoticreleasefactor3,putative	1.083	1	1	1.042	0.933	1
LdBPK_110017700	Ld11	469169	470494	60Kdinnermembraneprotein,putative	1.083	0.962	0.882	0.875	0.867	1.063
LdBPK_110017800	Ld11	472959	473351	40SribosomalproteinS15A,putative	1.25	0.962	1.176	1.042	0.833	1.156
LdBPK_110017900	Ld11	475261	477339	OrganicsolutetransporterOstalpha,putative	0.917	1.154	1.059	1.125	0.9	0.938
LdBPK_110018000	Ld11	478675	479226	SKP1-likeprotein	1.292	0.923	0.853	1.125	0.833	1.094
LdBPK_110018300	Ld11	504373	506349	ATP-bindingcassettesubfamilyA,member1,putative	1.792	1.731	2.029	2	2	1.844
LdBPK_110018400	Ld11	508187	513598	ATP-bindingcassettesubfamilyA,member1,putative	1.917	1.962	1.941	2.167	1.967	2.125
LdBPK_110018700	Ld11	537623	539794	ATP-bindingcassettesubfamilyA,member1,putative	1.5	1.462	1.412	1.625	1.4	1.531
LdBPK_110018800	Ld11	541025	546379	ATP-bindingcassettesubfamilyA,member1,putative	0.958	0.962	0.971	1.167	1	0.906
LdBPK_110018900	Ld11	552284	553294	tatDrelateddeoxyribonuclease,putative	0.958	1.038	0.912	1.083	0.967	1.031
LdBPK_110019000	Ld11	555372	561053	ATP-bindingcassettesubfamilyA,member1,putative	0.958	0.962	1	0.958	1.033	1
LdBPK_110019100	Ld11	563551	564111	hypotheticalprotein,conserved	0.625	0.654	0.853	1.167	0.933	0.906
LdBPK_110019200	Ld11	565039	566247	hypotheticalprotein,conserved	1	0.923	0.853	0.958	0.967	1.063
LdBPK_110019300	Ld11	567082	568416	hypotheticalprotein,conserved	0.958	0.923	1	0.958	1.1	1.031
LdBPK_110019400	Ld11	569772	575099	Flagellar-associatedPapD-like,putative	0.917	0.923	0.882	0.958	1	0.938
LdBPK_110019500	Ld11	576112	577995	Nodulin-like,putative	0.958	1	0.941	1.125	1	1.094
LdBPK_110019600	Ld11	580129	580731	hypotheticalprotein,conserved	0.958	0.923	1.323	1.125	0.967	1.031
LdBPK_110019700	Ld11	581550	582860	RibosomalproteinL4/L1family,putative	0.875	1.077	0.853	1	0.967	0.938
LdBPK_110019800	Ld11	584960	586816	hypotheticalprotein,conserved	0.958	0.962	1	0.917	0.933	1.156
LdBPK_110019900	Ld11	587417	587638	hypotheticalprotein	0.958	1.423	0.765	0.875	1.2	1
LdBPK_110020000	Ld11	588048	589208	SH3domain/VariantSH3domaincontainingprotein,putative	1.167	0.885	1.412	1.083	1.067	1
LdBPK_120005000	Ld12	4270	5175	translationinitiationfactorEIF-2balphasubunit,putative	1.143	1.08	1.174	0.88	1.13	1
LdBPK_120005100	Ld12	5580	6227	PITHdomain-containingprotein	1.029	1.16	1.304	1.24	1.217	0.897
LdBPK_120005200	Ld12	6628	7479	proteasomebeta-1subunit,putative	1.114	0.92	0.956	0.88	1.043	1.069
LdBPK_120005300	Ld12	8109	9512	MitochondrialSSUribosomalprotein29,putative	0.971	1.04	1	0.76	0.957	0.897
LdBPK_120005400	Ld12	10108	10431	hypotheticalprotein,conserved	0.686	0.8	1.043	0.84	0.826	1.069
LdBPK_120005500	Ld12	10785	12056	hypotheticalprotein,conserved	1	0.96	1.087	1.04	0.913	0.966
LdBPK_120005600	Ld12	12858	13436	ribonucleasemar1	0.8	0.96	1.043	0.92	0.87	0.966
LdBPK_120005700	Ld12	14192	16057	hypotheticalprotein,conserved	0.971	0.92	1.087	1.08	0.957	0.862
LdBPK_120005800	Ld12	16802	17074	hypotheticalprotein,conserved	0.771	1.12	1.13	1.12	0.826	1.103
LdBPK_120005900	Ld12	17568	18185	kinetoplastidkinetochoreprotein6,putative	1.143	0.68	0.783	1.12	0.957	0.897
LdBPK_120006000	Ld12	18745	20190	hypotheticalprotein,conserved	0.943	1	1	0.88	1	0.897
LdBPK_120006100	Ld12	22413	23240	Plus-3domain/Zincfinger,C3HC4type_RINGfinger_containingprotein,putative	0.8	0.88	0.913	1	1.174	1
LdBPK_120006200	Ld12	25269	27713	hypotheticalprotein,conserved	1.029	1.08	0.956	0.92	0.957	0.828
LdBPK_120006300	Ld12	29132	33013	hypotheticalprotein,conserved	1.029	1.04	0.913	0.92	1	1
LdBPK_120006400	Ld12	36870	38618	Celldivisionproteinkinase,putative	0.971	0.96	0.913	0.96	0.913	0.931
LdBPK_120006500	Ld12	41579	42943	hypotheticalprotein,conserved	1.057	1	0.956	1.32	1.087	1
LdBPK_120006600	Ld12	45348	48563	leucine-richrepeatprotein,putative	1	1.12	1.087	1.08	1.087	0.931
LdBPK_120006700	Ld12	49681	52131	dolichyl-P-Man GDP-Man5GlcNAc2-PP-dolichylalpha-1,2-mannosyltransferase,putative	1	0.96	0.956	0.96	1.043	0.931
LdBPK_120006800	Ld12	53923	55125	hypotheticalprotein,conserved	1.114	1.08	0.87	1.28	1.087	1.034
LdBPK_120006900	Ld12	55796	58519	hypotheticalprotein,conserved	1.114	1	1	1.12	1.087	1
LdBPK_120007000	Ld12	59499	64439	ubiquitinhydrolase,putative	1.057	1.04	1.13	1	1.13	1
LdBPK_120007100	Ld12	67028	70315	hypotheticalprotein,conserved	1.029	1.08	1.174	1.2	1.087	1.103
LdBPK_120007200	Ld12	72049	73284	proteasomeregulatoryATPasesubunittcc1l8.3,putative	0.943	1.12	1	1.12	1.087	1.103
LdBPK_120007300	Ld12	74056	74943	glyoxalaseII,putative	1	1.04	1	1.04	0.957	1.172
LdBPK_120007400	Ld12	77296	80877	hypotheticalprotein,conserved	1.029	1.12	1.087	1.04	1.043	1.103
LdBPK_120007500	Ld12	81317	83413	hypotheticalprotein,conserved	1.114	0.88	0.87	0.92	0.957	1.034
LdBPK_120007600	Ld12	85983	88337	cysteinyl-tRNAsynthetase,putative	1.057	1.04	1.13	1	1.174	0.931
LdBPK_120007700	Ld12	92632	100503	HelicaseconservedC-terminaldomaincontainingprotein,putative	1.029	1.08	1.217	1.08	1.174	1.103
LdBPK_120007800	Ld12	101256	102968	hypotheticalprotein,conserved	1.057	1.12	0.87	1.12	1.087	1.069
LdBPK_120007900	Ld12	103938	106061	ornithinedecarboxylase,putative	1	0.92	1.13	1.08	1.174	0.966
LdBPK_120008000	Ld12	110942	115645	hypotheticalprotein,conserved	1.171	1.16	1.087	1.28	1.13	1.069
LdBPK_120008100	Ld12	116051	121747	hypotheticalprotein,conserved	1.057	1.08	1.043	1.2	1.174	1.103
LdBPK_120008200	Ld12	122154	124088	hypotheticalprotein,conserved	1.086	1.04	1.217	1	1.043	1.034
LdBPK_120008300	Ld12	125706	135404	Myotubularin-relatedprotein,putative	1.086	1.12	1.13	1.12	1.087	1.138
LdBPK_120008400	Ld12	138139	140739	hypotheticalprotein,conserved	1.143	1.12	1.043	1.04	1.261	1.069
LdBPK_120008500	Ld12	142182	148199	hypotheticalprotein,conserved	1.143	1.16	1.043	1.12	1	1.103
LdBPK_120008600	Ld12	151109	152779	CCR4-NOTtranscriptioncomplexsubunit2,putative	0.943	1.12	1.13	1.12	1.087	0.897
LdBPK_120008700	Ld12	154651	155763	GlutathioneS-transferase,N-terminaldomaincontainingprotein,putative	1.143	1.04	0.913	1.04	0.87	1.069
LdBPK_120008800	Ld12	157689	158642	hypotheticalprotein,conserved	1	1.2	0.956	1.44	1.174	1.207
LdBPK_120008900	Ld12	164711	169144	pumillioprotein4,putative	1.057	1.04	0.913	1.08	1.043	1.034
LdBPK_120009000	Ld12	170245	171495	hypotheticalprotein,conserved	1.171	1.16	1.13	1.36	1.217	1.034
LdBPK_120009100	Ld12	172889	174034	3'-nucleotidase/nuclease,putative	0.943	1.04	1	1	1.174	1.069
LdBPK_120009200	Ld12	176366	177598	hypotheticalprotein,conserved	1.086	1.08	0.956	1.16	1.217	1.172
LdBPK_120009400	Ld12	181503	182019	hypotheticalprotein,conserved	1.029	0.96	1.261	1.08	1.043	1.172
LdBPK_120009500	Ld12	182649	184652	hypotheticalprotein,conserved	1	1	1.087	1.08	1.174	1.138
LdBPK_120009600	Ld12	185706	187661	hypotheticalprotein,conserved	0.914	1.04	0.826	1.04	1.087	0.862
LdBPK_120009700	Ld12	189176	192445	hypotheticalprotein,conserved	1	1.16	1.043	1.04	1.13	1.034
LdBPK_120009800	Ld12	199348	201702	hypotheticalprotein,conserved	1.057	1.08	1.043	0.92	1.087	1.103
LdBPK_120009900	Ld12	214461	216590	hypotheticalprotein,conserved	1.229	0.96	1.13	1.04	1.043	1.103
LdBPK_120010000	Ld12	224487	226316	hypotheticalprotein,conserved	1.143	0.96	1.043	1	1.087	1.138
LdBPK_120010100	Ld12	251700	252653	hypotheticalprotein,conserved	0.857	1.2	1.087	0.96	1.391	0.966
LdBPK_120010200	Ld12	258065	261175	hypotheticalprotein,conserved	1	0.96	0.956	1.08	1.087	0.931
LdBPK_120010300	Ld12	273340	273906	hypotheticalprotein	1	1.04	0.913	1.12	1.174	1.138
LdBPK_120010400	Ld12	278607	281519	WWdomaincontainingprotein,putative	0.943	1.08	1.13	1.04	1.087	1.172
LdBPK_120010500	Ld12	291897	292310	vacuolarATPsynthasesubunit,putative	1.286	1.12	1.217	1.24	1.261	1.207
LdBPK_120010600	Ld12	292859	294676	glucose-6-phosphateisomerase	1.086	1.04	1.174	1.16	1.043	1.034
LdBPK_120010700	Ld12	295711	296214	Presentintheoutermitochondrialmembraneproteome18	1.057	0.88	0.913	0.96	1	1.379
LdBPK_120010800	Ld12	300032	301531	hypotheticalprotein,conserved	1	1.12	1.174	1.16	1.13	1.069
LdBPK_120010900	Ld12	304812	308921	hypotheticalprotein,conserved	1.114	1.12	1.174	1.08	1.13	1.069
LdBPK_120011000	Ld12	311563	317172	Fusaricacidresistanceprotein-like,putative	1.086	1.04	1.043	1.12	1.13	1.103
LdBPK_120011100	Ld12	322140	327887	Fusaricacidresistanceprotein-like,putative	1.143	1.08	1.087	1.08	1.043	1
LdBPK_120011200	Ld12	329709	331265	hypotheticalprotein,conserved	1.114	1.12	0.956	1.04	1.174	1.034
LdBPK_120011300	Ld12	332651	335692	Tetratricopeptiderepeat/TPRrepeat,putative	1.171	1.04	1.043	1.08	1	1.034
LdBPK_120011400	Ld12	337224	341159	hypotheticalprotein,conserved	1.2	1.08	1.174	1.08	1.13	1.138
LdBPK_120011500	Ld12	342413	343906	alanineaminotransferase	1	1.12	1.304	1.2	1.174	1.138
LdBPK_120011600	Ld12	346429	348066	primase2,putative	1.143	1.24	1	1.12	1.304	1.207
LdBPK_120011700	Ld12	350954	352807	hypotheticalprotein,conserved	1.143	1.16	1.043	1.2	1.174	1.172
LdBPK_120011800	Ld12	354743	357628	proteinphosphatasewithEF-Handdomains_PPEF_	1.057	1.12	1.043	0.92	1.13	1.069
LdBPK_120011900	Ld12	362198	363229	cytochromeoxidasesubunitIV,putative	1.057	1.16	1.304	1.04	1.13	1.103
LdBPK_120012000	Ld12	365617	366915	Proteinofunknownfunction_DUF1448_,putative	1.114	1.2	0.956	1.12	1.043	1.241
LdBPK_120012100	Ld12	368090	368584	hypotheticalprotein,conserved	1.029	0.92	1.304	1	1.087	0.966
LdBPK_120012200	Ld12	369568	372120	hypotheticalprotein,conserved	1.143	1.12	1.217	1.08	1.043	1.069
LdBPK_120012300	Ld12	373458	373784	Proteinofunknownfunction_DUF962_,putative	1.257	1.08	1.13	1.32	1.13	1.069
LdBPK_120012500	Ld12	381735	383054	hypotheticalprotein,conserved	2.457	2.2	2.696	2.12	1.957	2.035
LdBPK_120012600	Ld12	385519	386865	surfaceantigenprotein2,putative	6.629	6.04	7.043	6.08	6.348	5.966
LdBPK_120012900	Ld12	413546	414865	hypotheticalprotein,conserved	2.486	2.24	2.217	2	2.435	2.448
LdBPK_120013000	Ld12	421561	422604	hypotheticalprotein	1.029	0.76	1.043	0.96	0.565	0.448
LdBPK_120013200	Ld12	509338	510117	hypotheticalprotein,conserved	0.6	0.4	0.565	0.48	0.652	0.448
LdBPK_120013300	Ld12	512413	513294	hypotheticalprotein,conserved	1.486	1.44	1.13	1.32	1.391	1.414
LdBPK_120013500	Ld12	520316	521476	surfaceantigenprotein2,putative	3.229	3.12	3.304	3.6	3.261	3.345
LdBPK_120013700	Ld12	528151	529470	hypotheticalprotein,conserved	2.2	2	2.478	2.32	1.783	2.207
LdBPK_120014300	Ld12	570433	571752	hypotheticalprotein,conserved	2.143	1.56	2.522	2.2	2.043	2.035
LdBPK_120014400	Ld12	574040	575974	surfaceantigenprotein2,putative	1.257	1.08	1	1.28	1.261	1.172
LdBPK_120014500	Ld12	578396	578863	hypotheticalprotein	0.4	0.44	0.435	0.6	0.435	0.207
LdBPK_120014600	Ld12	581324	582643	hypotheticalprotein,conserved	1.8	1.92	2.348	2.16	2.043	2.138
LdBPK_120014700	Ld12	584938	586212	hypotheticalprotein,conserved	0.686	0.84	0.826	0.6	0.696	0.793
LdBPK_120014800	Ld12	589213	590373	surfaceantigenprotein2,putative	2.029	2.12	1.956	2.08	2.174	1.897
LdBPK_120015000	Ld12	596881	598200	hypotheticalprotein,conserved	2.2	2.04	2.348	1.92	1.739	2.035
LdBPK_120015100	Ld12	600496	602589	promastigotesurfaceantigenproteinPSA	1.857	1.96	2.261	2	1.913	1.828
LdBPK_120015200	Ld12	607414	612507	hypotheticalprotein,conserved	1.143	1.12	1.13	1.08	1.043	1.138
LdBPK_120015300	Ld12	613167	614993	DnaJdomaincontainingprotein,putative	1.057	1.04	1.043	1.04	0.783	1.138
LdBPK_120015400	Ld12	617662	621525	hypotheticalprotein,conserved	0.943	1.04	1.087	1.08	1.13	1.103
LdBPK_120015500	Ld12	626442	626738	hypotheticalprotein	1	0.8	0.696	0.8	1	0.931
LdBPK_120015600	Ld12	627516	628670	NADH flavinoxidoreductase/NADHoxidase,putative	0.886	1.08	1.043	1.04	1.087	1.103
LdBPK_120015700	Ld12	632976	635462	n-ethylmaleimidereductase-likeprotein	1.114	1	1	0.96	1.13	0.966
LdBPK_120015800	Ld12	640617	643985	hypotheticalprotein,conserved	1.057	1.04	1.043	1.04	1	1.138
LdBPK_120015900	Ld12	645944	648787	hypotheticalprotein,conserved	1.029	0.96	1.087	0.96	0.957	1
LdBPK_120016000	Ld12	650772	652874	hypotheticalprotein,conserved	1.029	1.04	1.087	1.04	1.174	1.034
LdBPK_120016100	Ld12	653870	656503	hypotheticalprotein,conserved	1	1	1.087	0.96	1.174	1.138
LdBPK_120016200	Ld12	658208	663034	hypotheticalprotein,conserved	0.971	1	0.913	0.92	1	1.103
LdBPK_120016300	Ld12	664765	666453	hypotheticalprotein,conserved	0.971	0.88	0.913	0.96	1.13	1.172
LdBPK_120016400	Ld12	671853	674882	hypotheticalprotein,conserved	0.943	1	0.956	1.04	0.957	0.862
LdBPK_120016500	Ld12	676567	680799	WDrepeatandHMG-boxDNA-bindingprotein,putative	1	1	1.13	1.12	1.043	0.966
LdBPK_120016600	Ld12	683939	684928	SNAREassociatedGolgiprotein,putative	0.886	1	1.087	0.92	0.913	0.69
LdBPK_120016700	Ld12	685484	688084	hypotheticalprotein,conserved	1	1.08	1.13	1.12	1.087	0.966
LdBPK_120016800	Ld12	690066	694184	puromycin-sensitiveaminopeptidase-likeprotein	1.057	1.08	0.956	1	0.957	1.034
LdBPK_120016900	Ld12	695425	696744	hypotheticalprotein,conserved	1.143	1	1.174	0.92	1.087	1
LdBPK_120017000	Ld12	699688	700719	arginineN-methyltransferase-likeprotein	0.971	1.08	0.913	1.2	1.261	0.966
LdBPK_120017100	Ld12	702209	704128	hypotheticalprotein,conserved	0.857	0.92	1	0.84	0.826	0.966
LdBPK_120017200	Ld12	705167	705808	hypotheticalprotein,conserved	0.914	1.2	0.87	1.2	0.913	0.897
LdBPK_120017300	Ld12	706267	708135	SETdomaincontainingprotein,putative	1	0.92	0.956	0.92	1	1
LdBPK_120017400	Ld12	709197	709508	RibonucleaseH2non-catalyticsubunit_Ylr154p-like_,putative	0.886	0.88	1.087	1.08	0.87	0.897
LdBPK_120017500	Ld12	710337	712949	FAM91N-terminus/FAM91C-terminus,putative	1.029	0.92	0.956	1.12	1.087	0.931
LdBPK_120017600	Ld12	713624	716539	Vacuolarsortingprotein39domain1/Vacuolarsortingprotein39domain2,putative	0.971	1	1	1.04	1.043	0.966
LdBPK_120017700	Ld12	717447	719309	serinepeptidase,ClanSC,FamilyS9D	1	1.04	1.174	1.08	1	1
LdBPK_120017800	Ld12	724252	725568	hypotheticalprotein,conserved	0.886	1	1.043	1.12	1.087	0.966
LdBPK_120017900	Ld12	726223	727185	Lysinemethyltransferase,putative	0.914	1	1.087	1.08	0.957	1
LdBPK_130005000	Ld13	3962	5914	hypotheticalprotein,conserved	1.13	1.1	1.091	1.071	1.062	1
LdBPK_130005100	Ld13	7486	8661	cis-prenyltransferase-likeprotein	1.174	1.067	0.879	1.179	0.875	0.921
LdBPK_130005200	Ld13	9279	9884	hypotheticalprotein,conserved	1.217	1.133	1.273	1.036	1.344	1.316
LdBPK_130005300	Ld13	10630	11592	hypotheticalprotein,conserved	1.043	0.967	1.151	1.179	1.031	1.184
LdBPK_130005400	Ld13	12344	13150	ribonucleaseHII,putative	0.957	1.067	1.151	0.929	1	0.947
LdBPK_130005500	Ld13	13984	15654	hypotheticalprotein,conserved	1.13	1.133	1.151	1.143	1.156	1.105
LdBPK_130005600	Ld13	16237	16827	hypotheticalprotein,conserved	0.913	1.033	0.97	0.786	0.875	1.132
LdBPK_130005700	Ld13	17612	21904	mitochondrialDNApolymeraseIproteinB,putative	1.043	1.1	1.061	0.964	1.094	1.053
LdBPK_130005800	Ld13	25405	26916	carboxypeptidase,putative	1.13	1.033	1	1.179	1.156	1.053
LdBPK_130005900	Ld13	30931	32241	hypotheticalprotein,conserved	1.217	1	1.151	1	1.094	1.053
LdBPK_130006000	Ld13	33333	34391	SURF1family,putative	0.957	1.067	0.97	0.929	1	0.868
LdBPK_130006100	Ld13	35582	35941	hypotheticalprotein,conserved	1.13	1.3	0.758	1	1.094	0.947
LdBPK_130006200	Ld13	39900	42080	Kinesin-132	1.087	1.067	1.151	1.179	1.125	1
LdBPK_130006300	Ld13	43204	43764	hypotheticalprotein,conserved	1.043	1.1	0.879	0.857	1	1.211
LdBPK_130006400	Ld13	44602	46023	hypotheticalprotein,conserved	1	0.933	1.091	1.143	1.156	1
LdBPK_130006500	Ld13	48192	49700	proteinkinaseAregulatorysubunit	1	1.133	1.212	1.036	1.25	1.026
LdBPK_130006600	Ld13	50703	52574	MOZ/SASfamilyacetyltransferase,putative	1	1.133	1.03	1.143	1.125	1.026
LdBPK_130006700	Ld13	53180	54445	hypotheticalprotein,conserved	1.13	0.933	1.151	1.179	1.156	1.079
LdBPK_130006800	Ld13	59407	60153	hypotheticalprotein,conserved	1	1.033	1.212	1.25	1.187	1.079
LdBPK_130006900	Ld13	63532	65775	Lipase_class3_,putative	0.957	1.1	1.03	1	1.187	1.184
LdBPK_130007000	Ld13	68399	70396	Triglyceridelipase,putative	1.174	1.067	1.061	1.036	1.125	1.026
LdBPK_130007100	Ld13	72033	72668	ras-relatedproteinRAB5B,putative	1	1.067	1.242	0.893	0.844	1.026
LdBPK_130007200	Ld13	74329	75588	hypotheticalprotein,conserved	1	1.233	1.03	1.107	1.031	1.158
LdBPK_130007300	Ld13	77292	78215	Domainofunknownfunction_DUF4200_,putative	1.174	1.1	1.091	0.786	1.187	0.895
LdBPK_130007400	Ld13	80717	82318	hypotheticalprotein,conserved	1.261	0.967	1.182	1.143	1.062	0.974
LdBPK_130007500	Ld13	82827	83609	N-acetyltransferasesubunitARD1,putative	1.261	1	1.03	0.893	1.125	0.921
LdBPK_130007600	Ld13	86540	91774	hypotheticalprotein,conserved	1.304	1.1	1.151	1.071	1.187	1.158
LdBPK_130007700	Ld13	93019	94374	alphatubulin	1.13	0.867	1.03	0.964	1.031	0.947
LdBPK_130007800	Ld13	95336	96691	alphatubulin	0.739	0.9	0.939	0.75	0.875	1
LdBPK_130007900	Ld13	97653	99008	alphatubulin	0.652	0.867	0.758	0.893	0.75	0.816
LdBPK_130008000	Ld13	99971	101326	alphatubulin	0.696	1	0.939	0.821	0.906	0.842
LdBPK_130008100	Ld13	102288	103643	alphatubulin	0.913	0.833	0.848	0.75	0.906	0.711
LdBPK_130008200	Ld13	104605	105960	alphatubulin	0.957	0.8	0.848	0.857	0.906	0.79
LdBPK_130008300	Ld13	106923	108278	alphatubulin	0.826	0.867	0.909	0.714	0.937	0.816
LdBPK_130008400	Ld13	109240	110595	alphatubulin	1.087	0.967	0.848	0.857	0.875	0.947
LdBPK_130008500	Ld13	111562	112917	alphatubulin	0.783	0.933	0.788	0.964	0.875	0.816
LdBPK_130008600	Ld13	113621	119692	SisterchromatidcohesionC-terminus,putative	1.174	1.033	1.091	1.107	1.219	1.079
LdBPK_130008700	Ld13	120719	124015	hypotheticalprotein,conserved	1.217	1.133	1.121	1.179	1.187	1.026
LdBPK_130008800	Ld13	124672	126681	long-chain-fatty-acid-CoAligase,putative	1.174	1.167	1.182	1.107	1.219	1.158
LdBPK_130008900	Ld13	127704	129506	flagellarradialspokeprotein,putative	1.13	1.1	1.091	1.179	1.187	1.184
LdBPK_130009000	Ld13	131597	134869	mitogen-activatedproteinkinasekinase2	1.043	1.1	1.182	1.179	1.094	1.053
LdBPK_130009100	Ld13	136758	137123	Alba,putative	0.696	1.1	1.212	1.25	1.031	1
LdBPK_130009200	Ld13	142906	144399	C2domaincontainingprotein,putative	1.043	1.133	1.151	1	1.125	1.184
LdBPK_130009300	Ld13	145991	147469	hypotheticalprotein,conserved	1.13	1.2	1.121	1.036	1.094	1
LdBPK_130009400	Ld13	148189	150471	hypotheticalprotein,conserved	1.261	1.167	1.212	1.25	1.25	1.211
LdBPK_130009500	Ld13	151862	153400	Histidinephosphatasesuperfamily_branch1_,putative	1.13	1.2	1.212	1.25	1.281	1.132
LdBPK_130009600	Ld13	155252	161755	ATP-dependentRNAhelicase,putative	1.087	1.1	1.091	1.179	1.156	1.079
LdBPK_130009700	Ld13	162569	163318	hypotheticalprotein,conserved	1.261	1.2	1.212	1.214	1.156	1.263
LdBPK_130009800	Ld13	164223	165059	Proteinofunknownfunction_DUF1014_,putative	1	0.967	1.061	1	1.187	1.053
LdBPK_130009900	Ld13	167686	171393	hypotheticalprotein,conserved	1.174	1.1	1.121	1.071	1.031	1.079
LdBPK_130010000	Ld13	172224	172820	hypotheticalprotein,conserved	0.913	1.167	1.061	1.214	1.156	1
LdBPK_130010100	Ld13	173699	175702	UncharacterizedACR,COG1678,putative	1.13	1	1.061	1.143	1.125	1.026
LdBPK_130010200	Ld13	176852	177448	60SribosomalproteinL18,putative	1.174	1.1	1.151	1.107	1.156	1.132
LdBPK_130010300	Ld13	178663	179088	40SribosomalproteinS12,putative	1.304	1.1	1.061	1.036	1.187	1.158
LdBPK_130010400	Ld13	181718	187291	hypotheticalprotein,conserved	1.13	1.1	1.121	1.179	1.094	1.105
LdBPK_130010500	Ld13	188341	189318	hypotheticalprotein,conserved	1.174	1.167	1.303	1.286	1.219	1.158
LdBPK_130010600	Ld13	190132	191025	Mitochondrialcalciumuniporter,putative	1.043	1.1	1.091	0.964	1.062	1.158
LdBPK_130010700	Ld13	192051	192875	actyltransferase-likeprotein	1.304	0.933	1.212	0.964	1.094	0.895
LdBPK_130010800	Ld13	195077	196354	hypotheticalprotein,conserved	1.348	1.133	1.303	0.964	1.156	1.29
LdBPK_130010900	Ld13	197868	198776	hypotheticalprotein,conserved	1.043	1.267	1.242	1.036	0.875	1.158
LdBPK_130011000	Ld13	199255	203259	hypotheticalprotein,conserved	1.261	1.1	1.151	1	1.187	1.132
LdBPK_130011100	Ld13	204516	206339	palmitoylacyltransferase6,putative	1.13	1.133	1.212	1.107	1.281	1.263
LdBPK_130011200	Ld13	208251	210365	U-boxdomaincontainingprotein,putative	1.217	1.067	1.151	1.071	1.219	1.026
LdBPK_130011300	Ld13	212388	213626	mannose-specificlectin,putative	1.13	1.133	1.212	1.036	1.031	1.079
LdBPK_130011400	Ld13	214465	216189	MetallopeptidasefamilyM24,putative	1.217	0.967	1.182	1	1.219	1.184
LdBPK_130011500	Ld13	218551	221424	PSP1C-terminalconservedregioncontainingprotein,putative	1.217	1.133	1.03	1.143	1.187	1.105
LdBPK_130011600	Ld13	224413	228681	kinesin,putative	1.13	1	1.091	1.071	1.094	1.026
LdBPK_130011700	Ld13	230056	231384	PutativeGTPaseactivatingproteinforArf,putative	1.043	0.967	0.909	0.786	0.906	0.921
LdBPK_130011800	Ld13	232268	233296	oxidoreductase-likeprotein	1.348	1.167	1.182	1.143	1.094	1.158
LdBPK_130011900	Ld13	234247	236790	ubiquitin-likeprotein	1.174	0.933	1.151	1.143	1.062	1.026
LdBPK_130012000	Ld13	237887	240820	Calcium-activatedchloridechannel,putative	1.13	0.967	1.151	1.107	1.062	1
LdBPK_130012100	Ld13	242515	243171	hypotheticalprotein,conserved	1.304	1.233	1.242	1.214	1	1.211
LdBPK_130012200	Ld13	244089	250277	C2domaincontainingprotein,putative	1.087	1.1	1.151	1.071	1.031	1.053
LdBPK_130012300	Ld13	251145	252800	Dualspecificityphosphatase,catalyticdomaincontainingprotein,putative	1.261	1.1	1.182	1.143	1.094	1.053
LdBPK_130012400	Ld13	254638	256479	proteinkinase,putative	1	1.233	1.212	1.071	1.094	1.079
LdBPK_130012500	Ld13	257228	259315	hypotheticalprotein,conserved	1.13	1.167	1.242	1.071	1.156	1.132
LdBPK_130012600	Ld13	260062	260733	hypotheticalprotein,conserved	1.087	1.1	1.242	1.036	1.031	1.026
LdBPK_130012700	Ld13	263288	271237	hypotheticalprotein,conserved	1.087	1.067	1.212	1.214	1.031	1.053
LdBPK_130012800	Ld13	273876	274634	Complex1_LYR-like,putative	1.348	1.133	1.151	1.036	1.375	1.053
LdBPK_130012900	Ld13	275621	279331	hypotheticalprotein,conserved	1.217	1.1	1	1.143	1.156	1.026
LdBPK_130013000	Ld13	280016	283513	hypotheticalprotein,conserved	1.043	1.033	1.061	1.107	1.031	1.026
LdBPK_130013100	Ld13	285886	288576	hypotheticalprotein,conserved	1.217	1.067	0.97	1.071	0.906	0.921
LdBPK_130013200	Ld13	289870	291207	hypotheticalprotein,conserved	1	0.967	1	0.893	1.062	1.079
LdBPK_130013300	Ld13	292271	293857	mitochondrialprocessingpeptidasealphasubunit,putative	1.13	1.067	1.091	1.036	1.062	1.026
LdBPK_130013400	Ld13	297912	299996	hypotheticalprotein,conserved	1.174	1.067	1	0.964	1.25	1.053
LdBPK_130013500	Ld13	300880	301914	hypotheticalprotein,conserved	1.174	1	1.091	1.071	1.125	1.211
LdBPK_130013600	Ld13	302660	304453	hypotheticalprotein,conserved	1.261	1.1	1.182	1.143	1.219	1.026
LdBPK_130013700	Ld13	305822	308287	hypotheticalprotein,conserved	1.13	1.1	1.061	1.179	1	1.132
LdBPK_130013800	Ld13	310059	314627	hypotheticalprotein,conserved	1.174	1.033	1.091	1	0.969	1.026
LdBPK_130013900	Ld13	315357	316184	glycosyltransferasefamily-likeprotein	0.913	1	1.03	1.143	1.281	1.263
LdBPK_130014000	Ld13	316955	319132	N_2_,N_2_-dimethylguanosinetRNAmethyltransferase,putative	1.174	1.133	1	0.964	0.969	1.026
LdBPK_130014100	Ld13	319955	321406	actin-likeprotein,putative	1.087	1.033	1.242	1	1.125	1
LdBPK_130014200	Ld13	322239	323936	katanin-likeprotein	0.913	0.9	1.061	0.964	1.125	1.053
LdBPK_130014300	Ld13	325259	327190	hypotheticalprotein,conserved	1.304	1.133	1.121	1.107	1.156	1.158
LdBPK_130014400	Ld13	328112	333082	AMPdeaminase,putative	1.261	1.1	1.121	1.107	1	1.105
LdBPK_130014500	Ld13	333987	335459	hypotheticalprotein,conserved	1.217	0.933	1.061	1.179	1.187	1.053
LdBPK_130014600	Ld13	336282	337670	hypotheticalprotein,conserved	1.217	1.1	1.212	1.107	1	1.158
LdBPK_130014700	Ld13	338532	339515	hypotheticalprotein,conserved	1.217	1.067	1.091	1.036	1.219	1.184
LdBPK_130014800	Ld13	340626	344546	Cryptococcalmannosyltransferase1,putative	1.174	1.1	1.121	1.036	1.062	1.105
LdBPK_130014900	Ld13	345536	346636	hypotheticalprotein,conserved	1.174	1.133	1.182	0.929	0.969	1.105
LdBPK_130015000	Ld13	347538	352772	subtilisin-likeserinepeptidase	1.087	1.133	1.061	1.036	1.094	1.053
LdBPK_130015100	Ld13	354043	354567	hypotheticalprotein	1.217	1.033	1.121	1.143	1.125	1.026
LdBPK_130015200	Ld13	355324	356043	Dpy-30motifcontainingprotein,putative	1.348	1.133	1.303	1.107	1.187	0.974
LdBPK_130015300	Ld13	357997	358923	NADH-cytochromeb5reductase,putative	1.043	0.967	1.121	1.071	1.156	0.974
LdBPK_130015400	Ld13	361782	368495	hypotheticalprotein,conserved	1.13	1.133	1.061	1.071	1.062	1.132
LdBPK_130015500	Ld13	369470	373795	hypotheticalprotein,conserved	1.087	1.1	1.091	1	1.094	1.158
LdBPK_130015600	Ld13	378146	379462	proteasomeregulatoryATPasesubunit2,putative	1.261	0.9	1.061	1.143	0.969	0.974
LdBPK_130015700	Ld13	381614	384841	leucyl-tRNAsynthetase,putative	1.043	1.067	1.061	1.071	1.125	1.079
LdBPK_130015800	Ld13	386459	388006	hypotheticalprotein,conserved	1.13	1.067	1.091	0.893	0.969	0.974
LdBPK_130015900	Ld13	389184	389453	DNA-directedRNApolymeraseIsubunit,putative	1.391	1.033	0.848	1	0.937	1.026
LdBPK_130016000	Ld13	390613	392391	UncharacterisedACR,YagEfamilyCOG1723,putative	1	1.033	1.061	1	1	0.921
LdBPK_130016100	Ld13	393568	394779	Alpha/betahydrolasefamily,putative	0.957	1.1	1.061	1.071	1	0.974
LdBPK_130016200	Ld13	395991	396953	hypotheticalprotein,conserved	1.174	0.967	1.03	1	1.031	1.184
LdBPK_130016300	Ld13	397697	398305	calmodulin,putative	1.043	0.867	0.909	1.071	1.125	1.211
LdBPK_130016400	Ld13	399048	400676	Mitochondrialglycoprotein,putative	1.043	1.033	0.97	0.821	0.844	0.947
LdBPK_130016500	Ld13	402139	402495	dyneinlightchainTctex-type,putative	0.913	1.1	1.121	1	1.094	1
LdBPK_130016600	Ld13	405347	407479	adenylosuccinatesynthetase,putative	1	0.933	1.091	1	0.937	1.026
LdBPK_130016700	Ld13	409685	410242	hypotheticalprotein,conserved	1.261	1.233	1.03	1.107	1.094	0.895
LdBPK_130016800	Ld13	415205	416710	nucleobasetransporter	0.913	1	1.061	1.071	0.937	1.053
LdBPK_130016900	Ld13	418257	419078	40SribosomalproteinS4,putative	1.043	1.033	1.061	0.893	1.031	1.053
LdBPK_130017000	Ld13	420910	421731	40SribosomalproteinS4,putative	1.087	1.133	1.242	1.036	0.937	1.105
LdBPK_130017100	Ld13	423323	424960	Thiaminpyrophosphokinase,vitaminB1bindingdomaincontainingprotein,putative	1.174	1	1.061	1.179	1.125	1.026
LdBPK_130017300	Ld13	426062	426514	hypotheticalprotein,conserved	1.217	1.067	1.151	1.107	1.375	1.105
LdBPK_130017400	Ld13	428804	429382	hypotheticalprotein,conserved	1.043	0.9	0.939	1.071	1.031	1.158
LdBPK_130017500	Ld13	432178	432624	hypotheticalprotein	0.87	0.833	0.909	0.75	0.656	0.684
LdBPK_130017600	Ld13	434347	436788	DNA/RNAnon-specificendonuclease-likeprotein	1	0.933	1	1.036	1.187	0.868
LdBPK_130017700	Ld13	439628	440611	XPA-interactingprotein,putative	0.957	1	1	1.179	0.969	0.974
LdBPK_130017800	Ld13	441967	444753	hypotheticalprotein,conserved	1.043	0.933	1	0.964	1	0.947
LdBPK_130017900	Ld13	446432	447022	Complex1_LYR-like/Complex1protein_LYRfamily_,putative	1.174	1.067	0.788	0.893	0.781	1
LdBPK_130018000	Ld13	450208	451470	Domainofunknownfunction_DUF5075_,putative	1.043	0.767	0.879	1	1.062	1
LdBPK_130018100	Ld13	460419	461816	Domainofunknownfunction_DUF5075_,putative	0.826	0.9	0.909	0.964	1.031	0.947
LdBPK_130018200	Ld13	463799	465271	hypotheticalprotein,conserved	1.087	0.9	1.061	0.857	0.844	1.053
LdBPK_130018300	Ld13	466415	470593	hypotheticalprotein,conserved	0.957	1	1.03	0.929	0.969	0.974
LdBPK_130018400	Ld13	472147	475581	Dpy-30motifcontainingprotein,putative	1.13	0.9	1	1.036	0.969	1
LdBPK_130018500	Ld13	477483	479996	hypotheticalprotein,conserved	0.826	1.033	1.03	1.036	1	1
LdBPK_130018600	Ld13	482271	484364	Sin-likeproteinconservedregioncontainingprotein,putative	1.13	1.067	0.909	0.857	1.031	1.026
LdBPK_130018700	Ld13	485369	487138	endomembraneprotein,putative	1.087	0.9	0.879	1.179	1	1.026
LdBPK_130018800	Ld13	488330	489544	Beta-lactamasesuperfamilydomaincontainingprotein,putative	0.957	0.967	0.939	0.964	1.062	0.947
LdBPK_130018900	Ld13	490006	491985	hypotheticalprotein,conserved	1.087	1.067	1.03	1.071	1.125	0.921
LdBPK_130019000	Ld13	496126	496632	hypotheticalprotein	1.043	1	1.182	1.286	0.812	1.105
LdBPK_130019100	Ld13	497429	500428	hypotheticalprotein,conserved	1.043	1.033	1.03	0.929	0.875	0.974
LdBPK_130019200	Ld13	505541	506281	hypotheticalprotein,conserved	0.913	0.933	1.091	0.964	0.906	1
LdBPK_130019300	Ld13	507514	507738	hypotheticalprotein	1	1.067	1	0.893	0.875	1.237
LdBPK_130019400	Ld13	509278	511155	hypotheticalprotein,conserved	1	0.967	1.121	0.964	1.031	1.132
LdBPK_130019500	Ld13	511734	515600	hypotheticalprotein,conserved	1.13	1	1.03	1	0.969	1.105
LdBPK_130019700	Ld13	519396	520100	programmedcelldeath6protein-likeprotein	1	1	1.03	0.964	0.906	1.053
LdBPK_130019800	Ld13	521081	538027	SPRYdomain/HECT-domain_ubiquitin-transferase_,putative	1.043	0.967	1.03	1.036	1.062	0.974
LdBPK_130019900	Ld13	541541	542017	Ran-bindingprotein1,putative	1	1	0.909	1.036	0.906	0.842
LdBPK_130020000	Ld13	542875	545193	hypotheticalprotein,conserved	0.913	1.067	1.03	0.964	0.969	1
LdBPK_130020100	Ld13	546618	549791	PINdomaincontainingprotein,putative	1.13	0.9	1	0.964	1.031	0.974
LdBPK_130020200	Ld13	555440	556741	phosphoproteinphosphatase,putative	1.174	0.867	0.939	1.107	1	1.053
LdBPK_130020300	Ld13	559193	559594	hypotheticalprotein	0.826	1.367	0.97	0.964	1.062	1
LdBPK_130020400	Ld13	560692	563529	ATPasefamilyassociatedwithvariouscellularactivities_AAA_,putative	0.957	0.967	1.121	0.929	0.906	0.974
LdBPK_130020500	Ld13	566505	569798	phospholipid-transportingATPase1-likeprotein	1.043	1.033	1.151	1.107	1	1.079
LdBPK_130020600	Ld13	571710	573173	hypotheticalprotein,conserved	1.087	1	1.182	0.786	0.937	1.132
LdBPK_130020700	Ld13	575022	578576	hypotheticalprotein,conserved	0.913	1.033	1	1.179	1	0.947
LdBPK_130020800	Ld13	579847	580944	ras-likesmallGTPases,putative	1	0.833	0.939	1.214	1.125	0.947
LdBPK_130020900	Ld13	583995	585758	phosphoproteinphosphatase,putative	0.957	1	1	1	1	0.816
LdBPK_130021000	Ld13	593982	594398	ubiquitin-conjugatingenzyme,putative	0.783	0.867	0.879	0.893	0.875	0.921
LdBPK_130021100	Ld13	597005	599257	T-complexprotein10C-terminus,putative	0.957	1.033	1.03	0.964	0.906	0.921
LdBPK_130021200	Ld13	600706	604320	hypotheticalprotein,conserved	1	1.033	0.939	1	1.062	0.947
LdBPK_130021300	Ld13	607972	610158	Kinesin-135,putative	0.913	1.067	0.848	0.786	0.906	0.947
LdBPK_130021400	Ld13	612105	613814	squalenemonooxygenase-likeprotein	0.957	1	0.909	0.964	1.156	0.974
LdBPK_130021500	Ld13	615961	620700	mitochondrialDNApolymeraseIproteinD,putative	0.826	0.933	0.939	0.964	0.875	0.895
LdBPK_130021600	Ld13	622145	623866	mitogen-activatedproteinkinase,putative	0.957	0.833	0.97	0.929	1.031	1.026
LdBPK_130021700	Ld13	625568	639565	dyneinheavychain,putative	0.957	0.967	0.909	1	0.937	0.947
LdBPK_130021800	Ld13	640667	642283	chaperoninTCP20,putative	0.826	0.967	0.97	0.964	0.969	0.895
LdBPK_130021900	Ld13	642786	643106	60SribosomalproteinL44,putative	0.739	0.9	0.636	1	0.969	0.658
LdBPK_130022000	Ld13	643843	644661	pyrroline-5-carboxylatereductase	0.957	0.933	0.879	1.179	1.062	1
LdBPK_130022100	Ld13	646506	648329	ProteinAssociatedwithDifferentiation,putative	0.826	1	1.091	0.821	0.937	1
LdBPK_130022200	Ld13	650005	651378	hypotheticalprotein,conserved	1	1.133	0.939	0.893	0.969	0.895
LdBPK_140005000	Ld14	8893	9816	exosomecomplexexonuclease,putative	1.261	1.125	1.129	1.167	1.182	0.857
LdBPK_140005100	Ld14	10274	13417	PI3-kinasefamily,ras-bindingdomain/Phosphoinositide3-kinaseC2/Phosphoinositide3-kinasefamily,accessorydomain_PIKdomain_/Phosphatidylinositol3-and4-kinase,putative	0.957	1.167	1.129	0.958	1.091	1.071
LdBPK_140005200	Ld14	13925	14737	hypotheticalprotein,conserved	1	1.083	0.968	1.25	0.909	1.143
LdBPK_140005300	Ld14	15613	18681	j-bindingprotein,putative	1	1.125	1.064	1.042	1.045	1.071
LdBPK_140005400	Ld14	20034	22235	hypotheticalprotein,conserved	0.957	1	0.903	1.125	1.045	1.143
LdBPK_140005500	Ld14	22785	23360	hypotheticalprotein,conserved	1.261	0.917	1.097	0.75	1.136	0.857
LdBPK_140005600	Ld14	24032	24871	DHHCpalmitoyltransferase,putative	1.043	0.833	0.935	1.208	0.909	0.857
LdBPK_140005700	Ld14	25903	26739	hypotheticalprotein,conserved	1.13	1	1.064	1.042	1.273	1
LdBPK_140005800	Ld14	27357	28511	hypotheticalprotein,conserved	1.043	0.875	1.032	0.917	1.182	1.25
LdBPK_140005900	Ld14	29683	32772	hypotheticalprotein,conserved	1.043	1.042	1	1.083	1.091	1.107
LdBPK_140006000	Ld14	33735	35306	DnaJdomaincontainingprotein,putative	1	1.083	1.129	1.042	1.091	1.107
LdBPK_140006100	Ld14	36102	37175	hypotheticalprotein,conserved	1.13	1.25	1.032	1.042	1.136	1.071
LdBPK_140006200	Ld14	38062	39120	inosine-guaninenucleosidehydrolase,putative	1.043	1.333	1.032	1.208	1	1.107
LdBPK_140006300	Ld14	41221	42798	histoneacetyltransferase,putative	1.217	1.042	0.903	1.125	1.091	0.929
LdBPK_140006400	Ld14	43801	44346	60Sribosomalprotein,putative	1.087	1.125	0.935	1	1.091	0.786
LdBPK_140006500	Ld14	45146	46228	hypotheticalprotein,conserved	1.087	1.042	1.194	1.208	1	1.036
LdBPK_140006600	Ld14	49555	51612	hypotheticalprotein,conserved	1.087	1.083	1.064	1.208	1.091	1
LdBPK_140006700	Ld14	52692	54206	carboxypeptidase,putative	1.217	1.083	0.935	1.125	1.182	1.107
LdBPK_140006800	Ld14	55310	55909	Thioredoxin-like,putative	0.957	1.083	0.968	1.208	1	0.929
LdBPK_140006900	Ld14	57509	58030	Bardet-Biedlsyndrome10proteinhomolog_BBS10-likeprotein10_,putative	1.522	1.042	0.968	1.042	1.364	1.286
LdBPK_140007000	Ld14	59869	61200	Domainofunknownfunction_DUF4201_,putative	1.304	1.125	1	1.042	1.318	1.071
LdBPK_140007100	Ld14	63048	64412	PXdomaincontainingprotein,putative	1.304	1.167	1.29	1.458	1.091	1.107
LdBPK_140007200	Ld14	66736	67056	hypotheticalprotein	0.913	1.042	1.258	1	1.136	0.929
LdBPK_140007300	Ld14	68826	74363	hypotheticalprotein,conserved	1.174	1.125	1.161	1.167	1.182	1.107
LdBPK_140007400	Ld14	75337	75765	ScavengermRNAdecappingenzymeC-termbinding/HITdomaincontainingprotein,putative	1	1.083	1.516	1.167	1.136	0.964
LdBPK_140007500	Ld14	76419	76937	hypotheticalprotein,conserved	1.13	1.083	1.032	1.292	1.091	1.107
LdBPK_140007600	Ld14	79210	81378	vonWillebrandfactortypeAdomaincontainingprotein,putative	1.174	1.042	1.161	1.25	1.182	1.286
LdBPK_140007700	Ld14	82518	84002	hypotheticalprotein,conserved	1	1.167	1.29	0.958	1.182	1.143
LdBPK_140007800	Ld14	85029	87920	hypotheticalprotein,conserved	1.174	1.208	1.064	1.167	1.227	1
LdBPK_140007900	Ld14	89229	90071	hypotheticalprotein,conserved	1.217	0.875	1.064	1.125	1.045	1.143
LdBPK_140008000	Ld14	90848	91570	hypotheticalprotein,conserved	1.174	1.083	1.064	1.167	1.136	1.321
LdBPK_140008100	Ld14	92346	93203	proteasomealpha3subunit,putative	1.217	1.25	1.194	1.417	1.364	1.25
LdBPK_140008200	Ld14	96057	98468	aminoacidpermease,putative	1.217	1.125	1.194	1.333	1.136	1.143
LdBPK_140008300	Ld14	100276	102411	Transmembraneaminoacidtransporterprotein,putative	1.261	1.083	1.258	1.208	1.182	1.179
LdBPK_140008400	Ld14	106878	110171	inositolpolyphosphatekinase-likeprotein,putative	1.043	1.083	1.064	1.25	1.091	1.143
LdBPK_140008500	Ld14	112558	114588	threoninesynthase,putative	1.304	1.125	1.129	1.042	1.227	1.179
LdBPK_140008600	Ld14	116559	119684	hypotheticalprotein,conserved	1.261	1.125	1.129	1.125	1.091	1.179
LdBPK_140008700	Ld14	121032	130145	hypotheticalprotein,conserved	1.174	1.167	1.258	1.125	1.136	1.071
LdBPK_140008800	Ld14	131514	133337	Plasma-membranecholinetransporter,putative	1.087	1.042	1.129	1.25	1.091	1.179
LdBPK_140008900	Ld14	137873	138805	hypotheticalprotein,conserved	1.522	1.333	1.29	1.25	1.273	1.393
LdBPK_140009000	Ld14	141456	142388	hypotheticalprotein,conserved	1.391	1.208	1.194	1.083	1.318	1.25
LdBPK_140009100	Ld14	145039	145971	hypotheticalprotein,conserved	0.957	1.25	0.968	1.167	1.409	0.929
LdBPK_140009200	Ld14	148635	149210	hypotheticalprotein,conserved	1.391	1.167	1.129	0.917	0.818	1.286
LdBPK_140009300	Ld14	149835	153047	Utp25,U3smallnucleolarRNA-associatedSSUprocessomeprotein25,putative	1.348	1.208	1.129	1.292	1.227	1.143
LdBPK_140009400	Ld14	154184	156637	Iguana/Dzip1-likeDAZ-interactingproteinN-terminal,putative	1	1.042	1.129	1.083	1.091	1.107
LdBPK_140009500	Ld14	157693	159006	mRNAcappingenzyme,betachain,putative	1.087	1.208	1.258	1.042	1.091	1.036
LdBPK_140009600	Ld14	159751	161403	Pyridinenucleotide-disulphideoxidoreductase,putative	1.261	1.167	1.194	1.208	1.182	1.214
LdBPK_140009700	Ld14	162278	162802	hypotheticalprotein	1	0.917	1.161	1	1	1.143
LdBPK_140009800	Ld14	164080	165048	N-terminalconserveddomainofNudc./CSdomaincontainingprotein,putative	1.13	1.083	1.064	1.167	1.136	1.143
LdBPK_140009900	Ld14	165967	167346	cystathioninebeta-lyase-likeprotein	1.13	0.833	1.194	1.208	1.318	1.179
LdBPK_140010000	Ld14	170055	170471	hypotheticalprotein	1.217	1.125	1.064	1.083	0.954	1.071
LdBPK_140010100	Ld14	170534	171319	UDP-glucoronosylandUDP-glucosyltransferase,putative	1.217	1.292	1.032	1.167	1.136	0.964
LdBPK_140010200	Ld14	180563	181387	hypotheticalprotein,conserved	1.043	1.083	1.161	1	1.182	0.857
LdBPK_140010300	Ld14	186054	186881	hypotheticalprotein,conserved	1.174	1.167	1.161	0.958	1.182	1
LdBPK_140010400	Ld14	191231	192877	hypotheticalprotein,conserved	1.565	1.167	1.323	1.208	1.273	1.179
LdBPK_140010500	Ld14	197120	198523	stearicaciddesaturase,putative	1.087	0.875	1.064	1.042	1.045	1.071
LdBPK_140010600	Ld14	199993	200322	hypotheticalprotein,conserved	1	1.083	1.064	1.083	1.091	1.357
LdBPK_140010700	Ld14	201077	202591	Ionchannel,putative	1.261	0.958	1	1.083	1.045	1.036
LdBPK_140010800	Ld14	204297	205796	iontransportprotein-likeprotein	1.174	1.125	1.194	1.083	1.182	1.214
LdBPK_140010900	Ld14	208884	209873	hypotheticalprotein,conserved	1.174	1.083	1	1.042	1.409	1
LdBPK_140011000	Ld14	214538	216004	hypotheticalprotein,conserved	1.13	0.958	1	1.083	1.273	1.071
LdBPK_140011100	Ld14	216884	217666	hypotheticalprotein	1.043	1.417	1.29	1.208	1.182	0.964
LdBPK_140011200	Ld14	218870	222394	WDdomain,G-betarepeat/Dip2/Utp12Family,putative	1.217	1.208	1.097	1.208	1.227	1.107
LdBPK_140011300	Ld14	223660	224040	hypotheticalprotein,conserved	1.304	1.042	1.226	1.208	1.318	1
LdBPK_140011400	Ld14	224613	228764	hypotheticalprotein,conserved	1.174	1.083	1.097	1	1.182	1.143
LdBPK_140011500	Ld14	230279	231748	hypotheticalprotein,conserved	1.174	1.042	1.194	1.083	1.182	1.179
LdBPK_140011600	Ld14	232386	233777	hypotheticalprotein,conserved	1.217	1.125	1.226	1	1.091	1.036
LdBPK_140011700	Ld14	234512	236287	hypotheticalprotein,conserved	0.957	1.083	1.032	0.958	1.091	1.107
LdBPK_140011800	Ld14	237153	237833	LSD1zincfingercontainingprotein,putative	1.043	0.958	1.226	1.208	1.091	0.929
LdBPK_140011900	Ld14	241236	242153	fattyacidelongase,putative	0.957	1.083	1.161	1.042	1.182	1.179
LdBPK_140012000	Ld14	244299	245141	fattyacidelongase,putative	1.174	1.083	1.032	1	1.136	1.107
LdBPK_140012100	Ld14	248330	249187	fattyacidelongase,putative	0.957	1.125	1.064	1.25	1	0.857
LdBPK_140012200	Ld14	250778	251632	fattyacidelongase,putative	1.304	1.167	0.968	0.917	1.227	1.214
LdBPK_140012300	Ld14	256945	257829	fattyacidelongase,putative	1.391	1.042	1.097	1.125	1.045	1.036
LdBPK_140012400	Ld14	270925	271824	fattyacidelongase,putative	1.174	1.125	1.097	0.958	1.136	1.071
LdBPK_140012500	Ld14	274018	274917	fattyacidelongase,putative	1.043	0.958	1.129	0.958	1.091	1.25
LdBPK_140012600	Ld14	276539	277546	fattyacidelongase,putative	1.13	1	0.968	1.25	1	1
LdBPK_140012700	Ld14	281963	282943	fattyacidelongase,putative	1.304	0.833	1.129	1.25	0.954	1.179
LdBPK_140012800	Ld14	288604	289575	fattyacidelongase,putative	1.087	1.083	1.032	1.125	1.091	1.214
LdBPK_140012900	Ld14	294149	295276	fattyacidelongase,putative	0.957	1.125	1.064	1.292	1.136	1.214
LdBPK_140013000	Ld14	297790	298983	fattyacidelongase,putative	1	1.042	1.226	1.125	1.045	0.964
LdBPK_140013100	Ld14	301953	303131	fattyacidelongase,putative	1.13	1	0.935	1.042	1.182	1
LdBPK_140013200	Ld14	309734	310645	fattyacidelongase,putative	1.087	1.042	1.032	1	1.136	0.964
LdBPK_140013300	Ld14	312408	318275	hypotheticalprotein,conserved	1	0.958	0.935	1.042	1.136	1
LdBPK_140013400	Ld14	319165	320418	guaninenucleotide-bindingprotein-likeprotein	1.043	1.25	1.161	0.958	1.045	1.071
LdBPK_140013500	Ld14	322992	324185	hypotheticalprotein,conserved	1.043	0.958	1.129	1.083	1.182	1.071
LdBPK_140013600	Ld14	325165	325725	RibosomalprokaryoticL21protein,putative	1.13	1	1.452	1.083	0.954	1.107
LdBPK_140013700	Ld14	326386	339075	hypotheticalprotein,conserved	1.087	1.042	1.129	1.125	1.091	1.036
LdBPK_140013800	Ld14	341827	343116	hypotheticalprotein,conserved	1	1.167	0.968	1.083	0.954	1.143
LdBPK_140013900	Ld14	345580	349506	kinesin,putative	1.174	1.042	1.064	1.042	0.909	1.107
LdBPK_140014000	Ld14	350843	352576	Domainofunknownfunction_DUF4201_,putative	1.087	1.083	0.871	1	1.227	1.143
LdBPK_140014100	Ld14	353908	356895	proteinkinase,putative	1.043	0.958	1.032	1.042	1	1.036
LdBPK_140014200	Ld14	358924	362712	SNF2familyhelicase-likeprotein,putative	1.087	1.083	1.097	1.125	1.182	0.964
LdBPK_140014300	Ld14	365775	366122	smallmyristoylatedprotein-3,putative	0.783	0.917	0.71	0.917	0.954	1.143
LdBPK_140014400	Ld14	368499	368846	smallmyristoylatedprotein-3,putative	0.783	1	1.032	1.125	1.273	0.893
LdBPK_140014500	Ld14	370705	371388	hypotheticalprotein	0.913	1.042	1.097	1.208	0.954	0.857
LdBPK_140014600	Ld14	371438	372985	hypotheticalprotein	1	1.167	1.097	1	1	0.929
LdBPK_140014700	Ld14	374329	377592	hypotheticalprotein,conserved	1.087	1.083	1.097	0.958	1.136	1.071
LdBPK_140014800	Ld14	378639	380612	hypotheticalprotein,conserved	0.957	0.917	0.968	1	1.091	0.929
LdBPK_140014900	Ld14	384146	386701	proteinphosphatase2C-likeprotein	1.087	1.125	1.032	1	1.045	1
LdBPK_140015000	Ld14	390027	390251	hypotheticalprotein	1.087	1.208	1.194	0.792	1.182	0.75
LdBPK_140015100	Ld14	394298	396118	glutathionesynthetase,putative	1.043	0.958	1.032	0.833	0.954	1.143
LdBPK_140015200	Ld14	397032	401678	mitochondrialDNApolymeraseIproteinC,putative	0.957	1.125	1.064	1.125	1.045	1.071
LdBPK_140015300	Ld14	404688	407273	tc40antigen-like	0.913	1.042	1.064	1.208	1.136	1.071
LdBPK_140015400	Ld14	409957	412545	hypotheticalprotein,conserved	1.087	1.083	1	1.042	0.909	1.036
LdBPK_140015500	Ld14	415060	415566	RibosomalproteinL16p/L10e,putative	1.217	0.875	1.064	1.042	1.227	1.107
LdBPK_140015600	Ld14	416836	420180	RNAediting3'terminaluridylyltransferase1	1	1.042	0.968	1.167	1	0.964
LdBPK_140015700	Ld14	422364	423227	hypotheticalprotein,conserved	0.913	0.792	0.903	0.958	0.909	1
LdBPK_140015800	Ld14	428977	430917	sodium/hydrogenexchanger,putative	1.043	1.125	1.161	1.083	1	1.036
LdBPK_140015900	Ld14	432832	433962	ADP/ATBPK275-PMitochondrialcarrier-likeprotein	1.13	0.958	1	1.125	1.045	1.107
LdBPK_140016000	Ld14	436079	437389	hypotheticalprotein,conserved	1.043	0.958	0.968	1	1.318	1
LdBPK_140016100	Ld14	437806	440865	hypotheticalprotein,conserved	1.087	1	1.129	1.083	1.136	1
LdBPK_140016200	Ld14	442325	443269	hypotheticalprotein,conserved	1	1.042	0.968	0.958	1.091	1.143
LdBPK_140016300	Ld14	443963	445480	hypotheticalprotein,conserved	1.217	1	1.032	1.167	1.182	1.036
LdBPK_140016400	Ld14	448348	448890	Domainofunknownfunction_DUF202_,putative	1	0.917	1.161	1.042	0.954	0.821
LdBPK_140016500	Ld14	449528	450151	hypotheticalprotein,conserved	0.696	1.042	1	1.125	0.909	0.893
LdBPK_140016600	Ld14	452322	453134	COQ9,putative	0.87	0.792	0.774	0.958	0.818	0.929
LdBPK_140016700	Ld14	453812	454063	hypotheticalprotein	0.826	1	1.064	0.833	1.045	0.893
LdBPK_140016800	Ld14	455343	468149	dyneinheavychain,putative	1.043	1	1.032	1.042	1.045	1.036
LdBPK_140016900	Ld14	471006	474122	proteinkinase,putative	1.043	1.125	1	0.917	1.045	1
LdBPK_140017000	Ld14	476405	477601	hypotheticalprotein,conserved	1.13	0.958	1.064	1.083	1.091	1.036
LdBPK_140017100	Ld14	478450	479142	PQlooprepeat,putative	1.391	0.917	1	0.875	0.864	0.893
LdBPK_140017200	Ld14	485082	486275	hypotheticalprotein	0.87	1.083	1	1.125	1.091	0.929
LdBPK_140017300	Ld14	487149	497255	kinesinK39,putative	0.696	0.542	0.677	0.583	0.682	0.643
LdBPK_140017400	Ld14	499038	506579	kinesinK39,putative	0.609	0.583	0.516	0.583	0.636	0.571
LdBPK_140017600	Ld14	518002	520809	hypotheticalprotein,conserved	1.043	0.917	1.064	0.917	1.045	1
LdBPK_140017700	Ld14	523144	524574	'Cold-shock'DNA-bindingdomaincontainingprotein,putative	0.913	0.958	1	0.917	0.909	1.036
LdBPK_140017800	Ld14	526309	527391	tubfamilyprotein-likeprotein	1	1.083	0.968	0.833	1	1
LdBPK_140017900	Ld14	529950	530996	hypotheticalprotein,conserved	1.174	0.917	1	1.083	1.091	1.036
LdBPK_140018000	Ld14	531942	533231	enolase	1.087	0.917	1.032	1.083	1.045	0.893
LdBPK_140018100	Ld14	535832	538123	ras-likesmallGTPases,putative	1	0.958	1.097	1.042	1.182	0.964
LdBPK_140018200	Ld14	539421	541550	poly_A_polymerase,putative	1.043	1	1	0.833	1.045	1.143
LdBPK_140018300	Ld14	542430	544112	YjeF-relatedproteinN-terminus/Carbohydratekinase,putative	1	0.917	1.064	0.875	1.091	1.071
LdBPK_140018400	Ld14	544835	546430	phosphatidylserinesynthase,putative	0.957	1.042	1.032	1.042	1.136	0.964
LdBPK_140018500	Ld14	547826	548611	NLIinteractingfactor-likephosphatase,putative	1.087	1	1.097	1.042	1.091	1.107
LdBPK_140018600	Ld14	549543	552338	hypotheticalprotein,conserved	1	0.917	0.839	0.958	1.045	0.857
LdBPK_140018700	Ld14	554492	556198	hypotheticalprotein,conserved	1.174	1	1.032	0.958	1.045	0.893
LdBPK_140018800	Ld14	557527	558435	hypotheticalprotein,conserved	1.217	1.167	1.064	0.958	1.045	0.929
LdBPK_140018900	Ld14	559315	559932	hypotheticalprotein,conserved	0.826	0.75	1.064	0.958	1.091	0.786
LdBPK_140019000	Ld14	561992	562450	hypotheticalprotein,conserved	1	1	1	1.208	0.954	1.25
LdBPK_140019100	Ld14	563736	564194	ubiquitin/ribosomalproteinS27a,putative	1.13	0.917	1.032	1.208	1	1.071
LdBPK_140019200	Ld14	564959	566695	NADPoxidoreductasecoenzymeF420-dependent,putative	1.043	1.083	1.064	1.042	1.182	0.964
LdBPK_140019300	Ld14	567619	570024	hypotheticalprotein,conserved	1	0.958	0.968	1.042	1.045	0.893
LdBPK_140019400	Ld14	571626	574919	proteinkinase,putative	1.043	1	0.968	0.917	1.045	1.036
LdBPK_140019500	Ld14	577793	578866	hypotheticalprotein,conserved	0.87	1	1	0.917	1.227	0.964
LdBPK_140019600	Ld14	580581	581978	serinehydroxymethyltransferase_SHMT-L_	1.043	1.042	1.161	0.917	0.954	0.929
LdBPK_140019700	Ld14	584576	586300	DnaJdomaincontainingprotein,putative	1.087	1	0.903	1.083	1	1.143
LdBPK_140019800	Ld14	588454	589698	delta-4fattyaciddesaturase	1.087	1.208	0.871	1.25	1.136	0.964
LdBPK_140019900	Ld14	591030	592898	hypotheticalprotein,conserved	0.957	0.917	1.032	1	1	1
LdBPK_140020000	Ld14	595619	597199	inositol-3-phosphatesynthase	0.957	0.917	1.064	0.792	1.227	1.036
LdBPK_140020100	Ld14	600170	602218	tyrosyl-tRNAsynthetase,putative	0.87	1.042	0.968	0.958	1	0.964
LdBPK_140020200	Ld14	603339	604292	hypotheticalprotein,conserved	0.957	0.792	1	1	1.091	0.857
LdBPK_140020300	Ld14	605123	605788	emp24/gp25L/p24family/GOLD,putative	0.913	1.25	1.129	0.958	1.045	0.893
LdBPK_140020400	Ld14	606603	607049	hypotheticalprotein,conserved	0.826	1.125	1.064	1.083	1	1.036
LdBPK_140020500	Ld14	612204	615290	phosphoglycanbeta1,3galactosyltransferase,putative	0.826	0.917	0.968	1	1.091	0.929
LdBPK_140020600	Ld14	616491	616892	hypotheticalprotein	1.174	0.958	1.129	1.125	0.954	1
LdBPK_140020700	Ld14	618438	620126	proteinkinase,putative	1	0.958	0.903	0.833	1.136	0.964
LdBPK_140020800	Ld14	621892	623904	hypotheticalprotein,conserved	0.957	1	0.968	0.958	1.091	1
LdBPK_140020900	Ld14	624663	629924	hypotheticalprotein,conserved	0.957	1.042	0.968	0.917	1	0.929
LdBPK_140021000	Ld14	631862	634966	C2domaincontainingprotein,putative	0.913	0.917	0.839	0.917	0.909	0.929
LdBPK_140021100	Ld14	637362	639419	Vacuolar14Fab1-bindingregion/Vacuolarprotein14C-terminalFig4pbinding,putative	0.87	0.917	0.839	0.875	0.864	0.893
LdBPK_140021200	Ld14	640143	640565	mitochondrialpyruvatecarrierprotein2,putative	0.957	0.875	0.871	0.792	0.909	1.143
LdBPK_140021300	Ld14	641986	643440	hypotheticalprotein,conserved	1	1	0.935	1.083	0.909	0.964
LdBPK_140021400	Ld14	644175	645110	glutathione-S-transferase/glutaredoxin,putative	0.957	1.208	0.968	1.083	1.045	1
LdBPK_140021500	Ld14	646482	649019	synaptojanin_N-terminaldomain_,putative	0.913	0.958	0.839	1	1.045	0.857
LdBPK_150005000	Ld15	3351	3653	histoneH4	1.087	1.074	1.087	1.04	0.941	0.966
LdBPK_150005100	Ld15	4168	6030	hypotheticalprotein,conserved	1.043	1.148	1.13	0.96	1.088	1.103
LdBPK_150005200	Ld15	6873	8150	ATPdiphosphohydrolase	1.043	0.852	1.087	0.96	0.912	0.828
LdBPK_150005300	Ld15	8998	9996	Possiblelysinedecarboxylase,putative	1	1.037	1.043	0.88	1.118	0.759
LdBPK_150005400	Ld15	12448	13287	cytochrome-b5reductase,putative	0.913	1	0.913	0.92	1.029	0.966
LdBPK_150005500	Ld15	20041	23091	Eukaryotictranslationinitiationfactor4gammatype1,putative	0.87	0.963	0.956	1.04	0.971	0.897
LdBPK_150005600	Ld15	24298	25704	hypotheticalprotein,conserved	1.087	0.963	0.956	1.16	1.059	1.034
LdBPK_150005700	Ld15	26988	27953	hypotheticalprotein,conserved	1.087	1.074	1.174	1.08	0.971	0.862
LdBPK_150005800	Ld15	29764	31035	ATP-dependentproteaseATPasesubunitHslU1,putative	1.043	1.074	1	1.12	0.971	1.034
LdBPK_150005900	Ld15	32626	34320	Pyridinenucleotide-disulphideoxidoreductase/Flavin-bindingmonooxygenase-like/NAD_P_-bindingRossmann-likedomain/L-lysine6-monooxygenase_NADPH-requiring_,putative	1.043	0.926	0.87	0.96	1	1.034
LdBPK_150006000	Ld15	35448	37841	hypotheticalprotein,conserved	1.13	0.926	0.913	1.08	0.971	0.966
LdBPK_150006100	Ld15	38923	39879	mitochondrialcarrierprotein,putative	1.217	0.926	0.956	1.16	0.853	0.966
LdBPK_150006200	Ld15	43318	45270	ATP-dependentRNAhelicase,putative	1.043	0.889	1.087	1.04	0.971	1.034
LdBPK_150006300	Ld15	54037	54684	zincfinger_CCCHtype_protein,putative	1.174	1.222	1	1.04	0.823	1.069
LdBPK_150006400	Ld15	59301	59849	hypotheticalprotein,conserved	0.913	0.963	1.174	1.08	1.059	1.31
LdBPK_150006500	Ld15	61884	64403	zincfinger_CCCHtype_protein,putative	1.13	1	1.043	1.08	1.029	1.034
LdBPK_150006600	Ld15	67167	68381	proteinphosphatase2C,putative	1.043	1	1	0.84	1.029	0.966
LdBPK_150006700	Ld15	69797	72034	serine/threonine-proteinkinase,putative	1	0.963	1.087	0.96	0.941	1
LdBPK_150006800	Ld15	75631	77673	hypotheticalprotein,conserved	1.13	0.963	1.087	1.04	0.971	0.897
LdBPK_150006900	Ld15	78537	79028	Cytochromeb5-likeHeme/Steroidbindingdomaincontainingprotein,putative	0.913	0.926	1.043	1.08	1.118	0.966
LdBPK_150007000	Ld15	80759	81637	hypotheticalprotein,conserved	1.13	0.815	1.087	0.96	0.912	0.966
LdBPK_150007100	Ld15	82478	83146	60SribosomalproteinL13a,putative	0.87	0.926	1.043	0.68	0.941	1
LdBPK_150007200	Ld15	85865	87424	hypotheticalprotein,conserved	1.087	1.037	1	0.96	0.941	1
LdBPK_150007300	Ld15	88019	89143	proteinphosphatase1cataliticsubunit,putative	0.957	1	0.739	0.76	0.882	1
LdBPK_150007400	Ld15	90009	90656	hypotheticalprotein,conserved	1.217	1.111	1	0.92	1.059	1.172
LdBPK_150007500	Ld15	91706	92749	WDdomain,G-betarepeat,putative	1.13	0.889	1.043	0.96	1.029	0.931
LdBPK_150007600	Ld15	93334	95094	lysyl-tRNAsynthetase,putative	1.043	0.852	1.174	0.92	1.088	0.897
LdBPK_150007700	Ld15	96167	97384	sterolcarrierprotein,putative	0.87	1.037	0.913	1	1.029	0.828
LdBPK_150007800	Ld15	98437	104274	hypotheticalprotein,conserved	1.087	1	1.043	0.96	1	1.034
LdBPK_150007900	Ld15	105880	107313	hypotheticalprotein,conserved	0.913	1.074	1.13	1.24	0.971	1.034
LdBPK_150008000	Ld15	109046	109819	replicationFactorA28kDasubunit,putative	0.87	1.148	1	0.88	1.265	1.345
LdBPK_150008100	Ld15	111609	112172	ribonucleoproteinp18,mitochondrialprecursor,putative	1.261	0.963	1.043	0.96	0.941	1.103
LdBPK_150008200	Ld15	113686	114249	ribonucleoproteinp18,mitochondrialprecursor,putative	1.043	1.185	1	1.08	1.088	1.31
LdBPK_150008300	Ld15	116141	118543	hypotheticalprotein,conserved	0.957	0.963	0.913	1.16	1.118	0.897
LdBPK_150008400	Ld15	119109	119549	inhibitorofserinepeptidase_ISP_,putative	0.739	0.926	1.304	0.88	1.088	1.172
LdBPK_150008500	Ld15	121368	123323	hypotheticalprotein,conserved	0.957	1	1.174	1.04	0.912	0.897
LdBPK_150008600	Ld15	124766	127042	Isoprenylcysteinealpha-carbonylmethylesterase,putative	1.043	1	1.043	0.96	1	1
LdBPK_150008700	Ld15	131132	134191	Carboxylesterasefamily/alpha/betahydrolasefold/Alpha/betahydrolasefamily,putative	1.043	1.037	1.043	0.88	0.941	1.034
LdBPK_150008800	Ld15	135239	136723	hypotheticalprotein,conserved	0.957	0.963	0.956	0.8	0.882	1.069
LdBPK_150008900	Ld15	137361	139325	hypotheticalprotein,conserved	0.957	1	0.913	0.96	1.088	1.138
LdBPK_150009000	Ld15	139894	142989	RNApseudouridylatesynthase,putative	1.043	1	1.087	1.08	1	1.034
LdBPK_150009100	Ld15	143685	144011	60Sacidicribosomalprotein,putative	0.391	0.333	0.391	0.44	0.471	0.483
LdBPK_150009200	Ld15	144786	145112	60Sacidicribosomalprotein,putative	0.435	0.444	0.739	0.52	0.471	0.276
LdBPK_150009300	Ld15	145851	147047	cytoplasmicl-asparaginasei-likeprotein	1.087	1.111	0.956	1	1.029	0.897
LdBPK_150009400	Ld15	147809	149851	hypotheticalprotein,conserved	1.087	1.148	1	1.08	0.941	0.966
LdBPK_150009500	Ld15	150582	152666	hypotheticalprotein,conserved	1.043	1.037	1.087	0.96	1.118	0.931
LdBPK_150009600	Ld15	153260	153700	hypotheticalprotein,conserved	1	1.37	1.13	1.2	1.294	1.034
LdBPK_150009700	Ld15	155303	156340	hypotheticalprotein,conserved	0.957	0.926	1.217	1	1	0.724
LdBPK_150009800	Ld15	159678	159929	hypotheticalprotein	1.13	1.074	0.652	1.16	1	0.862
LdBPK_150009900	Ld15	160119	160532	hypotheticalprotein	0.826	1.148	1.217	0.96	1.265	1.207
LdBPK_150010000	Ld15	161982	163220	hypotheticalprotein	0.174	0.259	0.261	0.24	0.265	0.276
LdBPK_150010200	Ld15	225095	227218	hypotheticalprotein,conserved	1.13	1.111	1.217	1.12	1.147	1.276
LdBPK_150010300	Ld15	228116	231124	metalloprotease,putative	1.087	0.926	0.956	1	1.118	0.966
LdBPK_150010400	Ld15	232312	232593	ecotin,putative	1.391	1.259	1.174	1.4	1.265	1.379
LdBPK_150010500	Ld15	233761	234897	ecotin,putative	1	1.259	0.826	1.12	0.971	1.172
LdBPK_150010600	Ld15	238356	243692	hypotheticalprotein,conserved	1.13	1.074	1.261	1.2	1.206	1.138
LdBPK_150010700	Ld15	245147	247174	hypotheticalprotein,conserved	1.13	1.111	1.13	1	1	1.103
LdBPK_150010800	Ld15	248660	253915	hypotheticalprotein,conserved	1.174	1	1.087	1.08	1.059	1.034
LdBPK_150010900	Ld15	254969	256597	hypotheticalprotein,conserved	1.043	1.037	1.174	1.2	1	1.172
LdBPK_150011000	Ld15	258543	259541	hypotheticalprotein,conserved	1	1.148	1.391	1.12	1.265	1.172
LdBPK_150011100	Ld15	261333	262310	Signalpeptidasesubunit,putative	1.13	1	0.783	1.08	1.176	1.103
LdBPK_150011200	Ld15	262986	263693	hypotheticalprotein,conserved	1.261	1.074	0.913	1	1	0.931
LdBPK_150011300	Ld15	264535	269841	hypotheticalprotein	1.087	1.148	1.13	1.04	1.118	1.034
LdBPK_150011400	Ld15	271737	275492	hypotheticalprotein,conserved	1.13	1.148	1.174	1.08	1.059	1
LdBPK_150011500	Ld15	277799	279352	CRAL/TRIOdomaincontainingprotein,putative	1.217	1.074	1.087	1.08	1.059	1
LdBPK_150011600	Ld15	281839	283185	hypotheticalprotein,conserved	1.043	1	1.087	1.12	1.059	1.172
LdBPK_150011700	Ld15	287603	290458	hypotheticalprotein,conserved	1.217	1	1.174	1.12	1.088	1.172
LdBPK_150011800	Ld15	295549	299649	Kelchmotif/Galactoseoxidase,centraldomaincontainingprotein,putative	1.13	1.074	1.13	1.12	1.118	0.966
LdBPK_150012000	Ld15	304527	306623	hypotheticalprotein,conserved	1.13	1.037	1	1	1.059	1.103
LdBPK_150012100	Ld15	311628	313058	hypotheticalprotein,conserved	1.13	1.111	1.174	0.92	1	0.966
LdBPK_150012200	Ld15	315640	318741	hypotheticalprotein,conserved	1.217	1.185	1.087	1.2	1.235	1.138
LdBPK_150012300	Ld15	319456	320061	hypotheticalprotein,conserved	1.174	1.185	1.348	1.04	1.382	1.138
LdBPK_150012400	Ld15	320806	322281	hypotheticalprotein,conserved	1.348	1.148	1.13	1.24	1.206	1.138
LdBPK_150012500	Ld15	323350	326469	hypotheticalprotein,conserved	1.217	1.185	1.174	1.16	1.147	1.138
LdBPK_150012600	Ld15	328150	337512	hypotheticalprotein,conserved	1.217	1.185	1.174	1.16	1.176	1.103
LdBPK_150012700	Ld15	338119	340086	flavoproteinmonooxygenase,putative	1	1.148	1.261	1.2	1.118	1.138
LdBPK_150012800	Ld15	341032	342165	Lysinemethyltransferase,putative	0.957	0.926	1.261	1.08	1.088	1.241
LdBPK_150012900	Ld15	343530	343769	hypotheticalprotein	1.261	0.778	0.826	1.32	0.882	1.586
LdBPK_150013000	Ld15	344755	345446	Proteinofunknownfunction_DUF2871_,putative	1.13	0.926	1.261	1.36	1.294	1.069
LdBPK_150013400	Ld15	353371	355365	hypotheticalprotein,conserved	1.174	1.037	1.13	0.96	0.971	1.069
LdBPK_150013500	Ld15	358912	366951	ATP-bindingcassettesubfamilyA,member1,putative	1.174	1.111	1.087	1.04	1.029	1.103
LdBPK_150013600	Ld15	371324	373315	proteinkinase,putative	1.13	1.111	1.174	1.24	1.206	1.103
LdBPK_150013700	Ld15	374465	375565	hypotheticalprotein	0.913	1.037	1	1.24	1.235	0.897
LdBPK_150013800	Ld15	376361	378328	hypotheticalprotein,conserved	1.043	1.074	1.174	1.12	1.088	1.069
LdBPK_150013900	Ld15	379062	385409	hypotheticalprotein,conserved	1.304	1.185	1.174	1.16	1.176	1.138
LdBPK_150014000	Ld15	386617	392868	hypotheticalprotein,conserved	1.087	1.074	1.13	1.08	1.088	1.138
LdBPK_150014100	Ld15	394323	396014	Peroxisomalmembraneprotein_Pex16_,putative	0.783	1.185	1	1.04	0.971	1.103
LdBPK_150014200	Ld15	396917	397252	Dolicholphosphate-mannosebiosynthesisregulatoryprotein_DBPK275-PM2_,putative	0.913	0.963	0.87	1.16	0.912	1.207
LdBPK_150014300	Ld15	397988	401122	Lysinemethyltransferase/GDPdissociationinhibitor,putative	1.13	1.185	1.217	1.04	1.059	1
LdBPK_150014400	Ld15	401857	403167	hypotheticalprotein,conserved	1.217	1.185	1.174	1.32	1.059	0.897
LdBPK_150014500	Ld15	404097	406577	hypotheticalprotein,conserved	1.261	1.148	1.261	1.04	0.941	0.966
LdBPK_150014600	Ld15	407319	408704	Nucleotide-sugartransporter,putative	1.304	1	1.13	1.16	1.147	0.931
LdBPK_150014700	Ld15	409829	412723	hypotheticalprotein,conserved	1.348	1.296	1.043	1.12	1.088	1.207
LdBPK_150014800	Ld15	415066	416037	hypotheticalprotein,conserved	1.174	1.037	1.174	1	1.294	1.103
LdBPK_150014900	Ld15	416496	418373	Sugar_andother_transporter,putative	1.217	1.074	1.13	1.16	1.059	1.069
LdBPK_150015000	Ld15	419474	420895	myo-inositol-1phosphatase,putative	1.217	1	1.13	1	1.147	1.069
LdBPK_150015100	Ld15	424574	426799	ATP-bindingcassetteproteinsubfamilyG,member4,putative	1.13	1.074	1.087	1.12	1.235	1.172
LdBPK_150015200	Ld15	428268	429899	hypotheticalprotein,conserved	1.174	1.111	1.087	1.16	1.118	1.138
LdBPK_150015300	Ld15	430610	438226	hypotheticalprotein,conserved	1.174	0.963	1.087	1	1.088	1.138
LdBPK_150015400	Ld15	439410	441905	proteinphosphatase2Aregulatorysubunit,putative	1.348	1.185	0.956	1.16	1.029	1.138
LdBPK_150015500	Ld15	444220	444789	calmodulin-likeprotein	1.174	1.111	1.217	1.08	1.412	0.966
LdBPK_150015600	Ld15	445684	449301	Microtubuleassociatedprotein_MAP65/ASE1family_,putative	1.087	1.148	1	1.12	1.029	1.069
LdBPK_150015700	Ld15	450537	451196	40SribosomalproteinS3,putative	1.174	1.148	1.087	1.24	0.882	1.034
LdBPK_150015800	Ld15	453778	454716	Presentintheoutermitochondrialmembraneproteome4	1.261	1.074	1.174	1	1	1.034
LdBPK_150015900	Ld15	455606	456808	E1-likeubiquitin-activatingenzyme,putative	1.043	1.111	1.261	1.08	1.059	1.207
LdBPK_150016000	Ld15	457522	459672	DNArepairproteinRad9,putative	1.087	1.111	1.043	1	1.029	1.103
LdBPK_150016100	Ld15	461133	461726	succinatedehydrogenase,putative	1.087	1.037	0.913	1.12	1	1.172
LdBPK_150016200	Ld15	462286	462873	60SribosomalproteinL6,putative	0.957	0.963	1.043	0.92	1.176	0.966
LdBPK_150016300	Ld15	465395	468457	glutamatedehydrogenase	1.174	1.148	1.13	1	1.088	1
LdBPK_150016400	Ld15	471500	472579	solanesyl-diphosphatesynthase,putative	1.043	1	1	0.96	0.912	1.034
LdBPK_150016500	Ld15	473833	475116	SKIP/SNWdomaincontainingprotein,putative	0.87	1.074	1.261	1.2	0.971	1.138
LdBPK_150016600	Ld15	476989	477588	tryparedoxinperoxidase	1.174	1.074	0.783	0.96	0.912	1.276
LdBPK_150016700	Ld15	478237	478587	develoBPK275-PMentallyregulatedprotein,putative	1.435	0.963	1.087	1.08	1.176	1.138
LdBPK_150016800	Ld15	479764	480336	tryparedoxinperoxidase	0.957	0.926	1.13	1	1.206	0.966
LdBPK_150016900	Ld15	480987	481337	develoBPK275-PMentallyregulatedprotein,putative	1.087	0.963	1.391	1.28	1.206	1.034
LdBPK_150017000	Ld15	483296	483895	tryparedoxinperoxidase	1.174	1.074	1.217	1.28	1.235	1.172
LdBPK_150017100	Ld15	484924	486210	hypotheticalprotein,conserved	1.13	1.185	1.087	0.96	1.059	0.966
LdBPK_150017200	Ld15	487127	496597	hypotheticalprotein,conserved	1.043	1	1.087	1.08	1.029	1.034
LdBPK_150017300	Ld15	497910	501674	hypotheticalprotein,conserved	1.043	1.037	0.956	1.04	0.971	0.897
LdBPK_150017400	Ld15	502562	510667	proteinkinase,putative	1.043	1	1.043	1.04	1.029	1.034
LdBPK_150017500	Ld15	513173	513508	60SacidicribosomalproteinP2	0.913	1.074	1.217	0.84	0.853	1
LdBPK_150017600	Ld15	514526	514861	60sAcidicribosomalprotein,putative	1.087	0.889	0.956	1.12	1.147	1.241
LdBPK_150017700	Ld15	515772	518150	inositol/phosphatidylinositolphosphatase,putative	0.957	1.074	0.956	1.08	1.088	1.034
LdBPK_150017800	Ld15	519416	520852	DnaJdomain/DnaJCterminaldomaincontainingprotein,putative	1	1.074	0.913	0.88	1.147	1.103
LdBPK_150017900	Ld15	523478	524953	nucleosidetransporter1,putative	1.13	1.074	0.913	1.04	1.059	1.103
LdBPK_150018000	Ld15	527183	528658	nucleosidetransporter1,putative	1.217	1.148	1.174	1	0.971	0.931
LdBPK_150018100	Ld15	529338	529853	E2-likeubiquitin-conjugationenzyme,putative	1.13	0.889	0.783	1.28	1.176	1
LdBPK_150018200	Ld15	532950	534173	SETdomaincontainingprotein,putative	1.174	0.963	1	1.08	1.118	1.034
LdBPK_150018300	Ld15	536155	537783	hypotheticalprotein,conserved	0.913	0.963	1.087	0.96	1.029	0.931
LdBPK_150018400	Ld15	538858	544467	hypotheticalprotein,conserved	1.043	1	0.956	1.12	1	0.966
LdBPK_150018500	Ld15	546059	549769	mitochondrialDNAtopoisomeraseII	1.174	1	1	1.08	1.088	0.966
LdBPK_150018600	Ld15	551657	555898	ubiquitinhydrolase,putative	1.043	1.074	1.043	1.12	1.029	0.966
LdBPK_150018700	Ld15	558336	560840	MGT1magnesiumtransporter	1.043	0.815	1.043	0.92	0.971	0.931
LdBPK_150018800	Ld15	561749	566116	Eukaryotictranslationinitiationfactor4gammatype2,putative	1.043	1.037	1.087	1.04	1.029	1.069
LdBPK_150018900	Ld15	569583	570905	actin-likeprotein,putative	1	1.111	0.913	1.08	1	0.931
LdBPK_150019000	Ld15	571568	572683	hypotheticalprotein,conserved	1.087	0.815	1.043	1.2	0.912	1.034
LdBPK_150019100	Ld15	573221	574333	hypotheticalprotein	1.174	1.111	1.13	1.12	1.059	1.103
LdBPK_150019200	Ld15	574962	575873	hypotheticalprotein,conserved	1.087	0.963	1.043	1.08	0.882	1.103
LdBPK_150019300	Ld15	576530	578644	Rab-GTPase-TBCdomaincontainingprotein,putative	0.957	1.037	1.043	1.16	1.059	1.069
LdBPK_150019400	Ld15	579263	580177	hypotheticalprotein,conserved	0.87	1.037	1.087	1.28	0.971	1.207
LdBPK_150019500	Ld15	580578	581795	actin-relatedprotein3,putativearp3	1.043	1.037	1	0.84	1.029	0.966
LdBPK_150019600	Ld15	582838	584055	Putativepapain-likecysteinepeptidase_DUF1796_,putative	0.957	1	1.174	0.92	0.823	0.793
LdBPK_150019700	Ld15	585614	586951	nucleolarRNAbindingprotein,putative	1.087	0.926	1.043	1.04	1.088	1.034
LdBPK_150019800	Ld15	587888	588787	TMEM164family,putative	0.957	1.037	1	1.12	1.029	0.966
LdBPK_150019900	Ld15	589381	590268	hypotheticalprotein,conserved	0.957	1.074	1.13	0.96	1.059	1
LdBPK_150020000	Ld15	591088	592524	ERAD-associatedE3ubiquitin-proteinligaseHRD1,putative	0.957	0.889	0.956	0.8	1	1
LdBPK_150020100	Ld15	593458	596481	mismatchrepairproteinMSH3,putative	1.13	0.963	0.956	1	1.088	0.931
LdBPK_150020200	Ld15	598493	598780	hypotheticalprotein,conserved	1	1.148	0.739	1.08	1.059	1.069
LdBPK_150020300	Ld15	600049	601761	glutaminyl-tRNAsynthetase,putative	1.043	1.111	1.043	1.04	1.059	0.966
LdBPK_150020400	Ld15	603405	604286	proliferativecellnuclearantigen_PCNA_,putative	1.13	1.111	1.087	1.12	1.118	1.103
LdBPK_150020500	Ld15	605087	606463	phosphomevalonatekinaseprotein,putative	0.957	1.074	0.87	0.96	1.029	0.931
LdBPK_150020600	Ld15	607641	608018	hypotheticalprotein,conserved	1.13	0.778	0.826	0.92	0.971	1.138
LdBPK_150020700	Ld15	609458	609838	ribosomalproteinS6,putative	0.696	1.074	1.087	1.12	1.118	1.103
LdBPK_150020800	Ld15	612492	615284	cAMPspecificphosphodiesterase,putative	0.913	0.963	1.043	0.96	1.029	0.862
LdBPK_150020900	Ld15	618127	620949	cAMPspecificphosphodiesterase,putative	0.913	0.926	1	0.92	0.912	0.966
LdBPK_150021000	Ld15	622233	624233	hypotheticalprotein,conserved	0.826	0.778	0.87	1	1.029	0.862
LdBPK_150021100	Ld15	624982	625860	hypotheticalprotein,conserved	0.652	0.926	0.739	0.72	0.853	1.034
[truncated: 6,518 more rows]
