# Supplementary material for: Four layer multi-omics reveals molecular responses to aneuploidy in Leishmania
Source: PLoS Pathog. 2022 Sep 23;18(9):e1010848. doi: 10.1371/journal.ppat.1010848 (PMC9534393; doi:10.1371/journal.ppat.1010848)
Supplement: S3 Table — (XLSX) [file ppat.1010848.s003.xlsx]

## Sheet: RNA_counttable
gene	173.1	173.2	173.3	173.4	173L.1	173L.2	173S.1	173S.2	173S.3	173S.4	178.1	178.2	178.3	178.4	178L.1	178L.2	178S.1	178S.2	178S.3	178S.4	275.1	275.2	275.3	275.4	275L.1	275L.2	275S.1	275S.2	275S.3	275S.4	282.1	282.2	282.3	282.4	288.1	288.2	288.3	288.4	575.1	575.2	575.3	575.4
LdBPK_010005000	959	1523	950	2210	490	823	600	358	778	983	1253	1479	1113	1654	640	1120	342	561	664	763	1411	1391	1280	655	799	889	441	700	779	507	1372	1192	1694	2284	885	969	926	568	1012	1070	764	1431
LdBPK_010005100	144	232	215	426	84	192	173	79	178	279	181	126	132	204	131	187	103	143	136	217	187	166	175	70	164	134	89	164	171	124	104	103	174	258	103	127	152	106	115	171	102	186
LdBPK_010005200	439	702	519	1009	337	611	644	255	507	602	605	487	399	529	477	661	273	504	428	554	719	538	459	208	532	520	307	548	366	298	373	372	485	866	483	338	501	231	418	343	357	587
LdBPK_010005300	151	248	173	475	87	194	141	144	261	250	183	149	133	211	108	227	122	137	154	241	188	176	171	58	141	150	86	215	168	128	110	115	191	232	115	140	180	120	152	128	170	236
LdBPK_010005400	154	226	265	479	86	173	283	152	438	393	139	192	190	367	129	312	155	189	327	457	190	168	272	117	111	100	119	356	300	235	176	121	274	432	128	150	300	119	126	121	248	405
LdBPK_010005500	20	65	64	101	26	43	24	39	63	45	38	48	36	57	31	86	20	35	62	86	53	81	61	28	37	51	36	108	76	69	17	35	57	78	31	39	65	37	25	32	55	56
LdBPK_010005600	143	287	276	779	146	304	271	154	265	490	289	246	329	417	215	361	163	175	246	464	230	272	232	132	221	225	165	319	266	205	141	141	299	513	188	200	345	222	201	205	236	402
LdBPK_010005700	77	93	98	191	63	135	57	34	98	114	90	71	66	134	111	196	77	87	86	112	71	96	79	27	92	89	46	151	134	69	30	39	97	135	72	68	88	64	47	66	68	109
LdBPK_010005800	0	5	5	3	3	1	29	15	9	14	2	1	0	5	3	9	6	7	7	19	1	4	5	0	5	1	6	19	22	12	5	1	3	7	7	4	2	1	5	0	3	4
LdBPK_010005900	112	175	139	364	78	76	304	167	422	431	139	102	148	233	99	138	140	148	197	399	238	155	182	59	163	72	174	463	306	282	111	104	284	331	117	113	186	103	66	114	122	195
LdBPK_010006000	204	371	303	772	205	422	244	138	262	334	253	279	256	377	323	371	143	202	171	255	288	352	303	83	365	351	128	223	194	125	162	181	256	413	193	173	239	148	177	199	194	310
LdBPK_010006100	79	228	158	373	61	124	104	89	176	220	169	106	143	143	65	169	54	83	113	200	207	229	115	47	116	128	107	192	129	137	122	135	129	184	86	85	104	79	113	124	92	240
LdBPK_010006200	54	107	75	139	42	87	83	53	101	128	79	77	88	97	70	78	45	68	91	124	113	113	91	18	68	72	48	85	92	74	51	50	79	112	65	67	87	42	45	88	62	101
LdBPK_010006300	155	283	152	342	106	138	202	109	222	331	147	147	127	173	152	216	135	221	147	259	219	177	172	53	186	154	164	230	149	109	178	120	198	275	167	140	145	104	118	127	114	210
LdBPK_010006400	183	389	308	668	146	330	193	95	217	306	252	249	191	282	225	409	126	205	206	224	309	317	244	97	234	306	129	263	180	126	127	169	229	379	152	194	269	173	150	210	182	370
LdBPK_010006500	52	57	42	107	40	43	60	60	51	69	22	53	36	52	45	60	47	58	41	63	64	54	60	10	35	40	20	37	54	30	49	40	62	49	45	33	39	29	25	43	38	50
LdBPK_010006600	32	45	118	566	22	62	48	53	181	134	47	63	83	75	53	100	32	56	148	172	63	34	84	69	27	51	46	167	174	90	26	26	132	229	23	29	92	77	29	29	87	184
LdBPK_010006700	255	553	486	1246	324	526	348	111	375	533	392	427	452	594	485	694	176	249	270	358	433	469	494	201	524	430	135	293	258	225	254	283	397	746	221	279	437	311	231	326	342	665
LdBPK_010006800	37	57	44	71	20	41	40	49	39	78	62	67	54	73	64	81	33	64	46	92	48	82	39	11	61	31	16	56	59	26	91	91	56	64	74	45	44	39	45	28	30	83
LdBPK_010006900	10	29	3	24	8	27	20	27	25	30	10	22	12	19	10	10	22	34	20	49	14	14	18	9	13	20	24	26	25	28	30	23	13	27	11	25	10	7	29	24	14	14
LdBPK_010007000	92	193	113	269	62	147	176	146	168	161	163	152	104	143	116	201	71	165	173	236	206	253	135	50	143	160	152	341	294	173	134	113	115	201	115	140	125	94	120	92	68	136
LdBPK_010007100	66	81	69	150	47	54	49	48	55	98	76	55	68	123	45	102	39	45	69	83	86	87	70	27	68	49	35	110	119	102	52	40	60	129	32	34	75	31	42	41	55	90
LdBPK_010007200	119	151	133	287	78	119	114	94	156	108	126	101	76	140	82	158	87	113	117	162	162	169	115	60	105	79	73	224	155	114	37	83	80	219	80	112	127	62	72	99	71	174
LdBPK_010007300	71	150	80	141	41	75	99	43	89	89	75	81	55	80	57	118	42	73	66	96	113	66	103	34	94	54	45	124	90	66	58	60	73	134	45	91	75	53	80	71	58	95
LdBPK_010007400	10	23	19	22	5	23	40	16	12	16	10	18	6	12	15	18	14	15	14	17	19	55	13	3	19	15	10	42	31	25	16	19	14	24	15	29	15	8	16	15	6	12
LdBPK_010007500	9	12	10	17	15	10	19	19	6	9	10	13	11	11	8	21	9	16	17	24	14	30	13	6	11	15	19	30	19	14	12	5	14	21	11	9	9	3	8	7	14	15
LdBPK_010007600	42	111	103	171	44	85	72	60	52	82	91	69	77	113	57	105	36	81	78	78	92	96	71	28	85	77	43	108	91	70	43	54	89	124	39	67	59	44	35	46	46	134
LdBPK_010007700	74	125	64	123	38	65	117	50	91	77	108	95	36	58	46	116	35	56	58	110	135	134	74	19	62	59	33	134	84	70	51	74	74	114	77	62	71	24	53	104	50	100
LdBPK_010007800	104	116	113	183	32	82	142	96	123	91	117	98	41	70	79	142	71	104	96	134	137	80	96	26	68	78	60	235	168	110	67	67	77	140	66	101	87	54	64	66	92	116
LdBPK_010007900	607	605	856	1553	375	458	266	305	1036	803	516	582	534	1181	491	1113	542	929	1090	920	411	517	1136	296	367	401	291	859	1423	762	324	518	1174	1336	646	551	796	341	652	515	733	1083
LdBPK_010008000	19	19	36	42	5	28	26	13	36	14	38	46	19	17	15	45	34	35	34	39	17	28	31	8	13	11	24	84	40	19	15	16	28	29	17	20	31	17	23	18	19	28
LdBPK_010008100	42	48	70	95	36	34	69	46	118	51	52	39	48	57	33	106	58	64	89	116	51	51	59	16	47	39	61	153	182	79	35	55	59	74	41	25	83	26	30	38	51	77
LdBPK_010008200	51	128	78	136	56	87	69	55	62	78	73	90	47	72	93	104	42	56	82	59	78	116	54	29	75	112	49	63	57	31	26	28	52	103	35	47	70	28	29	48	40	76
LdBPK_010008300	327	901	547	1497	206	500	295	288	495	414	530	480	342	382	299	444	185	313	285	306	566	554	391	149	297	459	192	332	318	215	163	258	232	508	218	300	342	288	262	428	288	475
LdBPK_010008400	179	309	315	900	136	378	208	176	384	355	298	268	299	334	173	398	219	319	386	362	235	290	342	93	264	246	212	387	399	238	93	192	250	418	133	173	266	225	173	222	184	352
LdBPK_010008500	33	118	63	142	19	48	56	71	61	64	57	63	35	53	42	113	31	65	57	71	54	84	35	22	55	63	39	131	110	74	24	39	51	77	31	45	39	41	39	41	35	68
LdBPK_010008600	157	346	187	532	137	211	187	84	157	249	215	253	190	216	179	262	100	109	146	190	275	286	169	91	223	166	151	180	143	136	123	157	193	331	145	168	197	132	131	139	125	214
LdBPK_010008700	103	206	108	178	77	131	234	92	164	176	151	108	86	127	99	181	76	81	112	172	190	208	113	35	96	79	99	240	150	111	99	83	117	157	136	98	94	51	87	95	76	119
LdBPK_010008800	107	158	78	210	55	106	87	42	104	105	86	79	68	90	56	108	61	81	79	131	128	116	71	36	65	76	90	147	116	76	53	45	88	121	66	74	92	76	59	45	57	89
LdBPK_010008900	15	17	24	32	7	7	34	23	36	20	8	14	16	15	11	17	12	12	17	23	17	26	19	8	5	10	19	48	23	22	11	3	26	38	18	13	19	14	8	12	7	19
LdBPK_010009000	2	6	8	10	4	9	19	1	12	12	3	8	3	6	1	12	7	1	14	21	5	7	5	5	4	5	10	26	18	14	1	1	6	15	7	2	3	7	10	3	4	8
LdBPK_010009100	11	14	7	11	1	4	12	16	29	23	6	4	3	7	11	13	11	12	11	23	5	21	4	2	6	7	7	29	21	14	3	5	11	11	10	9	9	1	3	1	10	5
LdBPK_010009200	8	15	17	30	12	11	21	8	41	22	5	16	3	12	3	19	10	8	13	44	5	18	13	2	11	10	14	39	27	30	0	14	12	14	8	15	3	2	7	5	16	21
LdBPK_010009300	150	286	350	622	129	278	166	229	295	258	183	219	187	251	160	350	128	218	242	335	184	246	201	77	161	230	167	452	397	226	93	141	243	393	107	150	191	153	121	150	157	298
LdBPK_010009400	1155	3208	3183	7578	1003	2590	925	1444	2697	2599	1844	1901	2237	2566	1326	3452	884	1687	1754	2156	1890	2355	2060	994	1494	2346	1164	2963	2357	1536	670	1138	2140	3575	867	1252	2174	1687	1095	1422	1652	3138
LdBPK_010009500	491	887	670	1413	539	824	814	363	866	1026	617	649	585	976	732	1057	403	610	650	888	818	831	772	320	735	544	541	915	656	573	399	571	951	1287	534	518	745	423	474	599	569	963
LdBPK_010009600	1246	2278	1635	4799	1042	1561	1319	709	1767	2126	1680	1654	1807	2388	1499	2031	836	1113	976	1647	2105	1939	1711	551	1552	1535	826	1324	1081	792	1067	1323	1371	2341	1196	1447	1644	1268	1114	1646	1204	2291
LdBPK_010009700	1186	2784	1648	5613	1008	1869	1221	718	1399	2015	1420	1284	1674	2384	1193	2344	677	1155	1093	1680	1849	2213	1528	528	1453	1683	832	1557	1155	908	1151	1145	1519	2081	906	1530	1337	1256	1023	1396	1169	1941
LdBPK_010009800	466	898	762	2328	539	1028	458	303	530	840	498	682	822	1091	771	1055	292	582	502	683	627	818	841	279	793	823	279	530	428	382	477	530	797	1195	484	676	767	676	375	542	553	898
LdBPK_010009900	372	619	534	1123	310	458	350	222	438	541	477	479	564	764	554	935	232	297	353	530	532	614	607	235	513	457	199	483	329	246	411	419	730	887	374	367	564	325	358	456	403	743
LdBPK_010010000	185	291	358	854	234	357	403	178	349	547	279	247	380	703	340	597	201	251	281	487	317	320	450	148	395	274	224	422	344	285	241	225	528	629	260	262	417	286	153	242	314	560
LdBPK_010010100	46	80	61	129	29	59	230	171	219	269	64	79	58	112	69	126	150	180	279	480	71	76	98	33	68	44	155	633	504	301	49	35	158	151	84	42	68	48	52	32	83	128
LdBPK_010010200	157	115	153	361	71	130	127	66	216	249	113	136	135	241	125	171	129	151	122	224	149	157	223	45	146	102	89	209	172	145	91	106	223	259	131	108	171	82	110	132	125	170
LdBPK_010010300	749	1729	1719	3475	888	1202	770	484	784	1068	969	1020	1559	2167	1350	2881	402	612	835	1238	1350	1792	1983	616	1699	1505	627	1478	1034	850	1118	1108	1332	2831	902	981	1658	949	839	1114	1553	2377
LdBPK_010010400	176	339	253	494	179	320	246	232	314	379	213	228	169	279	192	377	159	283	229	368	250	373	195	101	237	288	204	353	274	210	180	179	251	359	134	210	200	122	145	213	211	292
LdBPK_010010500	122	175	125	152	26	132	130	101	134	131	144	114	55	128	71	108	66	142	97	178	185	115	115	36	70	107	84	187	158	101	97	85	92	149	132	113	95	42	101	90	104	153
LdBPK_010010600	50	115	133	175	52	83	123	81	94	100	70	87	49	93	90	181	59	69	96	128	67	90	77	20	95	94	62	188	109	97	61	66	99	106	45	67	87	45	47	69	68	117
LdBPK_010010700	35	51	86	79	19	38	63	27	97	92	39	57	44	71	39	129	24	40	67	95	56	46	61	14	39	25	45	96	101	74	31	28	60	86	48	36	67	27	31	43	68	83
LdBPK_010010800	72	103	205	281	81	262	137	78	185	158	119	77	125	251	151	337	66	112	210	182	87	111	180	82	119	139	73	227	179	121	55	59	211	342	98	104	204	90	54	61	117	233
LdBPK_010010900	184	271	251	568	176	326	313	188	365	489	216	203	268	461	260	338	217	260	272	361	293	219	290	99	226	220	198	340	288	205	213	141	336	465	212	221	252	191	204	227	215	383
LdBPK_010011000	31	32	54	85	20	20	42	31	77	67	28	40	30	40	20	77	26	45	54	105	40	21	66	21	28	23	18	94	84	66	16	38	58	93	23	17	43	33	18	28	45	56
LdBPK_010011100	111	181	203	536	86	167	221	150	380	398	127	117	174	265	111	246	135	170	263	362	180	182	190	89	134	95	157	381	270	209	91	71	236	376	92	148	188	112	81	106	139	289
LdBPK_010011200	27	72	67	118	29	61	67	54	84	93	59	44	43	47	37	54	53	54	62	88	50	35	50	23	41	50	39	103	96	64	32	26	58	68	60	39	66	21	42	37	46	64
LdBPK_010011300	298	348	513	881	201	298	494	242	453	462	426	342	425	576	358	473	226	218	381	608	496	389	510	172	348	356	329	590	498	332	269	223	444	796	334	261	518	275	267	263	425	599
LdBPK_010011400	71	95	70	114	50	71	135	51	77	78	82	75	42	91	63	78	54	71	60	113	105	66	59	20	73	44	59	100	95	69	54	82	61	106	63	85	60	35	48	74	59	96
LdBPK_010011500	56	64	85	100	31	64	33	25	77	98	39	55	62	108	60	101	31	52	51	60	66	42	86	21	42	47	30	66	85	56	50	54	81	133	49	66	77	33	40	66	53	126
LdBPK_010011600	135	332	393	660	169	247	325	199	374	370	245	251	315	376	230	537	163	297	337	493	252	232	336	156	328	262	159	573	489	333	207	223	341	613	156	195	358	144	152	170	250	436
LdBPK_010011700	65	76	72	100	29	40	104	97	120	119	60	67	50	85	41	75	40	44	93	117	65	64	96	20	48	47	67	103	131	72	40	46	88	73	45	49	69	34	50	51	31	95
LdBPK_010011800	163	270	236	631	118	204	463	221	468	501	177	159	253	367	160	327	223	303	375	529	232	234	290	93	209	205	251	501	423	260	148	127	357	439	159	133	243	182	130	129	177	334
LdBPK_010011900	378	799	564	1438	302	573	756	512	888	1017	591	515	580	821	503	780	404	674	842	1071	689	710	562	258	484	490	615	893	733	570	407	433	648	1040	365	448	527	377	406	506	415	781
LdBPK_010012000	534	805	460	1096	292	498	572	428	789	987	559	535	402	821	413	620	543	690	667	1175	814	593	674	194	421	449	415	718	761	590	456	385	724	1025	679	588	564	361	474	463	481	676
LdBPK_010012100	218	328	237	506	158	230	397	264	355	425	201	217	143	282	219	329	259	296	311	531	270	334	291	84	238	226	247	457	420	264	220	171	349	405	215	178	175	101	150	187	170	321
LdBPK_010012200	187	289	199	604	112	178	200	138	303	431	192	195	238	302	196	301	116	219	204	445	300	235	236	64	187	185	156	362	219	196	169	136	220	290	146	187	183	174	156	187	149	273
LdBPK_010012300	4	6	3	8	4	7	5	4	10	8	0	7	6	11	3	8	2	4	5	16	4	1	5	1	1	3	0	14	9	7	8	1	4	8	2	6	1	2	2	5	3	12
LdBPK_010012400	38	48	50	65	22	30	76	78	82	78	41	40	30	60	33	69	47	47	89	156	28	50	29	21	29	27	64	197	104	118	34	25	58	69	26	15	38	14	31	20	36	56
LdBPK_010012500	6	12	13	20	12	7	17	15	20	21	8	13	8	8	4	13	7	13	17	16	10	6	9	3	9	10	16	28	16	10	11	4	17	23	1	13	13	8	15	4	4	19
LdBPK_010012600	54	89	71	160	46	37	132	86	218	204	55	67	64	147	40	81	82	107	107	177	81	62	66	27	54	33	68	203	175	118	44	48	97	115	44	59	58	31	49	57	32	81
LdBPK_010012700	2	6	4	11	7	3	8	9	2	2	4	7	0	2	5	10	3	3	8	11	7	2	6	2	3	3	1	9	5	1	4	2	4	11	5	3	1	3	5	1	0	6
LdBPK_010012800	2	4	3	2	3	2	4	0	4	6	0	2	4	5	0	7	1	14	4	6	2	2	2	0	3	2	2	3	7	4	7	0	2	11	0	4	1	2	1	5	2	5
LdBPK_010012900	115	123	150	216	94	176	98	106	81	129	41	135	68	129	90	213	90	134	95	146	37	244	142	40	123	136	60	137	114	130	83	83	124	176	75	109	91	55	117	164	86	139
LdBPK_010013000	210	391	262	529	159	297	266	161	269	314	295	286	175	216	227	358	139	195	182	290	347	389	243	95	314	243	150	297	213	174	216	221	218	426	177	246	248	144	204	233	160	312
LdBPK_010013100	398	775	481	1043	276	553	461	243	532	566	466	430	420	555	414	663	264	432	482	611	442	505	434	165	539	466	305	687	532	294	295	304	523	745	251	326	529	340	289	302	393	639
LdBPK_010013200	155	390	268	880	182	296	306	181	404	426	246	225	311	446	292	364	167	241	325	482	224	296	273	142	317	221	171	404	251	237	162	169	299	522	159	178	275	204	172	157	183	385
LdBPK_010013300	89	186	157	239	84	169	231	106	200	182	194	125	102	137	158	163	80	150	173	234	151	109	138	54	173	91	131	241	207	189	98	122	112	249	65	66	121	50	82	89	103	147
LdBPK_010013400	135	230	173	447	91	157	192	110	319	243	123	92	105	173	62	176	68	116	114	134	163	155	165	30	148	142	116	198	241	134	60	43	94	92	56	68	83	66	93	90	86	168
LdBPK_010013500	0	0	0	0	0	0	0	0	0	0	0	0	0	0	0	0	0	0	0	0	0	0	0	0	0	0	0	0	0	0	0	0	0	0	0	0	0	0	0	0	0	0
LdBPK_010013600	0	0	0	0	0	0	0	0	0	0	0	0	0	0	0	0	0	0	0	0	0	0	0	0	0	0	0	0	0	0	0	0	0	0	0	0	0	0	0	0	0	0
LdBPK_020005000	20	48	40	70	32	27	31	31	27	33	25	18	9	11	25	53	17	34	26	16	34	59	42	10	47	32	30	79	46	30	8	29	29	37	19	23	27	13	17	13	19	34
LdBPK_020005100	2	1	0	5	0	1	0	2	0	1	2	0	1	0	0	0	1	2	0	0	0	0	0	0	1	0	2	1	1	0	3	0	0	0	1	0	0	0	1	0	1	0
LdBPK_020005200	3	0	7	9	1	1	20	8	6	4	4	5	1	3	0	3	2	1	4	7	2	2	5	0	3	0	4	9	17	8	0	2	3	4	5	1	4	0	2	0	2	2
LdBPK_020005300	583	1037	969	2106	522	1000	761	446	1090	1231	559	521	603	889	590	1014	342	484	607	818	940	1029	1258	244	1134	870	642	1378	1245	781	327	396	629	1051	576	594	957	592	391	481	569	895
LdBPK_020005400	191	297	279	552	178	207	200	98	279	318	182	145	186	300	129	278	88	93	130	178	377	281	414	75	293	238	130	296	284	203	86	130	148	273	155	151	241	129	138	145	134	318
LdBPK_020005500	307	461	496	1214	336	385	371	116	514	550	273	235	326	546	354	473	165	180	254	316	432	520	652	83	619	377	241	451	463	236	129	149	276	382	218	180	418	218	150	236	286	492
LdBPK_020005600	457	825	422	1211	358	632	497	310	747	741	382	398	261	447	364	439	269	412	333	451	767	833	571	90	593	513	456	693	659	492	259	237	284	448	413	366	342	203	346	402	243	464
LdBPK_020005700	51	79	119	177	85	114	102	58	88	106	52	70	64	117	77	163	36	57	33	52	91	114	136	18	220	106	86	176	105	103	37	42	89	96	38	57	74	55	44	39	43	93
LdBPK_020005800	115	224	134	219	79	147	197	104	156	174	120	86	56	86	97	112	69	103	87	114	199	198	122	30	184	145	138	278	210	132	45	38	61	116	66	69	83	48	67	85	55	102
LdBPK_020005900	105	169	110	281	55	132	155	93	124	170	63	86	66	127	90	148	53	88	67	167	169	160	164	36	150	136	83	219	164	100	49	76	106	164	79	103	103	65	54	82	53	118
LdBPK_020006000	62	127	49	103	54	70	83	33	46	73	30	47	27	51	38	57	26	35	41	56	84	134	90	31	82	71	52	137	84	62	30	30	34	68	42	42	38	20	44	38	20	47
LdBPK_020006100	56	104	89	175	52	89	85	43	100	100	47	50	75	121	70	103	38	35	58	65	81	102	118	17	128	79	42	119	105	77	28	29	50	92	43	45	62	41	25	58	43	86
LdBPK_020006200	105	235	154	326	89	177	176	154	204	225	83	118	83	109	70	145	62	101	110	162	178	182	220	40	223	171	170	297	257	162	59	72	84	122	52	86	125	79	73	64	67	120
LdBPK_020006300	21	13	12	29	4	6	20	2	9	13	12	9	3	9	13	14	7	4	6	18	17	21	19	0	28	13	17	46	23	17	5	9	6	8	4	11	7	3	8	16	11	10
LdBPK_020006400	287	533	358	709	211	374	392	177	498	496	253	257	197	351	253	316	142	276	251	366	576	509	392	102	407	369	286	510	475	343	177	182	249	390	298	271	269	159	206	262	178	327
LdBPK_020006500	13	37	27	43	2	17	9	27	35	20	19	7	19	15	15	23	13	11	17	28	16	35	17	3	21	31	16	51	36	16	5	10	17	18	10	15	18	13	6	7	5	27
LdBPK_020006600	1002	1360	643	1646	469	921	1139	884	984	1393	634	1051	550	944	876	1255	766	1254	1014	1688	1614	2467	1364	268	1812	1678	1379	2450	1555	1594	994	878	1097	1200	901	912	675	633	771	843	714	1057
LdBPK_020006700	13	25	7	25	16	15	38	16	12	19	9	22	13	20	11	12	9	21	9	22	23	43	21	5	12	21	11	21	15	19	16	10	11	13	13	19	4	10	17	14	10	10
LdBPK_020006800	0	0	0	0	0	0	0	0	0	0	0	0	0	0	0	0	0	0	0	0	0	0	0	0	0	0	0	0	0	0	0	0	0	0	0	0	0	0	0	0	0	0
LdBPK_020006900	17	33	39	43	13	26	53	89	122	111	4	8	3	14	3	14	2	17	29	45	23	32	20	0	15	12	33	163	142	100	1	1	10	15	7	9	14	8	12	11	18	28
LdBPK_020007000	61	133	61	98	65	70	187	219	214	162	24	9	23	22	17	28	22	28	62	113	63	118	46	6	52	47	130	237	217	210	12	10	21	14	11	38	14	10	27	28	13	43
LdBPK_020007100	3	4	4	2	4	1	17	19	3	3	0	0	0	0	2	0	2	1	2	1	0	1	2	0	0	5	0	7	13	4	5	1	3	0	1	1	2	1	0	0	1	1
LdBPK_020007200	12	20	6	20	14	8	16	6	13	19	3	15	12	15	3	9	4	10	13	16	10	20	13	2	9	5	10	7	5	6	6	2	7	4	6	9	6	4	10	9	7	11
LdBPK_020007300	47	86	42	137	50	65	110	75	80	128	22	26	24	44	56	71	27	64	65	81	82	63	69	11	80	32	107	212	135	112	38	14	47	51	39	36	39	45	33	24	38	38
LdBPK_020007400	308	713	444	1290	350	563	585	368	669	852	372	264	319	465	279	472	168	355	344	506	697	639	621	136	604	671	592	1038	770	633	230	228	366	601	254	329	469	302	219	274	261	417
LdBPK_020007500	15	18	23	46	19	14	28	22	53	46	16	17	17	12	16	40	11	23	18	25	27	31	29	8	45	50	32	94	79	37	5	10	13	28	11	13	9	5	5	5	18	21
LdBPK_020007600	324	537	406	1296	287	371	641	433	795	871	219	240	322	513	278	514	281	371	471	755	624	663	589	90	667	420	738	1394	959	958	203	177	340	497	235	260	354	294	189	232	292	478
LdBPK_020007700	234	305	174	552	230	228	381	238	438	438	101	143	135	260	199	243	292	299	275	341	320	300	400	47	339	274	439	568	568	357	95	120	203	249	168	157	214	115	126	139	131	220
LdBPK_020007800	91	143	242	412	98	155	205	116	341	318	94	103	155	244	94	206	61	91	196	226	183	188	332	72	227	179	155	532	404	267	59	55	184	262	92	101	180	109	81	77	148	214
LdBPK_020007900	113	235	140	197	117	177	170	101	150	121	121	115	59	114	87	136	76	91	59	156	243	222	142	38	186	134	157	276	203	95	48	69	71	159	107	78	115	52	77	100	99	101
LdBPK_020008000	178	392	311	571	219	285	224	94	198	293	186	236	135	200	208	274	65	138	123	181	399	501	474	88	575	311	191	412	321	231	120	133	191	301	163	183	263	128	123	167	141	240
LdBPK_020008100	365	637	594	974	268	360	377	195	522	563	321	294	331	459	255	628	164	262	314	386	726	714	926	152	584	333	316	808	683	518	212	204	371	593	310	302	526	237	235	284	337	507
LdBPK_020008200	65	112	91	166	56	104	274	240	117	115	48	81	32	61	58	98	85	184	89	160	129	161	116	36	146	131	325	386	270	243	35	54	59	119	102	64	69	54	37	48	49	72
LdBPK_020008300	248	439	320	696	179	315	867	855	1101	1139	184	209	208	323	132	304	364	636	823	992	556	530	490	88	516	514	1535	3250	2348	1738	168	119	242	375	194	247	260	191	169	158	152	320
LdBPK_020008400	136	93	188	344	84	96	162	120	206	346	96	86	133	317	67	163	46	73	84	271	258	204	356	43	165	102	123	328	205	269	137	75	274	274	126	98	173	104	111	96	156	210
LdBPK_020008500	0	2	10	16	1	7	4	3	4	8	2	3	4	8	4	10	2	7	7	8	4	10	15	0	10	4	5	19	10	27	2	1	2	4	0	1	5	5	1	0	3	10
LdBPK_020008600	99	201	160	355	76	93	199	162	264	305	78	83	105	131	76	139	87	114	160	209	264	187	233	33	154	153	172	447	381	260	55	80	101	192	68	63	109	58	91	65	71	141
LdBPK_020008700	22	44	29	64	15	30	64	40	69	71	18	26	21	23	12	30	10	38	29	62	60	52	30	16	52	34	57	153	89	62	11	21	36	60	6	36	43	13	12	22	20	21
LdBPK_020008800	55	88	85	105	35	87	123	93	86	121	30	40	33	65	39	83	34	58	47	95	106	139	114	19	73	99	82	219	125	119	17	34	34	60	41	53	41	31	32	36	49	65
LdBPK_020008900	198	358	165	295	196	342	322	188	193	199	156	183	47	120	180	175	164	184	122	158	369	361	292	47	293	303	255	367	252	183	116	121	133	235	181	188	160	74	130	127	105	189
LdBPK_020009000	113	233	260	422	149	237	195	87	171	244	137	102	242	298	160	345	71	112	145	205	261	256	390	61	316	241	116	370	261	259	81	84	284	362	136	126	249	135	102	90	197	330
LdBPK_020009100	110	136	132	213	62	90	115	62	192	176	93	48	71	110	67	109	53	76	88	168	208	254	213	36	156	120	88	221	253	162	31	57	94	139	92	72	109	60	91	69	65	110
LdBPK_020009200	197	449	279	533	144	281	250	226	233	297	237	187	148	160	171	233	115	168	175	176	461	487	319	68	314	412	265	368	296	216	129	149	162	254	123	165	239	87	134	163	120	270
LdBPK_020009300	44	43	41	59	14	34	14	33	53	44	12	44	17	30	25	23	7	39	18	29	48	48	33	5	23	61	18	71	36	38	22	31	23	21	13	31	16	12	12	20	21	16
LdBPK_020009400	128	284	189	427	100	191	204	162	242	271	131	121	90	153	110	185	73	94	120	194	245	303	229	48	242	276	176	318	267	222	77	70	127	151	77	153	138	100	68	111	80	148
LdBPK_020009500	293	463	465	1072	308	436	594	274	649	738	250	263	294	469	339	396	199	244	297	443	630	486	668	111	693	500	450	817	682	539	143	186	342	473	214	269	338	219	161	213	263	466
LdBPK_020009600	116	145	78	146	45	121	200	99	194	151	94	77	61	74	51	104	65	95	144	139	274	259	200	21	136	182	204	419	335	212	87	63	81	131	98	89	101	44	64	72	66	123
LdBPK_020009700	55	84	74	124	43	65	81	44	141	133	31	26	27	67	29	75	26	28	50	104	85	70	115	23	82	51	81	197	171	100	22	36	61	106	67	37	76	20	21	36	34	78
LdBPK_020009900	23	41	35	64	13	49	38	18	36	34	18	22	16	26	26	29	17	20	14	38	46	48	43	9	34	57	24	58	50	39	21	20	24	47	8	21	23	10	20	15	13	34
LdBPK_020010000	1493	2086	1637	3273	1019	1544	1341	815	1452	1974	952	1126	903	1767	1163	1771	772	1225	1030	1485	2299	2903	2764	343	2086	1928	1120	2174	1882	1465	1018	937	1188	1679	1281	1233	1342	818	1172	1307	1055	1954
LdBPK_020010100	1993	2139	2027	6706	1046	1193	1028	412	1504	3197	1720	1307	1864	3640	1080	1311	506	514	627	1665	3376	2106	2982	321	2364	1208	857	2209	1585	1436	1579	1165	1614	1862	1978	1581	1938	1570	1781	1706	1493	2681
LdBPK_020010200	314	573	410	1026	153	383	768	461	1028	1040	249	225	249	343	206	318	231	392	530	735	617	554	488	118	437	388	643	1245	934	786	215	169	325	483	241	224	283	185	211	214	230	364
LdBPK_020010300	197	310	180	492	207	303	160	74	170	231	124	133	165	254	258	190	89	132	93	92	304	386	337	41	381	242	127	143	203	90	138	125	94	167	124	132	159	120	118	140	111	221
LdBPK_020010400	40	94	63	105	33	59	92	72	124	161	42	48	28	62	22	43	28	42	76	110	98	110	64	20	63	60	94	214	136	123	37	37	57	61	37	45	60	32	23	38	24	43
LdBPK_020010500	303	515	388	727	162	304	430	274	443	503	254	195	185	233	161	230	150	216	249	312	613	503	440	111	417	332	305	594	487	405	147	177	214	367	186	257	239	149	169	237	126	363
LdBPK_020010600	208	343	278	671	143	232	380	275	642	553	153	197	166	264	129	183	183	332	290	543	468	437	373	62	282	332	357	773	621	508	101	102	171	274	159	156	209	155	123	166	143	237
LdBPK_020010900	159	271	196	347	60	107	185	131	326	256	147	148	105	121	100	92	76	103	171	271	465	413	244	55	161	218	242	585	487	349	97	95	100	199	96	122	103	59	132	153	96	188
LdBPK_020011000	865	1905	1014	2852	568	1356	1335	957	1751	1903	919	781	620	845	567	873	583	957	943	1221	1931	1831	1470	305	1143	1380	1318	2378	1951	1314	562	498	804	1143	765	816	911	506	710	763	620	1025
LdBPK_020011100	2307	3485	2448	5180	1321	2565	3064	1831	2270	2822	2002	1750	1288	2232	1547	2507	1111	1931	1566	2186	4271	3821	3330	722	3021	3035	2348	4002	2913	2448	1615	1180	1909	2893	2663	2164	2816	1586	1636	1653	1448	2395
LdBPK_020011200	449	818	439	1220	286	471	415	284	496	705	249	386	305	575	372	484	235	319	290	476	715	884	799	141	592	539	427	708	555	473	264	336	459	514	378	356	376	332	270	354	293	449
LdBPK_020011300	24	22	12	26	10	23	35	29	22	26	10	19	5	20	12	17	13	6	9	27	14	24	19	8	30	14	28	86	44	20	8	8	14	17	12	16	14	6	11	12	12	16
LdBPK_020011400	42	55	22	74	30	66	34	44	26	52	15	61	20	45	49	78	34	89	37	50	12	139	44	12	52	85	43	48	20	37	44	53	44	56	53	66	31	27	55	43	33	47
LdBPK_020011500	194	244	114	370	109	254	204	252	217	323	58	188	133	191	180	313	131	229	168	298	144	405	202	60	254	230	192	459	267	231	124	154	159	231	124	163	113	120	120	143	159	181
LdBPK_020011600	120	193	138	282	60	101	108	76	180	234	97	59	85	132	68	86	43	56	69	167	308	235	168	22	146	140	85	205	187	147	83	59	109	102	119	58	71	75	83	83	89	151
LdBPK_020011700	25	16	22	23	4	11	54	25	51	29	7	3	8	24	10	16	12	8	10	8	22	20	37	6	25	13	21	42	43	27	11	13	12	14	7	16	24	19	9	10	11	25
LdBPK_020011800	160	164	79	147	78	109	153	70	89	131	91	107	68	90	68	107	71	87	45	72	281	240	158	24	167	134	93	161	107	79	82	54	83	113	112	97	71	44	72	71	56	100
LdBPK_020011900	155	232	147	382	96	200	219	89	207	166	160	134	86	110	112	117	67	119	122	167	320	403	203	48	312	166	159	294	253	160	89	91	82	133	120	144	126	72	114	114	81	124
LdBPK_020012000	41	71	49	111	27	36	51	32	140	85	36	24	26	99	25	65	21	34	57	107	79	75	122	13	70	23	57	143	126	121	32	10	65	76	39	29	55	21	31	35	33	53
LdBPK_020012100	19	40	22	46	18	11	40	29	70	64	12	14	6	20	5	14	15	59	38	75	46	39	51	3	50	22	72	131	108	58	13	10	13	29	9	9	20	7	15	10	9	27
LdBPK_020012200	129	136	147	253	94	135	128	70	171	165	86	100	61	99	97	128	66	98	102	119	296	283	231	33	175	148	120	235	229	158	111	98	100	150	116	116	128	66	74	93	63	169
LdBPK_020012300	95	142	323	476	193	151	200	102	207	253	76	98	127	211	201	265	49	84	142	173	175	219	389	75	427	203	133	312	272	236	61	79	209	289	75	89	200	120	52	66	137	204
LdBPK_020012400	258	212	308	527	273	269	184	108	242	304	112	203	182	359	228	358	102	139	114	142	287	492	542	66	505	258	179	251	263	184	116	158	256	312	163	177	254	120	127	194	178	304
LdBPK_020012500	163	359	254	632	145	274	290	126	348	357	143	161	162	230	129	201	95	177	169	157	335	447	306	71	418	338	218	439	359	233	84	121	157	299	136	167	252	142	126	126	158	244
LdBPK_020012600	15	19	10	26	2	11	9	18	16	13	19	8	8	8	4	12	11	13	10	15	22	15	22	3	7	20	18	39	25	18	5	0	2	16	7	7	9	2	3	5	11	7
LdBPK_020012700	23	25	52	90	8	19	44	42	54	95	23	19	29	51	22	35	15	24	31	57	55	44	76	5	27	27	27	110	90	68	10	9	40	49	17	16	24	26	4	16	28	37
LdBPK_020013000	28	36	20	49	16	13	56	21	65	97	22	17	16	34	17	32	16	21	32	57	53	49	42	5	37	14	39	103	83	54	10	5	25	46	28	18	25	7	14	15	14	41
LdBPK_020013100	557	766	1034	2406	565	933	407	260	510	923	513	387	768	1429	565	1077	249	401	460	695	747	708	1587	367	1084	861	306	817	630	429	443	303	1328	1507	660	584	903	540	437	466	796	1150
LdBPK_020013200	110	161	129	233	57	70	150	186	352	261	91	97	75	116	64	89	100	95	118	182	180	163	128	33	85	132	152	306	300	246	91	80	117	126	53	72	58	27	120	110	60	119
LdBPK_030005000	50	93	33	73	12	30	46	42	38	43	67	66	17	35	20	25	33	52	23	39	79	63	29	16	28	31	44	54	30	27	30	40	25	41	41	40	25	9	43	40	9	20
LdBPK_030005100	3	15	10	25	3	1	9	22	14	13	14	3	7	11	10	25	9	6	9	20	2	4	6	6	8	2	6	9	15	11	0	10	5	14	7	5	9	7	4	6	6	5
LdBPK_030005200	56	85	59	89	41	80	151	34	42	56	73	81	40	57	68	96	54	65	38	45	56	82	61	17	65	58	59	76	64	29	34	26	68	70	52	45	68	24	50	58	42	65
LdBPK_030005300	203	240	181	337	197	244	178	85	218	208	187	244	155	274	203	261	98	126	113	140	232	237	244	63	203	153	90	156	134	104	84	139	142	193	135	140	153	72	159	205	134	215
LdBPK_030005400	79	95	71	187	50	90	99	54	58	82	66	91	67	101	67	161	41	99	72	119	58	128	88	36	88	81	47	133	159	58	22	61	80	145	37	63	101	53	49	84	83	112
LdBPK_030005500	30	34	52	42	29	24	28	17	49	46	20	73	31	38	17	44	16	49	33	46	22	49	38	7	32	25	30	55	54	41	25	10	38	46	25	24	26	12	11	30	26	46
LdBPK_030005600	170	233	237	519	94	148	236	162	338	343	179	174	173	255	152	309	169	226	248	464	283	241	217	79	169	129	177	507	324	289	141	126	176	316	163	167	186	122	115	121	150	304
LdBPK_030005700	104	205	150	381	64	115	111	55	134	200	147	133	160	200	148	230	65	102	113	148	215	223	151	70	172	83	53	162	111	83	87	111	222	241	90	116	131	127	104	123	110	153
LdBPK_030005800	46	108	70	157	53	113	182	58	69	80	96	75	27	71	84	116	58	100	83	85	79	106	64	20	88	47	100	127	79	53	67	63	50	96	57	56	72	34	51	83	37	70
LdBPK_030005900	84	155	80	186	52	82	83	83	93	117	99	108	67	110	76	110	72	74	89	96	153	123	80	38	87	77	60	132	98	56	56	79	97	162	74	93	62	48	77	98	60	101
LdBPK_030006000	45	93	53	94	27	61	72	46	49	63	64	33	37	60	34	65	20	49	51	47	52	60	54	22	45	54	41	90	61	36	38	30	63	67	18	42	43	26	21	50	60	73
LdBPK_030006100	258	471	353	991	287	420	269	109	262	356	336	299	353	553	372	648	168	232	222	264	356	430	389	126	495	334	143	264	227	145	209	288	327	486	267	373	382	347	212	274	258	434
LdBPK_030006200	116	121	92	154	64	70	102	70	130	129	85	115	51	110	79	119	55	97	56	125	152	185	103	33	69	70	68	170	117	79	72	82	77	129	121	89	145	42	103	116	94	163
LdBPK_030006300	117	249	220	475	75	180	174	154	268	246	202	172	132	205	139	283	92	209	195	227	228	187	200	68	185	163	126	310	286	146	108	110	155	265	148	184	193	134	111	140	148	274
LdBPK_030006400	40	34	48	135	22	34	44	26	47	68	26	35	54	61	23	93	32	21	39	57	37	21	57	17	27	19	22	62	45	47	29	26	68	104	17	43	54	32	29	33	38	63
LdBPK_030006500	19	29	49	106	9	24	36	30	61	47	26	36	27	59	28	55	20	26	27	48	44	31	35	19	19	16	28	44	71	53	11	9	44	57	15	28	40	25	21	22	26	48
LdBPK_030006600	10	36	24	27	5	31	46	18	19	27	37	21	14	14	32	33	14	27	16	33	31	25	16	9	34	13	25	78	36	33	17	14	9	39	23	14	18	11	22	10	15	26
LdBPK_030006700	68	86	120	159	56	108	83	59	66	99	100	90	109	173	153	236	50	97	84	96	86	85	115	39	108	87	69	122	129	67	47	63	106	171	64	70	110	52	57	58	117	161
LdBPK_030006800	537	723	1024	1758	792	728	406	131	310	678	601	661	914	1521	1125	1416	250	210	284	547	733	826	1037	266	1245	664	214	417	296	270	693	655	1206	1507	558	741	953	470	379	620	777	1340
LdBPK_030006900	249	460	293	658	203	319	248	148	295	353	329	336	320	375	323	383	140	205	229	341	367	357	296	118	335	296	122	275	283	190	276	292	373	489	221	206	303	198	206	252	235	357
LdBPK_030007000	163	302	354	941	155	272	196	155	333	392	276	332	320	398	245	497	120	176	211	376	394	334	306	141	309	208	142	343	294	184	204	252	319	672	226	214	363	279	175	265	223	456
LdBPK_030007100	433	628	493	1103	312	355	217	165	454	483	457	611	550	769	399	813	203	213	367	548	645	594	692	187	437	378	217	582	458	305	422	306	490	808	320	344	411	202	489	494	516	860
LdBPK_030007200	222	372	305	669	166	307	238	270	306	295	233	264	204	275	177	364	140	175	184	317	351	406	340	85	288	389	143	390	333	279	169	225	207	449	119	170	227	107	238	273	201	403
LdBPK_030007300	514	524	592	961	320	255	529	479	913	606	296	578	404	771	372	895	501	587	512	735	358	482	601	213	312	217	209	765	828	469	357	395	778	956	341	349	392	189	462	357	516	908
LdBPK_030007400	133	227	204	427	93	141	195	166	267	282	159	179	133	225	118	228	107	177	178	266	184	181	163	67	125	115	147	300	295	151	153	133	176	319	100	122	130	106	119	128	120	288
LdBPK_030007500	112	174	186	331	94	128	241	157	396	356	162	108	139	282	90	224	82	153	267	365	258	168	235	79	131	107	123	363	262	244	86	98	272	404	109	118	174	120	89	98	150	219
LdBPK_030007600	47	80	51	79	23	37	51	24	74	61	48	53	36	48	34	71	44	41	51	68	60	84	65	25	37	42	37	89	81	52	38	34	78	92	37	38	47	26	24	30	40	54
LdBPK_030007700	208	328	272	484	110	285	309	142	258	324	315	240	215	283	290	378	176	171	219	369	435	341	302	103	297	170	181	323	310	204	213	210	348	497	243	167	237	106	191	215	228	381
LdBPK_030007800	251	379	263	675	127	278	431	321	535	610	278	252	231	359	196	336	190	323	395	572	356	292	250	139	203	215	266	555	448	363	163	160	323	480	184	159	227	142	184	263	201	291
LdBPK_030007900	85	141	157	297	91	178	267	132	196	196	152	108	105	191	139	261	136	190	187	308	149	168	166	73	139	155	157	330	285	217	144	110	251	282	124	112	134	82	115	98	158	197
LdBPK_030008000	28	44	30	50	10	39	46	19	40	44	37	22	15	42	37	34	26	42	23	40	36	39	40	12	30	16	31	93	40	43	27	18	36	58	24	25	17	15	27	23	30	41
LdBPK_030008100	62	88	64	170	38	48	58	24	115	100	35	67	62	119	55	66	54	59	72	63	55	53	68	19	50	49	26	57	67	67	24	44	70	100	47	33	64	39	41	59	56	95
LdBPK_030008200	57	72	89	152	34	32	81	68	170	145	57	75	110	137	51	101	42	70	121	169	76	57	123	37	41	41	40	134	161	109	52	53	99	142	46	50	90	55	49	57	73	116
LdBPK_030008300	573	1051	636	1845	428	830	720	496	944	1108	646	592	598	919	554	795	411	644	617	881	874	825	721	236	679	632	465	933	666	527	475	404	625	964	389	462	497	335	502	526	447	905
LdBPK_030008400	173	369	309	573	193	295	392	242	356	352	229	243	225	381	288	517	179	269	305	480	340	395	320	101	474	280	347	702	450	303	145	163	232	364	130	130	218	116	140	180	182	355
LdBPK_030008500	576	886	375	1025	281	481	689	478	860	818	555	567	342	622	446	673	530	663	707	1264	614	546	465	164	354	297	504	982	685	576	681	534	576	678	618	513	381	230	673	649	374	658
LdBPK_030008600	625	1063	528	1573	376	673	766	476	825	922	715	645	547	908	507	818	570	762	605	854	787	720	693	251	595	590	542	846	714	479	727	540	861	1012	603	561	565	318	730	651	509	908
LdBPK_030008700	37	86	62	158	20	81	109	66	78	153	77	47	113	111	31	103	37	59	131	112	45	57	73	34	37	52	55	225	123	68	59	52	96	132	30	72	59	26	58	36	72	103
LdBPK_030008800	209	323	241	553	252	219	288	137	195	329	257	291	317	413	410	612	138	189	239	378	284	359	324	117	474	274	196	414	296	272	236	266	486	635	124	198	274	196	200	234	228	402
LdBPK_030008900	238	458	322	853	260	269	353	162	246	450	232	347	408	480	370	730	175	252	323	425	330	374	338	152	435	286	194	331	288	261	307	293	585	729	203	264	262	230	180	220	277	457
LdBPK_030009000	1605	1388	1472	3330	1211	933	554	443	1831	1553	836	1855	1282	2065	987	1785	630	1033	798	1030	1202	1575	2352	344	1216	775	515	986	1083	898	954	1183	1734	1761	1052	929	1064	819	1035	1266	1062	1751
LdBPK_030009100	193	192	535	1189	55	65	67	76	224	104	50	115	77	131	86	172	83	131	255	95	72	121	193	112	105	84	96	154	399	132	52	56	172	154	63	64	110	50	74	161	220	487
LdBPK_030009200	245	318	842	1387	78	112	209	121	488	232	124	160	124	191	114	176	131	140	685	259	148	144	196	160	125	88	189	212	782	187	111	98	177	269	162	120	174	91	122	230	240	716
LdBPK_030009300	219	435	266	735	210	345	379	291	372	534	349	371	317	462	388	455	217	320	315	396	407	430	279	161	378	342	276	447	352	275	403	313	466	696	227	272	261	225	294	330	234	420
LdBPK_030009400	186	337	178	585	136	208	259	113	346	394	255	219	223	265	246	279	139	241	264	333	334	315	234	104	226	160	182	336	317	191	159	203	279	396	211	202	243	142	129	180	173	257
LdBPK_030009500	59	106	99	226	51	65	70	45	85	160	59	75	110	184	89	150	37	52	54	116	111	82	108	32	109	75	63	119	70	65	48	56	148	141	32	66	73	52	53	48	70	130
LdBPK_030009600	263	461	435	1290	294	538	388	240	460	591	403	358	488	755	502	658	222	323	415	493	432	385	444	236	469	328	242	467	382	274	292	290	468	847	242	289	512	338	236	308	350	571
LdBPK_030009700	33	55	55	85	39	35	101	52	86	86	46	47	44	54	42	78	58	60	62	122	54	65	39	17	41	49	68	150	94	69	32	53	54	77	33	47	41	23	37	50	18	52
LdBPK_030009800	116	171	233	583	133	226	205	146	269	370	134	167	275	340	257	477	115	122	166	355	151	188	213	110	339	186	172	396	222	232	106	162	301	491	87	123	195	137	133	171	233	324
LdBPK_030009900	36	69	76	102	35	50	91	51	122	86	39	68	33	71	47	79	27	51	92	119	61	40	54	26	51	38	50	155	121	102	37	46	60	100	34	52	46	25	39	32	32	87
LdBPK_030010000	5	8	11	17	4	4	8	8	9	8	4	2	7	10	4	13	4	4	11	18	6	14	7	5	13	5	2	20	9	13	8	4	9	20	6	11	4	2	4	2	10	9
LdBPK_030010100	33	62	31	59	31	36	74	36	42	51	27	43	28	31	37	72	28	42	35	55	29	40	29	14	51	34	55	88	65	36	32	19	38	56	30	33	26	17	30	18	23	36
LdBPK_030010200	359	705	681	1706	409	559	600	299	802	950	499	462	845	1206	646	1179	374	492	645	945	517	619	735	297	652	478	318	788	718	486	524	521	955	1335	429	419	804	432	363	495	625	953
LdBPK_030010300	82	147	107	216	76	136	237	136	182	183	90	102	90	125	112	223	88	153	165	254	113	108	106	42	125	98	123	339	197	155	81	84	129	177	74	71	93	83	70	74	72	143
LdBPK_030010400	253	528	376	866	191	409	711	393	746	826	344	314	384	440	272	490	237	457	522	817	392	415	363	170	279	305	483	1068	617	494	241	222	398	766	246	307	334	223	264	289	264	511
LdBPK_030010500	33	52	54	58	36	51	58	60	56	77	29	41	49	60	63	77	30	76	32	81	43	74	39	25	59	58	27	94	49	46	27	34	62	115	37	40	43	22	35	30	42	58
LdBPK_030010600	74	104	89	174	87	72	57	25	91	93	78	130	53	149	125	199	59	71	89	100	96	102	125	29	112	43	41	51	65	53	69	75	149	116	85	62	70	54	54	101	61	155
LdBPK_030010700	90	181	99	166	84	122	134	88	151	110	123	89	70	123	107	163	71	96	99	183	107	133	107	26	106	100	88	142	123	104	53	80	105	186	60	59	83	60	75	80	77	150
LdBPK_030010800	50	56	113	126	50	72	81	33	43	47	26	46	64	117	102	206	30	50	47	103	32	52	110	35	135	59	35	107	91	39	21	54	98	124	36	28	93	32	21	46	64	163
LdBPK_030010900	247	365	267	675	172	244	311	164	284	366	241	270	245	332	258	487	156	220	198	320	307	344	279	103	320	276	177	265	243	217	213	205	355	460	241	232	270	209	177	245	199	320
LdBPK_030011000	66	140	151	240	77	111	122	58	177	120	83	98	105	194	127	212	56	94	112	207	108	83	136	46	120	77	62	181	172	87	60	80	122	212	72	108	168	82	57	84	110	174
LdBPK_030011100	101	159	175	342	94	172	181	109	203	242	79	108	150	275	153	292	117	170	203	263	129	140	187	75	167	124	102	238	168	125	107	90	197	355	161	119	193	82	125	122	200	257
LdBPK_030011200	64	127	111	318	81	87	86	47	95	113	73	89	132	165	100	199	42	60	101	140	97	82	105	57	117	112	36	105	74	92	54	73	121	224	59	76	105	92	52	61	75	153
LdBPK_030011300	201	242	264	744	170	152	183	106	192	411	193	147	338	582	189	384	119	134	118	429	224	258	275	68	252	163	146	302	223	205	209	176	328	411	138	209	196	181	163	190	292	348
LdBPK_030011400	457	680	578	1512	403	657	710	323	540	718	530	554	453	644	668	664	474	511	465	804	627	607	595	198	582	542	407	820	502	365	475	450	640	748	508	448	435	252	381	503	517	690
LdBPK_030011500	14	11	11	15	9	14	8	23	13	10	22	22	6	14	15	18	24	26	17	52	13	27	7	7	14	21	14	31	19	20	11	5	12	35	9	21	11	9	17	17	7	15
LdBPK_030011600	41	66	45	91	31	59	68	83	117	119	46	43	52	57	49	59	61	95	71	128	45	45	52	18	54	26	73	87	96	75	42	41	48	70	32	31	29	16	35	30	31	62
LdBPK_030011700:tRNA	0	0	1	5	3	0	0	0	1	3	0	1	0	3	2	0	1	3	0	3	2	3	2	0	1	2	1	6	6	4	0	0	2	3	1	0	1	0	0	0	1	4
LdBPK_030011800	121	166	197	312	163	138	118	118	221	225	117	257	187	323	172	317	143	169	152	230	120	161	292	57	187	87	70	177	163	132	160	118	244	291	164	164	188	110	146	177	144	237
LdBPK_030011900	186	283	212	592	135	159	240	132	320	359	180	220	199	392	179	263	150	211	230	354	301	205	263	84	171	132	166	309	255	198	185	190	259	356	198	171	224	178	173	221	148	356
LdBPK_030012000	24	50	34	90	19	31	18	14	49	51	16	37	37	51	39	64	39	17	28	58	33	56	48	11	20	35	18	23	30	29	10	17	41	36	41	31	22	24	18	16	36	52
LdBPK_030012100	16	36	36	69	16	17	47	43	48	67	50	36	41	56	26	30	24	27	33	57	52	80	46	11	37	31	23	64	57	53	32	47	45	80	22	37	41	29	22	43	31	61
LdBPK_030012200	194	417	287	802	183	270	245	127	230	300	253	223	236	342	210	319	104	180	246	247	315	335	312	136	264	265	168	323	247	159	193	176	336	530	177	221	269	189	165	172	201	386
LdBPK_030012300	164	159	60	206	99	100	103	57	63	111	71	148	61	100	114	101	69	95	64	85	149	173	103	32	166	85	58	69	57	43	115	93	130	117	79	97	72	71	83	129	61	100
LdBPK_030012400	8	27	36	76	20	37	21	6	22	18	14	28	31	46	24	43	15	22	22	30	22	23	49	13	50	43	11	48	26	17	6	13	46	40	12	8	24	23	13	27	27	20
LdBPK_030012500	118	275	228	581	114	177	168	68	307	320	128	191	204	323	160	264	106	98	181	254	197	161	261	67	170	129	115	202	188	146	110	127	256	321	140	124	218	131	127	124	126	272
LdBPK_030012600	61	108	113	301	70	140	79	44	125	143	73	89	117	174	107	185	69	74	128	140	88	70	141	45	79	92	41	88	95	84	43	34	108	219	83	54	142	93	59	76	120	173
LdBPK_030012700	262	450	322	1002	146	294	419	292	490	572	372	286	316	495	219	343	191	330	441	587	422	384	286	153	240	292	319	695	500	408	277	271	456	671	192	245	309	193	240	288	257	449
LdBPK_030012800	128	259	166	377	111	145	121	49	195	187	172	175	126	203	102	190	77	90	104	143	168	191	168	52	170	119	70	145	107	88	99	100	157	232	91	100	123	93	126	121	116	193
LdBPK_030012900	170	410	337	820	147	247	431	340	551	577	303	281	305	437	228	378	221	323	486	708	340	225	318	157	229	223	338	660	502	351	175	202	377	603	186	200	268	200	234	229	240	392
LdBPK_030013000	49	42	47	129	21	28	79	39	84	73	37	31	29	62	26	57	26	56	92	74	40	48	61	39	50	33	35	94	49	63	25	24	49	86	27	32	70	16	17	25	31	72
LdBPK_030013100	87	184	116	266	45	133	207	163	265	248	126	141	88	128	97	124	63	160	207	229	151	113	98	63	95	95	151	258	213	173	96	61	94	202	64	85	81	67	75	80	93	144
LdBPK_030013200	1	1	2	0	0	2	6	5	8	2	3	1	2	6	3	2	1	0	1	6	0	4	2	1	0	2	0	4	4	9	1	2	1	6	0	2	2	1	0	1	4	4
LdBPK_030013300	187	319	264	533	139	306	303	164	368	336	197	189	170	328	192	261	174	266	206	316	297	236	285	75	264	216	146	306	275	162	156	177	235	367	145	159	248	149	155	166	187	284
LdBPK_030013400	69	91	105	165	40	53	80	37	155	145	57	69	64	116	55	85	41	54	73	163	97	78	87	26	70	49	48	136	119	92	55	63	118	178	71	57	92	29	58	44	86	166
LdBPK_030013500	11	48	83	83	27	72	54	36	24	51	30	30	47	67	54	126	20	52	62	76	33	57	64	23	65	73	41	91	65	35	24	43	49	90	15	25	45	18	17	17	48	78
LdBPK_030013600	120	232	186	515	69	144	252	143	312	309	217	140	189	256	153	203	112	164	234	349	269	193	171	92	145	155	152	415	306	230	166	130	237	373	134	162	155	133	150	139	166	263
LdBPK_030013700	12	10	11	43	11	7	53	14	24	17	14	12	9	20	7	16	11	25	28	44	20	10	19	5	12	4	40	63	63	20	9	9	15	26	10	26	18	13	15	11	8	18
LdBPK_030013800	64	186	129	257	81	118	127	62	166	185	102	92	110	183	83	143	77	74	110	150	128	134	119	61	129	78	82	152	138	95	89	92	127	236	57	87	104	63	74	57	92	149
LdBPK_030013900	20	53	32	44	21	31	83	35	41	45	32	44	7	36	41	33	23	48	27	48	47	45	15	12	29	39	21	46	45	30	23	28	12	36	21	30	27	11	20	32	20	57
LdBPK_030014000	271	443	434	662	202	403	570	390	734	528	328	251	219	258	249	372	238	575	441	474	328	366	296	101	300	311	342	910	745	437	143	189	278	409	226	163	252	109	165	222	224	358
LdBPK_030014100	115	214	225	530	148	184	122	64	186	254	132	174	231	305	168	379	105	112	161	240	170	215	246	65	222	142	86	226	168	167	115	159	265	356	100	114	191	143	92	159	202	308
LdBPK_030014200	162	272	149	338	85	182	159	72	98	155	164	129	135	183	125	200	76	133	116	157	204	227	137	49	163	123	98	154	151	87	112	97	150	233	109	152	114	82	91	123	104	148
LdBPK_030014300	398	694	540	1302	319	502	384	242	556	643	560	451	478	691	415	809	320	449	477	626	599	533	584	295	516	409	253	610	523	327	328	322	549	977	326	370	541	323	313	428	386	691
LdBPK_030014400	147	214	86	248	112	168	162	70	206	286	98	124	109	168	126	155	126	167	150	167	191	115	125	47	129	91	140	200	178	116	90	81	136	186	110	102	136	79	81	131	80	163
LdBPK_030014500	119	162	173	303	65	119	142	140	163	210	100	147	135	165	90	179	113	142	181	277	134	211	146	71	80	102	97	267	209	158	57	111	182	295	82	84	135	77	82	113	107	216
LdBPK_030014600	80	179	167	319	64	160	126	133	128	126	178	150	133	177	111	333	90	148	165	217	117	126	128	97	116	150	102	266	270	126	34	84	133	298	116	131	191	101	85	77	113	181
LdBPK_030014700	115	174	213	223	127	110	164	82	221	106	242	205	124	220	163	327	136	183	237	221	148	138	210	59	170	110	110	297	421	130	83	141	178	277	182	144	178	94	102	137	154	247
LdBPK_030014800	16	45	27	64	20	19	23	20	33	34	28	22	15	45	24	58	27	16	29	42	35	17	26	11	15	17	21	29	58	36	18	13	29	44	17	13	40	13	16	15	30	33
LdBPK_030014900	41	101	108	127	55	72	37	21	57	69	90	72	80	101	74	116	48	36	58	70	71	62	69	20	64	54	29	65	73	33	15	52	73	124	43	44	89	35	28	64	46	84
LdBPK_040005000	26	47	44	99	21	44	47	17	17	32	27	37	20	24	25	40	14	33	29	34	27	40	38	17	38	28	21	65	35	46	9	22	41	58	22	25	25	25	18	31	17	58
LdBPK_040005100	100	94	55	47	27	30	98	31	45	34	88	64	11	37	45	50	24	17	28	47	103	84	31	14	41	22	46	92	55	35	44	39	48	63	51	61	45	17	44	89	30	35
LdBPK_040005200	575	805	562	1017	319	561	632	416	727	711	519	513	414	704	412	702	438	634	538	705	707	675	595	189	400	458	407	696	686	419	324	444	517	774	527	469	636	224	437	527	418	816
LdBPK_040005300	101	218	203	398	116	104	190	106	377	254	152	127	168	171	111	163	80	132	135	201	168	152	236	49	119	136	116	192	245	189	79	108	184	196	94	82	152	72	118	117	160	213
LdBPK_040005400	107	154	149	238	109	139	136	91	113	89	164	195	122	196	154	292	43	81	98	150	185	157	144	37	197	106	116	160	134	84	69	83	114	163	76	108	115	50	129	161	136	230
LdBPK_040005500	91	103	82	179	80	111	86	95	81	85	48	126	74	112	121	159	64	73	61	102	61	132	83	25	130	67	43	108	85	50	64	75	53	122	64	50	56	45	96	101	94	162
LdBPK_040005600	814	1384	911	2171	493	1137	854	493	734	844	955	1125	699	1103	849	1373	596	711	923	1221	1253	1348	1012	435	1014	943	674	1000	909	683	791	799	1025	1777	779	833	919	541	902	1110	839	1485
LdBPK_040005700	156	180	188	336	93	135	193	94	124	223	133	195	143	193	150	164	78	97	84	222	222	276	162	56	168	144	101	202	155	112	173	187	244	289	158	163	121	106	166	179	138	272
LdBPK_040005800	38	81	59	130	26	69	53	25	73	89	41	54	27	48	32	54	23	37	57	68	60	50	50	28	63	27	46	79	67	61	14	14	38	90	27	31	49	37	24	33	44	54
LdBPK_040005900	5	26	22	43	6	12	28	12	29	25	19	11	12	13	10	34	18	11	21	31	11	13	25	1	20	17	12	54	41	25	17	12	24	37	11	12	22	11	10	9	14	23
LdBPK_040006000	307	555	437	1163	283	328	321	223	518	603	353	352	439	669	323	582	185	276	391	549	482	516	528	136	405	333	207	423	384	317	273	330	493	675	234	321	377	257	311	442	297	645
LdBPK_040006100	231	353	209	502	127	171	142	78	218	264	167	177	188	304	146	234	93	121	131	181	270	232	206	56	162	139	86	165	127	114	160	169	217	272	143	187	173	113	175	212	215	317
LdBPK_040006200	104	140	121	314	52	101	90	68	167	141	111	103	84	114	81	149	72	62	122	170	157	165	124	35	105	66	86	176	159	126	102	87	122	210	97	80	119	89	81	139	77	191
LdBPK_040006300	70	112	156	169	98	178	178	92	96	93	119	111	67	87	144	178	54	128	107	107	99	133	99	43	200	139	128	161	131	92	56	59	62	129	51	78	85	41	77	70	98	170
LdBPK_040006400	443	708	714	1820	389	690	517	248	523	726	591	530	628	859	566	859	308	386	493	643	761	641	699	310	616	593	312	637	475	351	443	453	883	1243	464	492	779	492	356	464	660	918
LdBPK_040006500	97	171	97	172	71	67	103	47	76	86	122	111	56	61	69	88	48	111	89	121	195	171	112	48	89	131	66	117	112	81	98	76	79	158	79	114	114	51	110	120	87	118
LdBPK_040006600	7	3	3	22	2	4	7	6	4	6	0	8	6	5	1	4	1	11	3	9	7	3	3	0	5	2	8	8	13	5	5	3	18	9	1	2	7	2	1	1	5	3
LdBPK_040006700	0	0	0	0	0	0	0	0	0	0	0	0	0	0	0	0	0	0	0	1	0	0	0	0	0	0	0	0	0	0	0	0	0	0	0	0	0	0	0	0	0	0
LdBPK_040006800	105	130	109	194	63	70	35	26	64	89	83	59	65	112	54	88	14	28	36	105	198	139	173	143	92	92	22	48	132	50	398	279	509	685	168	110	260	131	80	66	67	144
LdBPK_040006900	0	0	0	0	0	0	0	0	0	0	0	0	0	0	0	0	0	0	0	0	0	0	0	0	0	0	0	0	0	0	0	0	0	0	0	0	0	0	0	0	0	0
LdBPK_040007000	312	800	586	1320	317	727	730	433	717	917	405	401	350	498	376	525	300	507	471	664	556	689	580	263	494	658	445	739	688	529	455	397	626	949	362	395	542	282	276	327	338	529
LdBPK_040007100	62	83	102	206	43	61	159	86	151	178	69	49	53	79	64	99	43	82	170	277	182	179	200	142	103	104	105	260	388	221	125	154	342	585	91	100	189	88	49	39	82	123
LdBPK_040007200	990	1404	824	1851	526	694	709	334	924	1070	989	1130	678	1259	736	959	360	605	724	1114	1708	1662	1377	619	1024	670	522	1073	1216	807	1663	1411	2457	2805	1229	1058	950	577	936	922	745	1179
LdBPK_040007300	302	564	371	976	198	280	605	462	861	1302	335	375	410	568	252	487	322	500	991	1489	783	583	626	235	418	370	523	1188	1658	1024	481	502	924	1019	428	469	459	304	358	333	276	539
LdBPK_040007400	219	378	397	829	184	263	463	310	433	617	298	308	293	407	245	568	185	296	355	604	391	407	396	189	294	305	208	547	489	377	237	269	507	706	261	308	361	168	267	314	311	568
LdBPK_040007500	542	839	414	1178	285	526	332	263	476	601	394	684	280	386	313	453	270	401	228	406	715	797	599	117	429	489	356	422	434	352	414	479	377	496	568	518	461	323	445	552	301	473
LdBPK_040007600	1579	2816	2191	6665	1122	2131	2134	1402	3166	3319	1845	1653	2124	2877	1479	2537	1182	1752	1843	3077	2641	2331	2521	905	1725	1775	1478	3033	2302	1915	1486	1565	2446	3583	1472	1586	2352	1554	1552	1769	1751	3290
LdBPK_040007700	60	136	99	193	63	53	103	105	132	149	74	91	103	163	67	139	69	102	134	198	101	136	118	47	61	77	83	194	143	152	65	75	122	185	62	83	65	55	78	65	71	158
LdBPK_040007800	38	86	72	139	31	66	98	52	77	75	67	37	29	47	71	56	48	78	66	92	68	56	61	25	90	43	39	84	92	69	17	46	117	97	48	35	74	34	32	31	44	71
LdBPK_040007900	25	74	91	108	29	62	40	40	69	74	29	48	63	74	36	116	14	52	55	50	50	64	61	28	39	42	28	89	75	47	31	20	52	117	32	57	72	51	41	41	42	74
LdBPK_040008000	46	60	76	85	29	47	86	70	79	85	53	43	34	62	44	87	46	47	80	132	64	37	60	31	39	54	90	223	144	95	39	35	75	118	43	20	71	23	53	48	50	76
LdBPK_040008100	201	376	406	1130	199	468	411	185	445	536	282	273	369	453	294	412	223	276	425	584	316	353	388	148	304	323	292	518	397	299	194	210	483	694	222	230	490	233	280	307	285	584
LdBPK_040008200	25	34	36	70	23	24	50	40	35	24	36	21	19	39	28	43	13	22	22	26	40	40	35	12	25	44	34	37	33	33	13	19	31	48	19	21	25	14	23	21	25	25
LdBPK_040008300	73	104	92	138	58	48	32	23	39	34	94	108	32	63	69	114	38	16	22	46	165	133	101	24	89	98	21	30	28	35	34	46	40	92	43	37	40	32	84	127	67	100
LdBPK_040008400	23	34	26	29	10	21	11	6	5	17	11	19	13	24	15	11	7	8	5	15	39	30	23	5	17	12	5	12	9	4	28	11	10	22	8	8	7	5	30	22	11	31
LdBPK_040008500	64	70	64	152	31	59	91	48	70	79	60	60	38	35	54	77	48	66	76	68	84	101	62	26	65	74	70	106	66	50	47	46	53	103	41	44	55	36	41	44	31	105
LdBPK_040008600	118	161	125	278	65	103	153	78	183	172	133	124	81	106	76	129	79	137	125	156	162	221	129	43	156	122	99	219	196	132	117	104	123	210	97	112	109	61	105	113	97	146
LdBPK_040008700	327	591	440	1311	191	435	646	405	849	1110	360	371	485	769	328	569	308	559	803	1266	631	578	576	241	443	463	513	1172	847	903	455	427	639	872	353	374	442	329	373	393	430	710
LdBPK_040008800	85	159	212	612	181	193	232	120	180	182	96	146	171	196	230	359	93	143	186	199	117	168	235	99	300	177	128	281	177	138	73	79	255	324	73	104	175	139	87	109	172	309
LdBPK_040008900	33	132	89	255	62	158	78	72	118	129	82	66	85	114	91	152	47	95	103	140	79	85	95	38	124	115	66	146	117	91	37	45	96	149	50	62	116	56	45	53	70	102
LdBPK_040009000	469	785	480	857	252	387	750	429	840	795	600	533	299	609	314	604	367	615	579	951	874	856	609	257	406	404	517	1078	807	610	632	611	809	1184	488	497	523	300	550	615	462	715
LdBPK_040009100	24	40	32	60	25	48	48	39	13	20	21	20	19	34	17	33	25	7	28	40	31	36	30	13	24	20	16	41	33	23	24	30	27	71	24	17	23	20	33	19	20	30
LdBPK_040009200	122	222	171	500	75	162	159	102	251	277	138	172	161	257	132	270	125	162	177	304	228	199	161	62	123	161	111	284	220	218	117	136	179	298	100	122	152	132	124	111	136	247
LdBPK_040009300	896	1560	1219	3396	818	1211	1011	490	997	1596	1064	959	1366	1686	1134	1843	527	703	912	1255	1309	1359	1383	569	1207	837	576	1134	937	783	932	806	1703	2605	1022	956	1511	737	799	1120	1141	1809
LdBPK_040009400	249	465	333	947	176	448	369	294	437	512	276	270	299	381	252	413	151	272	254	374	343	366	284	121	331	402	207	461	305	261	208	232	269	535	189	224	261	194	216	240	258	441
LdBPK_040009500	366	579	473	1202	236	454	572	431	659	834	275	377	373	600	332	598	294	391	494	742	448	522	530	176	374	336	313	645	545	382	337	320	525	824	317	339	352	276	318	445	351	612
LdBPK_040009600	460	682	462	1295	320	411	489	338	590	877	461	409	569	846	495	663	277	363	394	760	748	711	642	184	538	470	389	729	609	487	521	462	694	904	485	508	569	320	403	521	504	878
LdBPK_040009700	363	568	495	1153	287	499	444	208	450	463	486	395	411	528	377	538	185	365	354	450	515	601	480	197	475	424	250	569	427	286	284	307	518	753	359	393	483	288	314	361	427	616
LdBPK_040009800	103	214	294	470	82	190	106	167	241	273	116	152	148	205	107	383	84	133	206	253	159	203	211	107	113	190	107	319	314	193	74	79	257	365	63	105	203	135	103	107	166	348
LdBPK_040009900	1392	1396	1527	2629	1077	1222	723	503	1819	1473	698	1773	988	1849	1071	1702	741	967	793	859	1173	1495	2355	384	1084	861	471	894	1241	787	787	1034	1672	1843	965	863	1109	587	849	1227	1194	2077
LdBPK_040010000	638	1445	814	2581	460	1144	644	289	785	932	1056	969	777	922	729	1017	405	562	569	866	1082	910	750	263	770	872	446	738	617	405	504	552	583	1091	623	739	800	558	818	796	823	1398
LdBPK_040010100	156	208	402	640	172	288	233	115	280	363	185	169	304	453	306	600	119	170	234	352	211	249	382	117	321	195	130	335	350	166	138	135	328	541	198	131	350	156	138	191	277	504
LdBPK_040010200	410	713	388	973	356	556	669	456	628	849	446	465	347	608	475	638	322	483	378	708	600	654	472	170	640	432	406	702	497	456	462	468	579	727	307	455	338	262	472	483	380	608
LdBPK_040010300	197	329	207	436	92	213	338	194	259	256	247	247	106	143	171	215	123	271	191	278	290	322	195	85	193	236	235	342	245	222	217	199	244	362	178	209	182	113	200	236	160	243
LdBPK_040010400	390	690	454	1477	339	651	417	277	580	699	397	411	577	648	432	581	242	365	492	571	445	629	501	199	497	442	326	598	429	439	329	296	595	767	282	380	554	452	301	383	390	541
LdBPK_040010500	77	98	120	227	57	86	126	67	153	139	79	93	74	121	76	123	81	81	86	199	101	110	97	27	83	72	70	186	155	119	65	81	110	186	82	70	107	57	62	89	93	145
LdBPK_040010600	46	83	68	112	33	53	88	43	88	105	58	63	36	63	48	56	33	53	78	95	100	56	66	24	62	35	61	125	98	77	28	37	59	123	51	49	86	39	56	43	46	98
LdBPK_040010700	17	34	49	61	20	52	31	21	48	43	20	39	32	60	27	55	34	26	52	63	29	36	47	10	17	25	25	62	41	38	22	30	53	56	18	29	40	32	44	32	50	64
LdBPK_040010800	262	317	229	624	163	188	224	170	457	383	237	242	198	322	217	198	212	251	185	291	318	336	284	81	166	160	175	233	176	191	222	211	303	416	288	203	260	135	237	231	176	370
LdBPK_040010900	99	280	130	297	60	112	166	130	189	141	143	150	111	135	100	157	92	119	154	162	157	163	102	56	91	110	138	237	155	83	93	97	127	215	82	130	124	59	122	136	98	214
LdBPK_040011000	77	174	187	486	130	180	137	47	102	128	104	80	210	302	216	290	42	76	72	106	92	142	221	73	257	104	52	113	80	76	60	106	171	302	66	79	178	121	75	113	133	229
LdBPK_040011100	293	406	372	759	193	361	348	175	363	340	259	272	210	353	316	486	188	294	286	342	400	400	359	126	306	273	233	467	425	201	167	274	308	563	262	222	341	193	237	266	277	481
LdBPK_040011200	261	456	350	927	171	260	401	323	595	718	269	259	323	511	247	457	296	352	475	805	412	358	353	107	265	253	531	1081	737	545	211	204	404	507	188	243	283	222	216	213	274	447
LdBPK_040011300	13	32	28	24	10	9	8	16	18	23	10	13	12	26	10	24	5	27	12	22	18	18	18	2	8	7	14	9	25	11	11	21	21	15	17	17	13	6	14	18	10	33
LdBPK_040011400	278	559	319	657	202	363	292	212	335	378	375	410	241	307	203	352	135	190	227	371	473	408	268	105	294	252	176	379	287	210	204	241	300	434	244	245	249	170	240	321	209	374
LdBPK_040011500	65	94	51	84	21	64	63	77	44	45	68	92	19	30	52	41	30	53	36	29	101	97	46	21	52	70	37	83	79	47	61	58	57	53	45	48	37	19	68	64	38	51
LdBPK_040011600	37	66	68	108	25	53	33	43	70	42	45	46	18	48	18	62	21	54	62	71	49	52	45	21	21	41	34	76	75	55	19	29	30	74	17	41	58	28	32	32	41	79
LdBPK_040011700	405	624	749	1073	340	584	680	578	889	629	515	517	310	663	538	934	459	717	596	686	385	415	516	184	421	476	422	799	932	568	256	393	444	736	422	407	432	278	326	436	406	727
LdBPK_040011800	205	440	177	636	172	322	324	210	356	444	306	254	267	333	223	259	145	230	281	512	388	432	227	86	291	238	276	614	402	344	234	172	312	353	207	247	203	181	255	244	181	308
LdBPK_040011900	97	262	237	480	94	196	241	149	325	387	137	162	143	245	140	252	133	211	256	369	187	219	234	71	223	154	159	377	349	234	121	142	211	316	102	132	193	132	124	168	143	271
LdBPK_040012000	349	656	542	1507	271	590	887	690	1433	1335	438	420	380	488	356	528	599	839	1027	1239	598	551	579	231	365	599	732	1419	1116	806	381	332	379	817	347	335	533	320	363	374	362	635
LdBPK_040012100	837	900	1021	1911	777	528	709	277	712	1048	781	816	968	2021	1252	1549	473	458	507	1032	891	929	1159	350	1170	489	282	722	647	413	712	871	1474	2062	936	928	1158	574	679	846	940	1703
LdBPK_040012200	1497	2725	1859	6050	1269	1999	1658	1109	2101	2907	1491	1749	2022	2850	1779	2725	1262	1642	1701	2428	2045	2079	2205	948	2029	1645	1752	2667	1841	1558	1533	1609	2554	3623	1740	1998	2200	1540	1543	2090	1762	3195
LdBPK_040012300	8	7	10	26	4	10	12	12	14	23	4	8	2	15	15	25	9	9	24	27	12	15	9	4	12	4	5	36	30	21	11	25	21	20	7	20	15	6	13	9	7	11
LdBPK_040012400	34	46	31	55	22	44	27	21	41	44	19	30	19	20	32	35	37	24	36	51	17	41	25	6	36	34	29	60	41	35	25	31	46	45	17	34	14	19	28	33	19	39
LdBPK_040012500	105	188	173	379	84	146	218	162	203	223	106	121	133	211	139	249	116	116	206	344	140	160	158	49	145	115	145	321	246	193	100	110	158	281	119	106	143	98	113	103	113	239
LdBPK_040012600	162	292	178	493	129	131	847	619	703	783	183	202	157	279	153	261	324	478	749	1229	222	177	238	96	196	128	655	1487	949	842	195	181	278	401	123	110	179	132	153	182	132	304
LdBPK_040012700	148	296	136	295	107	100	175	104	227	235	163	169	109	157	112	133	115	137	186	219	248	224	176	44	144	113	130	249	249	168	156	138	209	218	145	150	161	88	158	174	128	182
LdBPK_040012800	983	2759	1965	3558	1077	2123	1218	559	1277	1510	1475	1519	1171	1425	1186	2067	461	789	883	1041	1548	1722	1298	617	1396	1674	647	1264	1224	726	811	897	1266	2392	593	994	1214	770	1003	1174	1118	2179
LdBPK_040012900	2183	3562	2888	5781	1648	2531	1654	839	2182	2350	2022	2604	1629	2588	1804	3088	944	1447	1227	1679	2832	2932	3119	996	2272	1861	991	2304	1908	1328	1357	1680	2968	4055	1467	1501	2233	1420	1713	2059	2150	3531
LdBPK_040013000	3554	3868	2895	6661	2296	1938	1484	859	3487	3510	2193	3932	2201	4472	2917	3440	1488	1772	1342	1967	3903	3657	4710	921	2612	1608	1128	1551	1882	1360	2804	2873	3576	4330	2731	2315	2611	1630	2354	3027	1921	4527
LdBPK_040013100	1866	2408	1372	3795	1712	1413	873	344	1088	1472	1041	2105	1413	2664	2141	1983	750	816	612	795	1787	1933	2100	361	2068	1114	503	519	632	499	1237	1504	1363	1788	1314	1446	1260	981	1133	2022	944	2128
LdBPK_040013200	126	251	215	658	105	158	139	76	226	378	165	121	195	339	147	256	119	131	167	303	237	219	243	82	235	143	127	293	236	167	113	141	288	394	177	149	205	181	166	156	190	259
LdBPK_040013300	135	285	170	446	99	108	243	146	329	327	179	155	181	301	139	196	99	104	242	294	161	169	229	83	158	144	170	346	291	192	146	112	255	383	137	131	200	112	167	166	149	275
LdBPK_040013400	326	421	291	782	234	294	291	174	418	478	239	289	292	486	342	481	243	287	321	427	368	325	437	107	276	221	168	409	383	195	222	257	423	499	285	234	304	163	279	328	239	546
LdBPK_040013500	206	394	522	887	342	364	302	132	294	366	202	282	311	590	386	881	131	181	257	434	252	361	456	162	575	298	146	370	297	225	166	249	455	769	208	206	478	192	206	200	398	676
LdBPK_040013600	21	41	23	65	30	33	45	41	43	22	28	16	14	27	30	51	15	22	20	52	29	31	27	16	34	18	21	51	56	27	25	23	38	51	17	15	33	17	14	29	33	45
LdBPK_040013700	90	181	191	446	53	158	161	131	195	172	140	169	128	226	106	197	91	113	153	219	148	135	147	72	97	111	131	215	145	128	126	130	147	294	123	153	166	124	115	124	135	245
LdBPK_040013800	76	135	90	217	51	74	100	61	110	140	77	109	43	116	70	121	46	76	80	155	93	158	78	36	79	88	66	125	133	80	73	75	78	123	47	51	103	75	63	71	58	102
LdBPK_040013900	182	488	443	1267	461	587	488	156	270	425	248	397	583	581	573	625	204	267	217	277	349	475	547	142	913	481	209	245	235	184	195	272	436	695	171	268	516	409	149	327	281	564
LdBPK_040014000	150	232	264	485	135	188	240	105	257	277	168	176	135	172	162	309	111	143	197	237	186	218	223	94	217	127	80	341	288	201	114	145	196	375	108	128	189	117	120	149	161	298
LdBPK_040014100	306	586	379	967	191	353	561	335	585	740	457	414	351	529	297	503	263	456	470	640	534	463	439	201	365	347	401	870	612	504	379	338	525	701	346	302	398	262	327	349	315	590
LdBPK_040014200	235	489	312	651	149	374	372	289	328	365	377	355	213	283	246	371	180	287	254	328	378	469	310	111	319	381	228	478	316	287	247	264	250	442	220	316	328	208	248	270	274	403
LdBPK_040014300	180	224	193	469	83	169	234	179	338	370	131	187	191	293	145	278	124	159	260	366	197	244	248	83	134	170	163	395	318	291	138	190	223	381	134	158	241	105	161	168	188	366
LdBPK_040014400	150	370	283	716	159	298	254	229	309	399	244	211	247	406	158	331	132	221	284	369	297	306	273	108	285	223	193	435	316	315	196	168	309	416	104	165	216	198	197	214	200	365
LdBPK_040014500	125	136	79	162	52	92	77	79	78	112	50	94	52	99	69	133	60	102	70	141	120	120	93	23	79	110	96	122	82	82	82	80	77	136	82	98	80	46	86	90	95	97
LdBPK_040014600	365	512	465	1120	284	476	376	212	443	523	372	429	412	640	328	588	209	245	331	508	471	428	436	162	291	310	244	445	426	291	343	328	379	684	278	307	443	224	276	370	405	613
LdBPK_040014700	53	103	93	231	61	90	90	63	99	85	64	52	80	123	64	98	52	62	94	105	84	78	123	55	98	106	60	144	119	68	48	39	103	192	56	43	109	64	49	41	81	129
LdBPK_040014800	504	1119	998	2498	527	995	627	375	774	1108	664	729	753	993	642	1149	345	491	520	757	810	792	810	303	734	787	354	831	714	511	407	541	700	1325	363	537	764	609	516	670	606	1254
LdBPK_040014900	353	477	601	1043	274	427	367	206	577	530	341	313	264	451	320	635	205	230	349	423	431	397	673	210	349	299	263	583	610	337	242	260	590	845	230	228	431	248	279	349	447	734
LdBPK_040015000	110	87	81	238	77	101	222	93	105	145	83	97	78	150	143	251	138	181	125	201	119	104	132	43	117	126	151	204	204	121	71	70	153	178	169	116	129	100	104	100	98	159
LdBPK_040015100	59	81	72	104	44	91	115	53	81	91	92	52	35	63	51	80	44	54	37	60	85	76	55	7	61	76	45	111	100	63	52	61	22	80	64	67	40	34	60	61	39	64
LdBPK_040015200	34	32	32	42	24	34	28	8	35	55	46	26	25	37	19	24	17	21	15	32	58	31	37	4	21	19	17	35	23	28	25	25	39	63	36	36	40	9	28	30	23	60
LdBPK_040015300	73	166	200	347	79	145	197	135	272	304	129	117	127	183	127	207	101	122	198	267	166	106	170	83	121	134	172	341	244	186	105	85	155	336	91	111	134	61	118	118	168	235
LdBPK_040015400	103	135	238	364	132	173	131	57	200	245	149	139	191	269	162	201	76	66	100	218	153	188	212	73	182	82	89	252	200	186	113	154	250	360	176	161	255	136	101	135	207	292
LdBPK_040015500	185	303	285	759	167	309	168	142	296	417	243	209	243	359	197	294	149	159	188	308	289	274	326	108	279	294	164	245	195	193	198	194	281	480	177	194	273	169	194	239	252	382
LdBPK_040015600	281	459	197	578	114	282	147	98	107	179	151	226	206	279	243	367	68	120	100	142	277	440	221	62	189	225	51	121	82	91	248	223	277	340	317	236	189	159	275	291	256	312
LdBPK_040015700	1615	2140	1481	3146	921	1208	558	314	775	1022	1555	1527	1014	2039	1261	1741	382	465	440	592	2076	1636	1783	482	1363	1043	208	404	447	307	1791	1002	1826	2299	1870	1237	1536	906	1751	1574	1350	2306
LdBPK_040015800	76	113	90	126	41	81	93	42	120	139	85	58	43	71	50	66	68	89	90	124	101	100	67	28	81	55	78	120	119	89	67	47	119	110	57	57	75	37	61	53	43	93
LdBPK_040015900	127	182	145	290	85	213	223	169	225	199	177	163	78	116	102	169	106	154	153	232	199	201	118	67	169	119	156	260	227	153	82	97	111	207	118	108	127	76	94	97	111	187
LdBPK_040016000	179	356	221	426	141	248	269	161	289	294	284	197	119	191	164	228	98	173	192	257	261	288	190	97	217	175	171	253	253	164	156	135	194	380	148	176	208	102	186	226	186	256
LdBPK_040016100	17	17	29	68	15	22	26	13	30	26	23	15	11	15	28	21	17	43	26	24	23	33	16	6	31	17	35	72	45	21	10	10	19	45	14	15	26	14	15	17	14	42
LdBPK_040016200	121	233	266	505	107	143	209	118	330	244	212	143	175	187	94	223	78	129	215	266	197	173	232	69	167	129	114	267	238	155	126	135	225	334	112	139	239	100	109	132	170	250
LdBPK_040016300	58	114	97	169	26	59	93	70	97	116	56	83	48	93	41	128	35	71	81	114	110	78	61	37	63	56	64	141	119	101	62	42	101	122	29	71	56	31	60	52	34	102
LdBPK_040016400	78	152	128	221	44	48	70	52	242	260	96	94	84	132	47	176	49	98	98	176	129	123	135	46	63	50	61	224	164	165	63	70	123	193	93	47	97	47	51	82	47	155
LdBPK_040016500	103	222	101	264	59	150	130	98	122	184	126	126	111	176	99	174	52	117	88	208	225	212	101	63	133	105	98	179	132	142	118	103	160	215	110	137	112	69	130	127	114	203
LdBPK_040016600	29	37	66	47	17	20	36	32	63	56	40	29	22	57	18	74	20	20	46	65	36	40	39	14	31	33	32	158	79	45	15	23	35	81	10	16	27	20	14	19	36	41
LdBPK_040016700	167	218	207	373	103	123	146	73	213	218	129	197	146	262	157	241	105	99	116	173	187	159	276	61	157	135	86	144	154	102	120	151	230	315	115	143	189	96	119	166	183	274
LdBPK_040016800	232	378	279	924	129	347	434	232	498	567	261	309	206	363	207	285	292	335	409	467	408	434	287	95	216	254	224	390	357	239	276	236	283	433	380	323	280	197	260	287	194	404
LdBPK_040016900	37	55	37	55	20	38	61	28	35	32	17	27	22	27	33	72	20	25	26	81	27	49	21	22	19	35	16	57	54	30	26	63	29	60	33	56	24	16	30	39	38	45
LdBPK_040017000	862	1479	907	2861	468	871	660	395	726	1137	976	874	1002	1346	779	1155	393	570	567	903	1263	1151	839	403	663	817	538	906	561	593	863	906	994	1681	956	1199	1108	898	864	1082	888	1441
LdBPK_040017100	477	843	479	1455	314	628	555	470	656	745	478	634	419	580	392	740	257	442	445	596	666	711	469	198	456	539	353	719	545	488	517	425	485	768	413	462	431	360	422	596	413	617
LdBPK_040017200	1333	1888	1112	3426	951	1724	1314	872	1239	1707	1332	1552	1063	1890	1290	2202	750	1251	1076	1581	1862	2195	1434	499	1806	1373	1029	2065	1223	1061	1145	1138	1828	2127	1064	1383	1077	1067	1158	1411	1293	1653
LdBPK_040017300	117	216	134	384	80	165	200	128	280	310	168	185	165	221	117	214	97	125	175	243	223	262	161	86	131	142	165	337	214	181	97	124	206	306	96	156	116	93	111	145	102	208
LdBPK_040017400	99	172	234	353	75	161	127	63	173	143	142	150	121	198	174	229	65	51	90	143	159	171	185	58	126	101	80	178	161	83	120	130	215	277	110	78	173	95	88	141	129	269
LdBPK_040017500	1087	1543	1249	2940	784	1267	1605	1478	1624	1866	1089	1303	992	1537	1093	1823	1235	1922	1817	2659	1544	1749	1573	521	1321	1061	1699	2750	1930	1856	885	1054	1464	2020	1053	940	1237	778	1037	1188	1129	1952
LdBPK_040017600	379	695	357	854	169	316	1259	1054	1420	1154	633	642	362	592	353	481	775	1396	1846	2445	853	833	450	226	433	443	1166	2148	1764	1316	701	516	545	853	440	446	493	249	500	487	343	747
LdBPK_040017700	720	1502	490	1023	459	663	534	475	384	683	524	705	471	610	852	925	581	777	373	585	734	942	649	244	855	1014	436	512	331	331	758	958	952	958	891	949	668	614	489	845	515	581
LdBPK_040017800	148	258	144	277	150	297	197	84	71	102	281	238	77	142	207	215	118	183	122	120	236	211	124	78	243	203	145	182	138	79	131	172	142	275	183	289	178	102	149	181	107	147
LdBPK_050005000	225	556	201	599	140	236	246	172	245	256	336	335	166	237	167	218	113	232	184	218	409	410	239	80	255	269	177	178	230	126	243	290	205	334	210	237	255	157	230	355	147	236
LdBPK_050005100	24	50	21	49	21	21	50	30	54	57	52	43	15	32	13	42	26	28	44	34	36	42	18	4	21	35	26	45	51	36	28	36	38	32	33	58	45	13	29	51	15	43
LdBPK_050005200	613	775	565	1012	425	621	436	343	661	688	596	778	483	945	601	1050	459	819	755	904	602	720	632	335	552	426	431	776	861	540	633	665	1021	1362	926	946	852	404	670	692	601	1169
LdBPK_050005300	53	62	90	98	35	38	86	58	143	98	58	61	96	129	43	139	54	77	148	183	66	64	122	52	38	51	78	175	257	160	42	59	132	199	105	78	116	69	59	66	120	138
LdBPK_050005400	77	90	93	145	36	61	71	40	107	150	121	104	113	188	83	165	51	69	93	174	109	97	126	37	90	68	63	148	116	108	66	107	184	236	112	134	120	72	64	98	108	194
LdBPK_050005500	103	191	117	219	68	141	188	119	204	169	193	141	95	135	97	172	123	153	160	257	160	140	105	67	107	120	86	293	270	197	154	163	153	306	215	226	199	90	134	142	118	188
LdBPK_050005600	64	130	89	240	62	121	116	57	179	144	107	93	84	105	51	99	71	89	111	135	146	131	110	37	78	79	76	136	138	75	99	108	136	162	135	153	191	93	77	103	90	118
LdBPK_050005700	35	64	103	314	46	38	59	45	120	117	38	80	98	164	78	203	60	63	139	204	45	64	116	69	87	50	47	181	192	94	36	61	201	334	60	74	204	150	44	40	150	205
LdBPK_050005800	562	963	497	1592	244	565	486	328	655	678	823	679	647	800	396	701	408	536	520	747	883	955	503	309	398	425	300	800	549	412	520	543	778	1172	825	842	847	679	718	753	505	936
LdBPK_050005900	829	1830	1242	3285	630	1393	1231	751	1410	1581	1561	1491	1455	1765	1212	2073	876	1407	1459	1912	1580	1617	1206	797	1004	1278	917	1855	1274	955	1320	1343	1834	3213	1581	2215	2396	1596	1319	1624	1458	2309
LdBPK_050006000	159	290	284	602	122	219	236	228	232	281	224	321	207	300	217	473	157	269	294	373	181	324	213	138	210	257	126	353	246	223	206	223	347	560	252	331	428	322	203	279	308	381
LdBPK_050006100	122	227	162	319	65	150	120	67	145	133	179	186	138	155	118	187	79	137	119	167	233	235	153	97	130	115	78	167	131	70	179	185	143	354	160	237	257	139	184	192	113	233
LdBPK_050006200	359	636	486	1254	263	401	526	261	613	773	569	582	564	794	349	656	307	467	578	890	661	811	522	273	383	342	309	643	537	376	511	550	775	1270	612	772	948	557	510	602	498	890
LdBPK_050006300	277	434	670	1658	635	746	437	269	445	617	271	469	788	1220	1087	1407	357	400	508	711	313	526	701	314	1127	504	266	509	329	295	425	496	990	1413	347	421	941	678	328	430	626	1308
LdBPK_050006400	68	131	136	261	44	127	88	94	132	146	147	121	95	184	106	197	64	99	152	229	139	131	123	93	89	102	97	209	154	124	130	125	153	311	176	195	233	113	120	103	130	252
LdBPK_050006500	87	191	134	313	71	156	136	81	132	191	163	127	166	199	140	158	80	121	111	154	206	168	145	98	146	107	67	129	120	92	134	133	230	341	131	201	244	142	104	145	166	260
LdBPK_050006600	59	94	79	199	55	63	61	49	123	107	87	110	52	100	76	98	76	113	58	87	117	126	92	21	94	53	72	67	64	61	80	111	162	163	158	165	140	73	112	160	68	147
LdBPK_050006700	258	520	386	1148	199	474	228	165	272	330	397	387	460	622	334	653	140	216	289	423	425	427	324	238	291	385	153	349	246	216	372	404	611	936	402	586	680	405	361	497	496	857
LdBPK_050006800	20	27	23	41	14	20	25	32	32	29	16	19	20	47	19	51	26	38	31	40	29	28	39	18	23	29	7	33	42	39	17	33	50	67	22	34	53	21	17	39	44	70
LdBPK_050006900	5	2	18	17	7	13	4	7	6	7	3	8	5	7	8	24	4	11	9	13	5	2	12	3	3	10	4	10	10	10	12	5	7	17	8	8	12	11	6	8	3	20
LdBPK_050007000	14	16	14	19	2	6	26	15	21	24	15	6	8	25	14	22	19	10	30	33	19	14	10	5	18	13	9	30	27	19	14	10	17	39	11	19	14	4	13	19	14	19
LdBPK_050007100	800	1791	972	2803	435	1096	1256	825	1358	1765	1380	1192	1144	1639	854	1338	916	1243	1538	2075	1579	1387	981	594	785	1054	969	1611	1350	1041	1550	1450	1466	2432	1395	1553	1615	1173	1210	1433	1059	1993
LdBPK_050007200	245	357	351	624	131	332	282	203	415	378	288	276	273	382	261	472	263	318	326	466	251	388	340	127	226	284	169	392	353	293	276	362	394	669	377	339	460	264	289	318	325	604
LdBPK_050007300	72	138	91	276	64	108	111	70	119	127	113	124	103	163	122	173	61	91	132	175	102	80	114	68	116	109	78	167	110	96	107	122	163	248	131	141	147	103	115	144	121	164
LdBPK_050007400	65	88	75	207	53	81	88	46	91	92	78	100	53	109	53	153	56	87	47	82	67	78	73	47	79	58	23	63	76	51	97	103	109	153	92	115	132	78	80	111	88	128
LdBPK_050007500	89	203	132	397	85	192	96	71	144	175	140	161	135	185	132	186	99	177	170	189	146	153	144	86	141	176	90	160	176	107	117	107	184	307	117	160	293	123	103	147	154	266
LdBPK_050007600	22	39	49	67	19	41	22	28	37	46	48	40	38	63	30	129	27	34	31	68	34	60	57	17	33	34	32	81	59	43	21	24	91	95	49	63	91	40	42	29	57	85
LdBPK_050007700	248	299	237	531	158	312	169	46	147	182	255	353	185	383	229	549	117	182	192	226	213	248	235	104	222	173	103	251	170	141	192	237	359	467	414	437	427	236	296	337	286	500
LdBPK_050007800	365	590	415	1194	273	514	641	411	914	801	462	448	475	611	372	572	441	713	557	767	438	542	448	226	430	370	343	661	478	337	411	430	613	866	594	544	740	414	478	498	417	779
LdBPK_050007900	40	90	49	113	24	69	76	49	73	85	68	55	32	46	30	73	46	75	59	108	46	64	45	25	48	80	41	122	86	77	42	52	46	112	38	71	57	41	50	36	31	75
LdBPK_050008000	20	32	35	68	8	25	43	23	36	32	36	40	17	29	32	24	29	25	43	76	47	52	24	17	29	21	34	74	51	42	42	24	23	54	38	47	41	27	37	26	46	64
LdBPK_050008100	315	390	339	861	191	202	237	100	464	527	290	335	387	724	309	462	226	248	302	426	401	357	402	148	341	199	175	280	309	232	355	354	538	822	542	410	630	377	336	433	417	776
LdBPK_050008200	2	10	12	10	3	8	0	8	9	14	7	3	4	6	9	18	2	9	3	13	3	3	5	3	8	4	1	9	13	6	1	4	8	23	4	7	7	11	1	11	8	8
LdBPK_050008300	89	138	107	261	48	74	113	55	144	148	105	103	113	162	87	162	69	118	165	175	142	111	97	76	95	75	73	209	133	105	105	79	141	238	112	115	160	94	120	105	107	191
LdBPK_050008400	104	98	145	279	73	71	57	51	198	191	87	139	182	307	162	206	82	84	121	172	118	136	245	59	136	81	38	110	150	98	111	138	231	303	191	172	288	140	159	156	155	284
LdBPK_050008500	1451	2586	2180	5509	1470	2608	2929	1809	3590	3670	2304	2021	2416	2975	2825	4006	2255	3768	3526	3977	1976	1851	2030	1771	2186	2215	2052	3372	2879	1959	2613	2364	4422	6531	3755	3618	5837	2994	2074	2034	2318	4204
LdBPK_050008600	65	62	85	79	72	108	129	116	109	95	45	84	77	133	112	142	123	135	136	160	54	71	87	40	94	103	75	138	160	80	83	84	104	139	111	100	125	61	61	80	78	147
LdBPK_050008700	282	400	300	537	207	430	394	236	318	427	397	403	242	391	363	449	228	425	297	473	415	433	338	149	271	336	281	428	354	333	515	434	502	697	631	509	485	257	399	339	331	558
LdBPK_050008800	1087	1844	1757	4895	969	1305	1283	905	2083	2501	1754	1648	2133	3374	1628	3090	1048	1449	1731	2775	1858	2074	2153	985	1791	1478	992	2173	1777	1436	2060	1809	3053	4482	1834	2103	3006	2086	1720	1941	2277	3378
LdBPK_050008900	465	809	640	1600	402	795	654	516	673	917	499	899	781	1120	869	1312	482	725	812	1168	623	755	807	394	728	676	430	883	753	684	813	727	1145	1670	686	997	1028	796	722	900	841	1258
LdBPK_050009000	175	321	323	795	146	271	334	160	321	469	274	275	392	584	304	582	203	363	347	530	323	323	334	255	367	266	190	466	391	297	239	252	603	842	269	352	598	498	246	273	333	617
LdBPK_050009100	79	124	142	332	67	76	88	70	123	164	117	120	139	213	129	223	74	87	118	201	147	154	179	80	121	91	83	158	145	120	108	113	263	412	156	179	256	177	111	131	172	320
LdBPK_050009200	212	363	283	722	155	311	314	190	303	320	300	312	278	377	337	372	192	318	319	413	361	311	277	144	352	275	298	483	340	237	209	208	381	579	296	305	427	292	257	272	263	494
LdBPK_050009300	103	192	151	380	89	151	153	84	235	289	180	126	171	255	119	253	112	144	246	340	184	198	153	101	178	118	143	270	193	151	121	128	333	389	154	211	297	153	148	161	153	330
LdBPK_050009400	30	26	36	41	24	26	37	45	100	44	25	18	46	48	23	57	40	90	83	146	38	40	29	10	25	35	36	143	128	85	29	37	64	67	60	40	76	20	38	30	44	60
LdBPK_050009500	74	139	215	561	95	126	82	87	198	185	157	151	256	268	140	361	99	137	253	204	103	197	180	106	184	107	88	158	269	123	77	138	313	395	144	205	347	249	97	157	196	284
LdBPK_050009600	21	55	52	113	30	27	30	28	34	32	38	55	23	58	42	124	27	48	72	61	26	61	39	26	40	33	20	44	55	44	20	31	71	114	28	45	69	50	17	31	40	70
LdBPK_050009700	23	45	29	39	33	33	43	32	24	19	77	66	12	15	49	40	42	65	22	29	44	42	22	18	42	41	49	53	38	15	26	32	37	56	40	63	25	6	37	33	20	39
LdBPK_050009800	553	1008	610	1811	351	389	447	211	476	709	537	533	520	783	508	759	335	429	534	884	685	579	683	269	529	332	345	653	653	514	593	738	816	1155	532	663	760	605	589	730	552	955
LdBPK_050009900	418	611	531	1257	392	437	342	177	427	587	408	623	640	1352	619	1094	364	401	392	623	532	555	770	272	501	395	227	436	429	318	454	595	1292	1455	713	730	1059	620	419	711	667	1102
LdBPK_050010000	82	149	159	299	105	122	72	58	167	135	144	167	176	253	149	247	74	136	151	140	132	139	199	92	112	123	62	116	128	66	135	179	282	443	208	187	303	202	105	172	175	301
LdBPK_050010100	0	0	0	0	0	0	0	0	0	0	0	0	0	0	0	0	0	0	0	0	0	0	0	0	0	0	0	0	0	0	0	0	0	0	0	0	0	0	0	0	0	0
LdBPK_050010200	0	0	0	0	0	0	0	0	0	0	0	0	0	0	0	0	0	0	0	0	0	0	0	0	0	0	0	0	0	0	0	0	0	0	0	0	0	0	0	0	0	0
LdBPK_050010300	594	1053	928	2671	637	764	616	350	785	1098	887	1001	1222	1817	922	1223	542	756	718	1085	983	1022	1012	505	932	705	443	881	672	484	954	1031	1514	2182	1057	1182	1751	1257	849	1151	949	1810
LdBPK_050010400	231	462	325	555	163	306	400	192	541	474	346	280	325	468	237	304	232	266	446	565	405	312	307	159	324	201	232	426	388	205	312	210	490	698	392	434	523	212	273	294	216	500
LdBPK_050010500	37	32	31	51	33	33	57	21	40	49	54	40	20	56	47	46	31	40	45	56	51	52	27	13	39	27	18	61	54	42	33	37	49	61	63	77	61	39	46	28	33	45
LdBPK_050010600	164	319	265	598	155	305	215	96	183	243	305	282	328	391	255	481	140	188	197	261	346	338	300	163	297	224	101	260	211	188	182	243	471	655	326	429	472	329	188	262	279	509
LdBPK_050010700	462	559	369	801	322	402	388	238	493	655	410	424	475	814	432	697	326	477	480	772	545	380	496	218	404	260	270	535	330	339	498	514	834	888	766	637	660	348	487	595	498	863
LdBPK_050010800	24	43	21	59	16	21	24	23	50	32	36	20	37	33	30	37	17	29	31	51	29	35	40	11	31	13	12	36	41	21	25	29	49	58	64	28	50	38	24	40	21	40
LdBPK_050010900	595	1083	559	1592	502	963	863	459	683	959	948	930	664	1040	871	1252	552	969	810	1130	926	920	647	372	742	845	608	1091	716	656	769	837	1106	1647	866	1191	968	627	781	926	674	1342
LdBPK_050011000	37	47	16	72	30	33	48	42	47	61	29	43	29	45	43	63	43	87	38	84	40	36	26	21	34	41	27	100	61	55	30	43	43	98	48	76	55	44	48	59	44	79
LdBPK_050011100	117	235	186	597	102	212	158	71	200	298	163	149	268	328	197	288	121	192	257	278	186	198	213	122	192	173	105	202	233	120	174	214	369	463	267	258	378	221	167	173	216	362
LdBPK_050011200	179	247	210	498	103	186	262	123	305	323	284	245	231	292	178	221	166	265	298	381	314	243	235	149	195	148	144	268	276	194	224	265	361	591	315	315	388	241	203	236	206	344
LdBPK_050011300	26	56	26	87	18	18	62	11	44	31	47	40	25	36	33	54	14	42	43	58	61	23	34	18	47	46	26	55	43	47	41	48	56	64	37	55	64	38	54	53	28	63
LdBPK_050011400	11	5	17	30	5	9	19	9	9	24	5	17	6	21	9	31	1	12	19	33	17	18	17	5	9	20	11	21	30	9	16	17	27	40	16	22	9	12	15	5	11	16
LdBPK_050011500	278	390	292	764	138	314	314	189	460	484	357	367	302	448	269	381	248	362	323	505	507	423	367	125	283	265	218	405	347	292	456	342	532	665	569	566	642	455	328	412	289	578
LdBPK_050011600	281	411	414	754	143	278	558	340	593	665	389	363	348	632	374	671	317	426	610	953	477	466	471	226	358	327	366	1013	812	551	463	445	727	1066	562	501	782	342	408	388	527	764
LdBPK_050011700	80	97	56	92	88	137	144	88	76	72	125	105	44	76	117	102	79	159	73	117	82	112	59	41	120	138	102	84	97	64	70	122	78	110	106	155	109	40	69	107	51	103
LdBPK_050011800	197	301	179	653	128	258	436	269	418	535	287	224	217	331	170	322	213	318	378	613	296	207	166	115	215	260	289	467	364	332	254	255	393	538	258	334	297	296	247	273	281	421
LdBPK_050011900	40	37	46	144	52	42	29	25	57	44	29	54	80	137	51	85	28	37	57	53	60	57	101	23	62	34	28	58	41	46	44	66	82	129	86	77	112	89	46	49	76	123
LdBPK_050012000	157	300	212	815	133	230	250	159	359	483	257	193	303	434	218	293	146	163	259	389	264	224	225	139	240	134	151	311	249	215	258	234	481	636	214	321	363	223	203	281	238	471
LdBPK_050012100	333	645	494	1253	293	503	569	287	618	674	493	505	466	629	407	584	302	468	609	724	595	526	434	285	432	431	291	720	540	387	477	428	680	1200	454	681	747	528	427	514	468	848
LdBPK_050012200	1270	2615	1357	4715	1044	1653	1154	749	1488	2120	1921	1802	1954	2930	1565	2702	810	1317	1598	2371	1870	1990	1501	782	1861	1144	863	1756	1167	1057	1502	1659	2124	3246	1391	1905	2036	1722	1715	2045	1631	2911
LdBPK_050012300	140	273	188	486	99	186	198	135	275	290	237	274	219	346	199	296	112	151	269	386	233	240	195	117	171	139	154	345	254	222	238	254	291	539	204	281	332	226	172	266	180	395
LdBPK_050012400	289	629	486	1077	206	431	548	435	743	1001	409	384	428	668	367	647	382	583	822	1170	480	461	472	248	362	364	432	898	681	511	475	418	617	1010	545	538	748	472	395	468	489	775
LdBPK_050012500	420	711	456	1502	275	579	404	278	469	610	473	492	638	653	550	722	352	544	472	772	542	597	531	240	417	424	275	477	338	344	584	620	846	1139	775	819	921	651	573	674	605	989
LdBPK_050012600	23	53	61	100	53	55	114	65	21	36	32	48	26	35	52	103	45	74	45	47	22	59	34	22	82	68	59	89	40	33	121	52	28	74	30	76	47	26	53	49	28	60
LdBPK_050012700	354	512	452	1188	250	294	615	249	815	910	389	498	524	877	326	540	289	385	665	903	548	525	710	208	419	284	333	802	725	524	594	475	715	1023	543	537	799	446	426	587	469	887
LdBPK_050012800	272	466	351	883	197	385	284	195	423	591	332	425	380	610	355	597	260	288	303	648	423	382	367	209	359	321	237	500	333	330	359	354	476	901	387	431	596	462	316	387	432	618
LdBPK_050012900	1296	1683	1474	3269	1086	982	1077	519	1619	1465	1245	1968	1369	2584	1641	2168	919	1284	1138	1472	1473	1428	2091	667	1541	824	721	1279	1411	943	1543	1766	2323	2954	2843	2243	3199	1426	1631	2181	1591	3234
LdBPK_050013000	458	485	369	870	295	339	304	222	419	477	301	568	583	747	500	708	385	435	334	570	346	443	431	180	434	343	300	455	380	268	710	694	777	951	867	719	722	423	552	707	461	918
LdBPK_050013100	24	43	67	142	46	29	49	49	62	64	31	46	52	80	72	148	32	34	73	91	27	40	52	20	58	22	25	112	112	68	21	49	77	121	63	40	99	44	33	41	59	121
LdBPK_050013200	78	146	54	141	53	119	142	82	55	53	145	112	38	46	102	74	89	181	81	89	121	124	58	40	94	107	99	125	96	63	100	101	52	152	151	163	89	61	82	85	55	101
LdBPK_050013300	49	133	114	184	45	104	95	46	133	124	76	85	74	116	99	233	58	78	133	193	70	82	79	49	89	78	58	204	137	75	59	59	126	215	76	115	135	57	67	53	76	172
LdBPK_050013400	275	292	337	580	263	243	145	72	161	231	344	393	347	798	361	599	138	119	180	355	280	244	382	235	348	163	92	238	157	183	440	397	1140	1211	517	425	543	339	335	378	422	655
LdBPK_050013500	153	354	266	687	187	294	216	129	357	380	340	341	371	504	270	445	146	184	324	429	318	279	267	190	298	231	146	285	269	216	352	262	514	825	286	382	514	382	263	303	252	542
LdBPK_050013600	180	282	243	693	209	276	200	88	256	316	217	178	299	400	287	449	145	201	229	327	221	197	271	147	307	224	113	270	220	181	201	211	399	600	296	312	497	304	188	209	338	418
LdBPK_050013700	167	285	303	747	178	246	240	150	374	389	237	231	304	443	304	545	167	227	302	394	256	274	351	196	287	180	151	277	293	225	213	203	473	789	276	297	673	369	209	241	356	588
LdBPK_050013800	41	42	49	88	43	36	52	33	69	97	18	44	54	102	27	61	27	41	40	96	36	37	62	15	29	18	30	104	83	70	30	24	102	101	45	64	69	37	39	33	96	100
LdBPK_050013900	238	479	419	1417	225	340	272	133	423	628	324	365	518	733	488	935	264	322	384	641	350	387	396	261	445	228	155	435	350	272	301	306	754	1087	339	407	784	630	240	331	449	792
LdBPK_050014000	87	207	237	496	149	277	221	90	177	276	177	176	253	365	289	493	93	151	181	253	145	158	187	138	294	224	102	200	197	120	177	139	340	571	158	273	483	254	104	156	254	407
LdBPK_050014100	683	1124	704	1815	461	643	881	554	1341	1478	826	899	790	1390	677	1223	731	1187	1205	1896	1149	1061	1238	850	955	609	725	1430	1905	1036	1929	1795	3418	3666	1651	1609	2004	1025	767	855	848	1371
LdBPK_050014200	240	497	469	1043	271	388	451	275	539	689	388	370	496	674	489	736	301	487	439	696	319	385	442	327	450	368	247	528	493	365	494	497	939	1270	427	444	719	381	374	427	524	753
LdBPK_050014300	121	214	117	245	117	153	162	130	179	178	181	212	89	181	176	238	92	141	119	231	220	231	169	53	183	145	162	237	145	128	232	195	191	290	282	223	209	141	186	213	135	237
LdBPK_050014400	276	525	359	1163	296	477	531	240	494	559	428	364	432	517	416	598	320	492	498	785	421	422	325	237	336	321	293	545	462	342	346	296	548	992	541	526	707	499	370	392	367	625
LdBPK_050014500	32	47	74	99	11	36	63	99	58	81	45	61	49	59	68	92	63	68	77	135	36	41	31	22	51	34	41	108	75	64	41	43	94	105	49	58	93	40	49	59	67	106
LdBPK_050014600	703	1081	1063	2738	678	863	754	374	1049	1247	896	900	1296	2246	1254	2213	586	931	929	1291	852	956	1468	643	1427	817	417	961	862	494	761	904	1799	2667	986	915	1893	1022	883	1151	1280	2240
LdBPK_050014700	294	448	599	1414	521	611	317	111	212	508	342	420	759	1573	844	1787	350	438	456	592	357	474	797	392	957	542	220	406	342	299	421	368	1558	1879	812	877	1240	769	465	501	825	1203
LdBPK_050014800:tRNA	821	1203	707	813	524	585	2020	2566	700	797	303	712	156	303	687	434	1349	1664	476	1028	1042	1640	744	155	863	1343	1874	1876	1831	1303	533	528	677	753	565	520	497	186	443	535	394	557
LdBPK_050014900:rRNA	0	0	0	0	0	0	0	0	3	0	0	3	0	0	0	0	0	0	0	0	0	0	0	0	0	0	0	0	0	1	0	0	0	0	0	0	0	0	0	0	0	0
LdBPK_050015000	226	306	212	673	141	213	136	104	238	317	220	219	232	399	166	278	148	179	205	310	309	297	229	85	228	154	110	241	217	205	188	201	312	468	278	294	361	303	240	261	317	507
LdBPK_050015100	111	139	194	245	97	172	222	56	108	274	166	129	102	168	194	241	114	108	154	284	192	145	158	120	144	118	126	210	183	130	173	126	357	434	173	187	296	188	130	102	231	293
LdBPK_050015200	299	704	451	1380	265	504	392	206	446	685	452	455	525	751	479	669	259	373	454	606	487	470	447	308	439	432	262	479	389	365	502	520	700	1093	475	660	771	590	400	473	474	812
LdBPK_050015300	193	219	129	293	109	135	239	160	191	185	198	207	111	206	163	202	191	212	164	279	246	154	163	85	156	126	171	263	224	180	156	182	213	314	330	255	219	102	193	243	130	282
LdBPK_050015400	33	34	43	130	25	23	33	26	68	71	19	40	29	94	51	85	33	39	50	78	28	30	45	27	45	22	37	65	41	31	20	32	57	90	40	45	71	38	31	46	41	101
LdBPK_050015500	81	156	184	294	70	115	132	91	184	178	132	158	132	278	103	309	78	157	217	306	150	138	168	108	108	129	125	250	256	117	87	106	306	425	145	189	341	104	105	141	198	336
LdBPK_050015600	156	182	282	363	99	113	189	106	230	197	174	225	182	395	193	488	145	220	268	323	131	157	244	137	166	125	116	309	301	167	109	170	392	645	240	152	441	170	155	172	333	508
LdBPK_050015700	47	79	122	243	69	92	76	41	102	101	101	92	138	161	107	299	62	74	121	159	66	53	125	63	115	72	57	123	137	75	49	97	180	275	71	96	244	152	62	77	110	171
LdBPK_050015800	136	247	120	227	78	170	133	66	176	130	228	223	102	99	116	146	114	114	119	161	220	169	113	60	143	135	124	142	142	86	102	163	94	212	237	199	256	115	175	209	86	188
LdBPK_050015900	71	108	47	101	22	68	49	40	51	54	83	90	36	67	86	93	37	77	41	48	84	72	50	32	50	71	29	55	49	26	61	82	93	155	81	94	103	54	65	83	44	95
LdBPK_050016000	194	190	143	303	120	186	183	115	197	156	175	231	90	193	161	246	172	173	175	228	199	224	155	99	169	176	122	250	226	158	216	234	217	369	375	263	260	144	199	197	148	289
LdBPK_050016100	240	380	307	677	215	329	358	171	404	414	383	340	320	458	339	567	220	290	307	492	437	368	330	176	393	234	208	442	277	221	345	356	432	677	394	409	559	273	290	412	358	586
LdBPK_050016200	68	154	125	276	39	105	128	191	180	145	108	129	97	170	106	243	103	164	271	242	130	148	120	88	97	111	154	329	251	197	84	105	208	327	164	140	229	119	69	99	135	202
LdBPK_050016300	1966	3175	1649	5418	980	1916	2297	1435	2576	2878	3131	3049	2561	3748	1882	3039	1248	2111	2009	3145	3340	3373	2376	1441	2251	2110	1770	3223	2218	2475	3156	2864	3910	5470	3025	3658	3184	2790	2906	3034	2383	4008
LdBPK_050016400	50	96	93	146	38	86	145	94	85	80	109	115	48	73	73	150	84	99	93	146	89	102	62	41	82	60	55	223	136	111	91	102	119	164	113	147	133	88	100	114	83	149
LdBPK_050016500	113	140	125	277	90	145	130	94	193	197	126	145	163	250	177	226	95	149	168	258	158	148	145	105	115	108	106	190	171	169	149	123	337	344	236	174	254	179	122	157	143	276
LdBPK_050016600	82	142	89	254	88	102	103	50	107	129	98	117	130	218	131	180	73	79	100	206	133	147	120	63	129	94	65	150	97	75	94	126	184	280	218	197	268	139	132	130	140	256
LdBPK_050016700	105	276	149	477	94	135	99	126	177	200	212	146	195	272	133	257	72	134	171	253	175	220	170	110	147	113	111	284	184	161	166	184	264	343	170	208	193	195	152	192	193	304
LdBPK_050016800	86	131	113	219	66	71	59	38	104	97	96	89	112	211	72	155	50	49	100	124	143	104	122	54	75	55	41	117	103	61	104	79	201	279	128	129	173	122	83	115	103	153
LdBPK_050016900	130	213	144	325	106	150	147	64	138	169	180	183	141	214	195	262	84	97	146	203	192	178	165	74	178	115	84	186	151	108	126	168	208	333	193	218	269	189	140	188	142	274
LdBPK_050017000	90	156	89	176	67	141	139	103	74	63	155	160	32	68	109	124	85	172	79	96	152	125	53	37	99	125	73	94	106	50	112	131	86	147	159	160	95	46	118	144	76	168
LdBPK_050017100	46	57	99	197	21	79	51	68	76	73	65	43	85	103	74	194	49	56	94	107	46	72	75	47	70	60	49	127	109	87	43	35	98	156	57	71	120	81	41	39	79	151
LdBPK_050017200	3	24	21	31	5	8	6	1	9	17	7	19	25	20	18	41	6	28	12	22	5	15	16	4	10	10	8	21	20	17	8	16	23	29	4	19	22	20	10	13	17	38
LdBPK_050017300	42	77	54	123	32	89	79	39	57	42	76	72	42	65	71	78	46	105	72	81	59	67	44	31	52	58	58	83	94	57	30	40	82	105	53	77	90	53	51	72	46	100
LdBPK_050017400	678	1265	399	960	370	730	589	446	441	592	1095	1126	408	604	725	703	393	645	461	640	1102	1188	465	490	732	749	376	494	587	346	1859	1894	1410	1802	1654	1885	997	621	949	1064	495	774
LdBPK_050017500:snoRNA	436	737	648	1544	429	623	1939	1045	1883	1744	542	645	525	878	626	919	934	1576	1569	2114	439	630	594	456	631	378	1174	1999	1716	1173	706	789	1864	1785	635	646	850	667	661	637	689	1040
LdBPK_050017600:snoRNA	0	0	0	0	0	0	0	0	0	0	0	0	0	0	0	0	0	0	0	0	0	0	0	0	0	0	0	0	0	0	0	0	0	0	0	0	0	0	0	0	0	0
LdBPK_050017700:snoRNA	0	0	0	0	0	0	0	0	0	0	0	0	0	0	0	0	0	0	0	0	0	0	0	0	0	0	0	0	0	0	0	0	0	0	0	0	0	0	0	0	0	0
LdBPK_050017800:snoRNA	0	0	0	0	0	0	0	0	0	0	0	0	0	0	0	0	0	0	0	0	0	0	0	0	0	0	0	0	0	0	1	0	0	0	0	0	0	0	0	0	0	0
LdBPK_050017900:snoRNA	0	0	0	0	0	0	0	0	0	0	0	0	0	0	0	0	0	0	0	0	0	0	0	0	0	0	0	0	0	0	0	0	0	0	0	0	0	0	0	0	0	0
LdBPK_050018000:snoRNA	0	0	0	0	0	0	0	0	0	1	0	0	0	0	0	1	1	0	0	0	0	0	0	0	0	0	0	0	0	0	0	0	0	0	0	0	0	0	0	0	0	0
LdBPK_050018100:snoRNA	0	0	0	0	0	0	0	0	0	0	0	0	0	0	0	0	0	0	0	0	0	0	0	0	0	0	0	0	0	0	0	0	0	0	0	0	0	0	0	0	0	0
LdBPK_050018200:snoRNA	0	0	0	0	0	0	0	0	0	0	0	0	0	0	0	0	0	0	0	0	0	0	0	0	0	0	0	0	0	0	0	0	0	0	0	0	0	0	0	0	0	0
LdBPK_050018300:snoRNA	0	0	0	0	0	0	0	0	0	0	0	0	0	0	0	0	0	0	0	0	0	0	0	0	0	0	0	0	0	0	0	0	0	0	0	0	0	0	0	0	0	0
LdBPK_050018400:snoRNA	0	0	0	0	0	0	0	0	0	0	0	0	0	0	0	0	0	0	0	0	0	0	0	0	0	0	0	0	0	0	0	0	0	0	0	0	0	0	0	0	0	0
LdBPK_050018500:snoRNA	0	0	0	0	0	0	0	0	0	0	0	0	0	0	0	0	0	0	0	0	0	0	0	0	0	0	0	0	0	0	0	0	0	0	0	0	0	0	0	0	0	0
LdBPK_050018600:snoRNA	0	0	0	0	0	0	0	0	0	0	0	0	0	0	0	0	0	0	0	0	0	0	0	0	0	0	0	0	0	0	0	0	0	0	0	0	0	0	0	0	0	0
LdBPK_050018700:snoRNA	0	0	0	0	0	0	0	0	0	0	0	0	0	0	0	0	0	0	0	0	0	0	0	0	0	0	0	0	0	0	0	0	0	0	0	0	0	0	0	0	0	0
LdBPK_050018800:snoRNA	0	0	0	0	0	0	0	0	0	0	0	0	0	0	0	0	0	0	0	0	0	0	0	0	0	0	0	0	0	0	0	0	0	0	0	0	0	0	0	0	0	0
LdBPK_050018900:snoRNA	0	0	0	0	0	0	0	0	0	0	0	0	0	0	0	0	0	0	0	0	0	0	0	0	0	0	0	0	0	0	0	0	0	0	0	0	0	0	0	0	0	0
LdBPK_050019000:snoRNA	0	0	0	0	0	0	0	0	0	0	0	0	0	0	0	0	0	0	0	0	0	0	0	0	0	0	0	0	0	0	0	0	0	0	0	0	0	0	0	0	0	0
LdBPK_050019100:snoRNA	0	0	0	0	0	0	0	0	0	0	0	0	0	0	0	0	0	0	0	0	0	0	0	0	0	0	0	0	0	0	0	0	0	0	0	0	0	0	0	0	0	0
LdBPK_050019200:snoRNA	0	0	0	0	0	0	0	0	0	0	0	0	0	0	0	0	0	0	0	0	0	0	0	0	0	0	0	0	0	0	0	0	0	0	0	0	0	0	0	0	0	0
LdBPK_050019300:snoRNA	0	0	0	0	0	0	0	0	0	0	0	0	0	0	0	0	0	0	0	0	0	0	0	0	0	0	0	0	0	0	0	0	0	0	0	0	0	0	0	0	0	0
LdBPK_050019400:snoRNA	0	0	0	0	0	0	0	0	0	0	0	0	0	0	0	0	0	0	0	0	0	0	0	0	0	0	0	0	0	0	0	0	0	0	0	0	0	0	0	0	0	0
LdBPK_050019500:snoRNA	0	0	0	0	0	0	0	0	0	0	0	0	0	0	0	0	0	0	0	0	0	0	0	0	0	0	0	0	0	0	0	0	0	0	0	0	0	0	0	0	0	0
LdBPK_050019600:snoRNA	0	0	0	0	0	0	0	0	0	0	0	0	0	0	0	0	0	0	0	0	0	0	0	0	0	0	0	0	0	0	0	0	0	0	0	0	0	0	0	0	0	0
LdBPK_050019700:snoRNA	0	0	0	0	0	0	0	0	0	0	0	0	0	0	0	0	0	0	0	0	0	0	0	0	0	0	0	0	0	0	0	0	0	0	0	0	0	0	0	0	0	0
LdBPK_050019800:snoRNA	0	0	0	0	0	0	0	0	0	0	0	0	0	0	0	0	0	0	0	0	0	0	0	0	0	0	0	0	0	0	0	0	0	0	0	0	0	0	0	0	0	0
LdBPK_050019900:snoRNA	0	0	0	0	0	0	0	0	0	0	0	0	0	0	0	0	0	0	0	0	0	0	0	0	0	0	0	0	0	0	0	0	0	0	0	0	0	0	0	0	0	0
LdBPK_050020000:snoRNA	0	0	0	0	0	0	0	0	0	0	0	0	0	0	0	0	0	0	0	0	0	0	0	0	0	0	0	0	0	0	0	0	0	0	0	0	0	0	0	0	0	0
LdBPK_050020100:snoRNA	0	0	0	0	0	0	0	0	0	0	0	0	0	0	0	0	0	0	0	0	0	0	0	0	0	0	0	0	0	0	0	0	0	0	0	0	0	0	0	0	0	0
LdBPK_050020200:snoRNA	0	0	0	0	0	0	0	0	0	0	0	0	0	0	0	0	0	0	0	0	0	0	0	0	0	0	0	0	0	0	0	0	0	0	0	0	0	0	0	0	0	0
LdBPK_050020300:snoRNA	0	0	0	0	0	0	0	0	0	0	0	0	0	0	0	0	0	0	0	0	0	0	0	0	0	0	0	0	0	0	0	0	0	0	0	0	0	0	0	0	0	0
LdBPK_050020400:snoRNA	0	0	0	0	0	0	0	0	0	0	0	0	0	0	0	0	0	0	0	0	0	0	0	0	0	0	0	0	0	0	0	0	0	0	0	0	0	0	0	0	0	0
LdBPK_050020500:snoRNA	0	0	0	0	0	0	0	0	0	0	0	0	0	0	0	0	0	0	0	0	0	0	0	0	0	0	0	0	0	0	0	0	0	0	0	0	0	0	0	0	0	0
LdBPK_050020600:snoRNA	0	0	0	0	0	0	0	0	0	0	0	0	0	0	0	0	0	0	0	0	0	0	0	0	0	0	0	0	0	0	0	0	0	0	0	0	0	0	0	0	0	0
LdBPK_050020700:snoRNA	0	0	0	0	0	0	0	0	0	0	0	0	0	0	0	0	0	0	0	0	0	0	0	0	0	0	0	0	0	0	0	0	0	0	0	0	0	0	0	0	0	0
LdBPK_050020800:snoRNA	0	0	0	0	0	0	0	0	0	0	0	0	0	0	0	0	0	0	0	0	0	0	0	0	0	0	0	0	0	0	0	0	0	0	0	0	0	0	0	0	0	0
LdBPK_050020900:snoRNA	0	0	0	0	0	0	0	0	0	0	0	0	0	0	0	0	0	0	0	0	0	0	0	0	0	0	0	0	0	0	0	0	0	0	0	0	0	0	0	0	0	0
LdBPK_050021000:snoRNA	0	0	0	0	0	0	0	0	0	0	0	0	0	0	0	0	0	0	0	0	0	0	0	0	0	0	0	0	0	0	0	0	0	0	0	0	0	0	0	0	0	0
LdBPK_050021100:snoRNA	0	0	0	0	0	0	0	0	0	0	0	0	0	0	0	0	0	0	0	0	0	0	0	0	0	0	0	0	0	0	0	0	0	0	0	0	0	0	0	0	0	0
LdBPK_050021200:snoRNA	0	0	0	0	0	0	0	0	0	0	0	0	0	0	0	0	0	0	0	0	0	0	0	0	0	0	0	0	0	0	0	0	0	0	0	0	0	0	0	0	0	0
LdBPK_050021300	0	0	0	0	0	1	0	0	0	0	0	0	0	0	0	0	0	1	2	0	0	0	1	0	1	0	0	0	0	0	0	0	0	1	1	0	2	1	0	0	3	0
LdBPK_060005000	22052	24544	12036	51453	12614	15907	11583	6308	18835	21626	14459	24529	17406	33743	17235	18579	13758	19649	10024	12086	22167	23646	25013	5694	17741	12404	9244	8963	10385	7695	21887	21367	26986	25037	19489	13896	13592	10050	20864	22419	11692	24441
LdBPK_060005100	449	839	443	1136	309	579	690	398	566	654	667	867	432	682	531	627	323	685	577	813	665	870	513	207	524	588	386	716	554	396	564	535	495	751	531	637	478	333	568	684	408	662
LdBPK_060005200	3280	5520	3676	9987	2242	4206	2563	1393	2623	3516	4903	4260	4212	6058	4448	6903	1891	2496	2436	3943	4139	4373	3599	1700	3470	3072	1315	2321	1745	1513	3170	2827	3810	6493	3379	3312	4223	2945	3562	4072	3453	5307
LdBPK_060005300	624	1138	625	1639	381	808	810	433	716	837	757	896	530	788	765	938	412	707	571	868	822	891	657	272	605	656	445	749	613	403	571	550	535	896	669	635	648	387	585	792	567	945
LdBPK_060005400	810	1296	800	2394	485	915	995	759	872	1224	1265	1118	882	1462	879	1533	601	837	921	1609	1058	1045	952	384	755	772	664	1335	856	782	904	930	1048	1591	749	847	766	675	1039	1043	904	1467
LdBPK_060005500	259	469	336	1014	247	559	452	203	446	439	440	417	405	557	342	516	189	379	376	503	422	492	473	135	478	391	331	526	457	321	142	162	492	598	247	209	356	226	273	302	290	487
LdBPK_060005600	3	2	1	0	3	0	4	1	3	2	1	1	0	0	0	1	1	0	0	2	1	1	2	0	0	0	3	2	2	1	4	0	1	0	0	2	0	0	0	0	1	1
LdBPK_060005700	119	171	175	512	63	135	189	133	250	263	154	167	167	247	127	283	112	125	233	424	164	170	221	78	104	100	95	294	290	169	121	110	211	311	125	133	224	101	124	136	115	310
LdBPK_060005800	174	243	204	362	85	132	285	199	463	334	163	181	163	291	158	335	182	245	452	635	170	216	249	78	119	132	179	525	443	274	100	128	217	349	119	149	208	74	134	187	189	315
LdBPK_060005900	26	39	29	82	21	29	6	20	21	26	18	57	51	91	38	78	20	21	14	32	26	41	53	14	30	14	2	18	15	12	31	49	41	49	52	43	28	26	19	34	27	48
LdBPK_060006000	33	14	20	66	11	8	10	5	25	38	14	29	27	44	12	33	10	11	20	19	12	12	31	5	13	20	8	21	9	7	13	14	17	24	47	12	8	21	19	28	9	33
LdBPK_060006100	36	38	32	52	14	32	71	27	52	40	45	22	23	33	31	43	22	42	50	58	32	40	20	11	17	14	36	52	32	34	25	25	66	58	31	25	24	10	14	25	13	34
LdBPK_060006200	145	302	263	639	190	274	248	105	315	344	209	185	303	394	208	399	144	230	271	415	227	277	279	114	271	213	131	325	344	260	142	198	316	414	146	208	279	166	144	198	238	351
LdBPK_060006300	569	525	350	770	381	578	1069	344	331	475	737	640	328	546	667	538	406	459	256	423	643	569	454	152	530	364	416	453	443	307	575	440	747	721	806	529	374	261	454	450	326	466
LdBPK_060006400	574	958	709	2109	410	745	638	323	688	921	692	579	824	1276	783	1052	427	565	614	980	900	844	899	300	681	727	378	704	692	436	490	491	879	1308	533	486	778	518	551	622	610	1118
LdBPK_060006500	941	1656	1667	4367	927	1656	1504	756	1479	1745	1407	1244	1736	2331	1594	2363	818	1138	1443	1919	1496	1457	1695	687	1358	1297	780	1505	1263	834	785	885	1535	2572	918	1108	1779	1195	863	1049	1245	2133
LdBPK_060006600	0	4	3	2	2	0	5	1	2	1	1	2	1	4	4	5	4	0	1	2	1	2	2	0	1	6	4	4	7	3	0	1	0	1	0	0	4	2	0	0	5	3
LdBPK_060006700	79	160	111	251	68	172	138	72	110	129	127	120	97	136	113	237	63	102	124	159	120	123	97	44	131	154	81	148	110	83	79	70	91	200	77	95	73	75	76	86	80	141
LdBPK_060006800	36	50	186	275	70	67	49	26	72	107	45	58	144	186	123	281	45	97	103	169	38	54	157	66	153	71	35	134	101	94	25	29	112	209	24	16	143	54	30	36	79	170
LdBPK_060006900	28	90	59	153	30	40	79	47	87	89	55	95	43	71	66	78	66	85	79	97	82	75	52	19	35	65	41	115	76	61	47	53	72	86	33	58	59	48	38	37	45	78
LdBPK_060007000	277	509	355	882	257	363	338	197	470	552	368	392	406	557	384	482	228	379	329	519	438	377	376	126	339	359	227	357	340	222	300	301	376	541	331	320	349	213	256	362	290	522
LdBPK_060007100	153	263	129	268	118	162	231	136	337	236	334	256	156	194	188	246	134	185	187	283	302	243	147	43	177	144	136	267	211	187	156	143	146	249	156	147	155	80	137	152	110	178
LdBPK_060007200	136	257	201	577	111	206	194	110	287	277	235	263	239	244	200	302	136	246	221	237	191	229	205	82	191	180	141	184	204	136	134	106	181	259	104	150	223	132	143	149	173	297
LdBPK_060007300:tRNA	5	8	10	7	5	10	15	7	12	9	7	6	7	5	8	17	6	14	12	17	4	26	5	2	11	8	7	28	20	12	10	1	8	5	5	12	8	2	6	7	8	8
LdBPK_060007400	45	71	74	147	39	77	87	35	64	83	93	99	55	92	62	123	48	96	74	122	85	124	93	25	75	57	58	100	77	58	48	60	77	102	60	68	78	24	56	67	54	112
LdBPK_060007500	115	115	128	224	65	99	72	99	185	171	83	164	106	255	104	166	78	117	141	144	100	150	136	54	72	68	81	147	177	103	103	63	141	194	118	130	127	89	92	99	128	226
LdBPK_060007700	361	644	436	1169	187	381	278	166	389	505	492	440	389	569	359	506	186	260	377	432	571	532	416	170	313	402	218	356	343	236	333	276	334	667	282	349	387	251	287	339	279	588
LdBPK_060007800	420	824	481	984	300	593	568	327	585	728	629	623	517	642	538	775	386	625	490	679	764	739	424	167	496	662	414	743	594	374	364	401	443	684	405	473	448	294	409	464	343	722
LdBPK_060007900	568	887	763	1848	500	779	755	488	772	936	841	835	925	1571	939	1631	541	763	865	1246	860	920	945	393	668	618	440	931	792	507	510	562	1116	1587	627	654	951	492	604	854	884	1363
LdBPK_060008000	705	1251	797	2132	501	922	1365	716	1080	1256	970	868	926	1317	1012	1448	860	1449	1208	1926	1360	1290	979	418	850	1137	992	1360	1069	826	867	739	1085	1630	891	904	918	598	676	878	764	1379
LdBPK_060008100	156	196	177	344	104	141	228	93	152	230	177	196	201	246	144	165	90	123	116	205	273	225	158	68	194	107	113	199	165	119	106	115	190	308	104	144	147	84	129	124	122	212
LdBPK_060008200	146	309	216	515	156	191	158	94	247	263	250	244	197	321	171	269	99	158	202	260	338	247	222	85	164	139	96	214	207	163	148	139	186	353	148	157	242	135	120	156	185	274
LdBPK_060008300	380	727	359	1030	255	466	462	342	662	725	468	504	313	418	340	489	357	467	509	763	566	703	453	92	409	431	384	673	595	410	294	306	274	379	339	359	317	203	473	570	347	590
LdBPK_060008400	158	225	146	308	130	159	146	67	173	163	132	164	96	169	122	190	90	163	132	226	213	235	126	27	158	143	146	221	201	119	81	73	94	114	115	114	96	46	192	179	168	236
LdBPK_060008500	250	468	238	690	192	181	158	114	232	347	386	366	350	517	202	289	131	150	211	354	413	344	288	92	216	144	111	235	198	169	215	235	267	463	200	264	231	172	231	306	203	358
LdBPK_060008600	25	47	32	67	31	25	52	26	71	78	45	66	34	85	31	85	21	33	53	78	46	49	31	19	41	38	36	102	69	61	24	26	60	68	23	25	50	23	27	42	33	60
LdBPK_060008700	14	26	18	44	9	11	21	18	9	18	40	43	18	25	20	31	20	42	22	27	24	40	15	14	24	33	14	24	34	12	11	16	16	44	28	25	30	10	21	33	12	36
LdBPK_060008800	25	67	47	120	32	56	33	27	54	60	73	58	50	72	41	136	19	33	58	67	41	30	42	25	52	32	17	46	53	35	15	25	45	103	21	27	51	33	22	37	44	48
LdBPK_060008900	57	106	80	183	48	59	66	51	98	109	93	98	76	73	65	129	79	99	93	106	82	83	55	22	42	42	54	136	117	70	36	44	56	113	36	53	61	50	43	48	54	73
LdBPK_060009000	68	115	122	216	63	97	79	83	119	103	122	128	92	175	83	215	59	146	155	164	79	104	89	36	92	70	66	157	170	75	33	47	100	166	45	69	99	81	76	74	81	116
LdBPK_060009100	34	103	63	103	46	69	63	36	78	75	66	71	49	46	49	84	44	88	59	87	66	55	37	14	64	51	51	55	55	37	41	42	39	62	40	40	52	32	34	73	27	58
LdBPK_060009200	40	123	130	204	44	126	76	65	120	81	103	151	64	91	82	120	44	91	80	118	89	108	94	27	75	122	45	95	105	70	34	67	44	102	43	75	80	64	62	76	68	118
LdBPK_060009300	95	121	68	134	44	44	43	61	103	93	81	163	66	136	100	132	52	66	55	79	130	114	120	24	91	37	64	102	95	71	89	141	100	114	87	94	66	53	70	169	64	130
LdBPK_060009400	39	34	37	56	20	35	20	37	35	31	25	19	10	40	25	52	17	14	33	20	31	28	41	10	23	35	19	53	26	14	5	24	31	44	24	29	16	7	24	33	17	45
LdBPK_060009500	451	836	560	1242	290	504	678	251	553	603	702	705	470	700	566	892	337	503	621	786	778	691	560	210	463	438	388	807	714	494	429	415	493	811	536	451	607	342	443	548	489	789
LdBPK_060009600	114	127	124	344	98	105	32	40	127	124	97	200	151	170	118	108	73	100	81	107	113	133	138	30	100	55	41	67	76	52	97	130	140	163	135	92	92	84	89	127	83	158
LdBPK_060009700	351	591	467	1041	219	391	389	309	591	584	520	568	428	654	379	640	282	399	424	638	537	572	441	158	333	280	257	644	532	381	310	354	431	773	277	365	433	236	355	457	323	596
LdBPK_060009800	263	441	243	661	107	212	280	143	327	331	362	330	236	285	234	350	138	219	333	443	409	374	271	81	201	218	184	303	251	208	216	263	204	332	220	254	271	156	226	306	179	378
LdBPK_060009900	123	204	127	201	66	91	214	107	184	179	152	198	99	185	124	203	113	160	153	270	190	181	106	54	98	100	123	263	181	136	109	102	135	179	131	161	142	79	96	152	91	193
LdBPK_060010000	163	250	115	198	62	135	372	186	231	193	240	183	79	159	106	133	188	271	242	375	239	213	131	39	128	138	276	482	369	261	97	105	133	150	171	161	138	50	147	138	92	154
LdBPK_060010100	457	730	442	1013	338	518	631	469	578	607	543	584	404	619	529	577	425	694	492	861	635	713	417	142	353	418	441	675	487	457	436	450	410	644	446	413	327	228	493	565	331	689
LdBPK_060010200	149	328	242	555	132	265	236	135	302	361	319	311	267	354	224	416	161	228	214	305	338	254	232	101	276	186	183	278	216	168	169	193	277	369	174	201	286	168	189	229	186	324
LdBPK_060010300	16	23	13	29	13	18	24	20	24	4	25	25	14	23	12	19	13	13	19	30	27	15	17	6	5	9	10	24	23	8	14	16	19	16	9	15	12	6	20	21	12	18
LdBPK_060010400	53	57	56	112	47	67	58	47	85	64	60	57	53	104	42	112	39	56	90	100	79	93	70	11	44	41	41	102	68	64	35	39	85	79	65	40	79	31	33	48	51	53
LdBPK_060010500	60	122	126	232	50	125	121	50	112	117	113	129	108	131	111	168	70	101	106	157	103	74	107	41	114	110	57	119	72	62	46	99	68	137	63	72	94	61	45	95	78	142
LdBPK_060010600	160	240	161	386	106	195	348	302	355	298	217	189	146	194	144	206	215	318	350	536	237	231	146	79	133	121	288	508	373	273	109	130	158	246	154	153	161	98	128	128	127	211
LdBPK_060010700	221	333	217	584	109	193	384	235	554	610	263	246	262	402	159	226	168	378	448	699	363	271	236	94	147	157	295	649	522	440	169	154	295	437	167	195	196	132	195	222	190	310
LdBPK_060010800	152	224	173	388	124	274	272	133	229	249	236	172	217	267	211	387	145	235	278	361	222	216	203	81	186	173	137	299	245	161	106	118	172	387	149	173	194	84	160	202	148	303
LdBPK_060010900	18	25	19	66	14	19	23	28	76	45	28	23	39	38	22	32	19	49	55	73	20	40	41	9	22	6	20	47	67	26	18	22	44	50	32	38	37	21	16	17	21	43
LdBPK_060011000	21	30	31	70	18	36	90	45	75	78	56	53	33	62	36	68	30	68	102	97	37	68	32	14	24	24	31	138	92	84	23	35	41	54	34	13	44	23	29	36	32	84
LdBPK_060011100	591	1177	701	1646	419	1300	863	404	702	924	1111	792	528	694	609	997	394	875	598	776	996	872	611	244	821	714	472	802	685	483	383	415	576	788	475	556	574	353	679	636	578	947
LdBPK_060011200	10	22	8	27	12	15	19	36	17	11	16	20	13	9	16	10	6	30	11	10	11	29	8	1	15	18	8	15	7	9	13	26	8	13	6	9	12	4	9	19	9	11
LdBPK_060011300	28	44	40	34	29	49	55	30	35	28	30	68	17	28	33	57	22	36	32	29	15	21	25	13	25	37	29	32	31	21	24	32	22	45	18	19	26	13	21	41	42	53
LdBPK_060011400	2164	5158	3452	5976	2125	4178	2818	1537	2541	2488	3860	3552	1909	2592	3033	4205	1456	2630	2046	2286	3322	3487	2347	1142	2666	3410	1723	2511	2443	1470	1542	1765	2039	3711	1569	1960	2183	1187	2034	2280	1919	3471
LdBPK_060011500	35	41	25	26	10	40	53	38	46	36	50	32	18	40	42	55	37	43	32	68	39	31	15	6	34	20	30	77	44	33	24	18	15	31	18	21	23	12	11	23	24	23
LdBPK_060011600	228	370	197	407	111	182	266	188	277	311	323	283	182	271	163	273	156	166	265	320	357	360	199	74	188	134	184	343	268	208	194	181	181	344	146	211	173	116	173	236	144	266
LdBPK_060011700	149	148	139	298	120	124	104	80	131	219	157	204	197	341	220	220	105	105	93	195	212	161	200	39	202	121	80	130	95	103	135	139	149	247	142	156	129	92	136	178	132	239
LdBPK_060011800	277	560	550	1671	326	470	349	156	441	581	485	472	624	883	482	830	235	376	420	535	419	483	533	214	622	432	178	418	307	247	217	226	441	773	185	226	449	374	291	342	430	729
LdBPK_060011900	279	582	275	873	189	298	475	362	493	625	385	521	306	512	356	455	303	383	432	792	473	483	300	139	329	332	328	608	395	376	355	303	397	547	281	326	247	216	319	380	223	476
LdBPK_060012000	240	401	392	781	245	436	599	334	502	580	431	414	354	571	468	812	428	560	621	893	462	580	383	231	506	392	364	747	652	450	316	348	735	994	324	334	486	242	286	346	406	544
LdBPK_060012100	147	217	250	641	103	294	408	244	420	608	209	219	439	636	214	404	215	297	484	726	233	210	300	155	183	176	240	509	432	349	131	128	394	576	181	148	345	195	118	178	336	455
LdBPK_060012200	247	468	346	1006	199	407	355	177	527	501	453	488	429	600	319	442	226	338	508	693	447	408	312	165	291	264	285	481	401	331	309	276	405	608	248	291	362	222	311	326	310	515
LdBPK_060012300	84	109	109	246	61	113	84	60	115	143	72	117	96	159	94	181	60	108	107	133	77	103	121	34	91	119	65	99	91	73	34	82	97	147	105	72	88	56	71	88	105	173
LdBPK_060012400	53	87	157	249	50	69	86	76	182	188	99	97	130	194	66	229	57	93	168	210	96	95	127	49	45	57	70	163	145	98	31	51	145	209	82	81	161	64	60	103	131	175
LdBPK_060012500	380	899	578	1672	331	538	613	489	1199	1200	822	704	939	1428	619	1034	919	1697	1488	2484	647	609	579	354	547	518	515	978	803	610	713	593	1288	1437	484	631	675	598	364	469	522	875
LdBPK_060012600	353	649	465	1239	354	597	352	262	294	451	650	584	857	938	624	1154	195	325	540	617	535	441	405	225	478	331	215	480	322	314	324	320	571	825	276	530	476	269	459	592	565	798
LdBPK_060012700	220	383	318	695	168	307	332	199	338	397	343	353	304	414	362	486	234	271	339	559	335	377	346	118	321	261	223	392	291	226	267	256	342	516	250	256	290	163	209	288	257	478
LdBPK_060012800	30	55	53	124	16	49	56	49	78	66	41	47	45	64	60	74	26	45	47	72	46	43	49	32	29	30	30	107	69	31	25	24	41	77	28	46	58	30	29	35	35	66
LdBPK_060012900	326	726	595	1717	355	662	525	329	498	830	469	504	791	1197	553	1175	346	560	645	1042	545	675	568	241	469	504	386	975	614	544	349	307	621	939	406	413	565	441	412	483	595	992
LdBPK_060013000	218	282	213	422	172	230	244	152	254	324	172	267	196	369	261	362	240	306	208	384	212	288	228	63	270	203	182	285	252	212	157	171	190	299	176	119	169	108	136	170	176	292
LdBPK_060013100	26	42	32	78	20	34	45	43	52	50	25	23	34	55	44	56	43	48	47	92	58	34	52	13	32	31	36	81	61	53	19	38	32	66	20	18	24	15	28	19	18	52
LdBPK_060013200	33	44	39	68	13	36	51	30	76	49	44	43	35	55	34	46	26	37	37	66	43	39	40	14	41	45	28	50	61	34	31	17	44	69	33	24	34	17	24	28	22	45
LdBPK_060013300	591	996	478	1431	245	493	712	805	995	1136	792	785	513	828	511	710	579	823	830	1354	829	762	519	180	488	501	748	1186	825	693	694	594	520	758	499	588	366	348	683	698	449	725
LdBPK_060013400	152	263	189	578	114	266	284	271	256	325	241	226	146	255	209	258	186	307	251	359	232	303	200	82	208	200	207	380	210	213	266	161	177	288	183	179	138	120	217	188	187	326
LdBPK_060013500	254	512	334	710	284	434	509	231	410	482	395	353	324	411	480	597	289	472	402	609	399	433	322	122	506	352	340	635	490	323	297	285	391	528	194	273	285	211	248	307	295	502
LdBPK_060013600	85	135	164	255	89	80	177	104	277	222	122	139	152	263	142	233	102	129	226	339	142	135	165	46	124	70	140	278	317	173	112	117	168	237	94	68	123	59	106	115	138	189
LdBPK_060013700	53	98	79	156	71	91	103	83	115	122	71	90	73	120	77	161	72	124	144	158	67	71	79	39	97	60	66	163	132	99	65	87	100	162	47	82	71	43	37	69	59	97
LdBPK_060013800	106	186	135	337	134	132	179	89	247	313	114	93	159	269	156	257	146	179	192	321	142	143	143	52	142	131	166	212	173	121	72	70	160	208	107	109	138	110	124	115	110	198
LdBPK_060013900	214	514	391	1265	199	351	604	412	958	1069	218	309	359	492	234	447	457	652	778	953	215	346	334	195	307	373	377	740	724	457	225	254	379	699	158	238	382	240	190	252	265	515
LdBPK_060014000	131	196	175	298	140	161	150	54	133	171	134	198	134	219	258	342	107	150	140	206	134	188	171	71	223	127	106	168	130	131	113	113	141	239	136	115	145	69	129	123	138	231
LdBPK_060014100	121	224	187	298	135	247	276	207	244	228	208	208	145	256	187	275	156	273	237	319	182	168	168	65	188	156	181	280	249	137	137	141	219	281	128	144	180	111	121	124	161	249
LdBPK_060014200	101	184	207	426	125	129	198	105	289	353	110	159	243	347	190	554	146	222	226	314	130	167	232	110	170	110	113	375	288	171	89	157	337	457	114	102	212	97	103	131	213	270
LdBPK_060014300	156	326	341	1006	324	436	264	119	237	294	213	314	417	497	524	755	145	231	251	292	199	303	368	116	522	294	157	317	209	176	136	184	310	474	130	199	332	262	161	205	226	427
LdBPK_060014400	279	608	390	974	300	388	669	351	794	866	454	368	661	964	504	835	484	521	778	1143	536	525	541	196	428	403	495	1084	899	636	367	323	639	849	524	399	542	307	339	411	451	647
LdBPK_060014500	25	68	37	66	28	37	50	39	36	39	40	47	23	45	37	92	23	32	56	82	41	48	33	9	34	43	32	84	59	38	24	31	23	52	49	34	30	16	32	27	36	54
LdBPK_060014600	109	209	206	495	110	145	200	94	281	359	190	173	228	357	167	283	105	178	252	354	187	170	195	95	187	129	114	214	208	152	122	127	197	368	90	155	194	145	153	137	163	314
LdBPK_060014700	70	120	121	261	60	99	158	88	171	146	119	106	105	147	97	228	93	103	131	179	98	126	119	47	123	89	104	254	205	135	61	79	117	176	109	87	123	51	61	109	118	148
LdBPK_060014800	156	254	268	501	172	252	237	125	176	241	180	174	199	307	316	425	133	239	220	295	210	220	219	106	207	188	122	233	179	141	102	90	223	408	163	197	328	164	163	184	260	393
LdBPK_060014900	41	81	66	167	51	69	78	42	84	79	75	75	106	106	86	79	36	65	65	94	59	66	82	14	100	74	70	84	68	40	43	57	96	92	54	28	77	57	45	63	79	85
LdBPK_060015000	189	320	273	800	147	222	287	205	388	513	294	248	393	524	281	552	254	285	417	611	261	270	278	141	243	169	237	504	318	255	161	164	353	492	160	168	262	244	177	247	277	442
LdBPK_060015100	153	277	164	512	94	184	167	80	157	235	219	221	258	317	235	310	80	167	151	238	270	242	180	70	193	159	137	257	143	103	85	117	232	330	148	160	216	157	147	127	163	277
LdBPK_060015200	85	145	126	260	84	167	129	75	119	144	114	146	121	189	178	322	79	111	113	174	96	102	135	33	128	120	71	112	97	96	55	94	151	205	85	92	126	46	88	72	108	176
LdBPK_060015300	11	19	22	36	18	19	27	15	36	31	17	27	13	35	21	32	21	38	31	65	16	22	23	12	30	20	23	28	48	35	13	14	26	35	15	21	18	6	14	17	20	24
LdBPK_060015400	115	196	231	643	202	234	172	109	193	300	164	154	317	491	241	406	107	170	265	369	155	191	265	122	314	203	168	319	186	156	106	133	265	520	55	116	220	156	119	148	221	363
LdBPK_060015500	224	414	368	915	207	387	405	182	391	419	337	348	390	586	446	661	210	385	463	572	334	358	331	144	425	303	186	458	386	243	212	233	434	634	263	307	458	211	233	293	373	556
LdBPK_060015600	33	56	38	88	22	41	61	39	63	81	37	40	36	50	45	59	41	34	48	135	28	50	57	15	48	19	49	95	107	71	16	21	48	67	25	31	47	24	18	31	20	52
LdBPK_060015700	11	32	21	41	16	18	38	22	33	31	23	16	40	27	14	47	18	25	41	56	20	25	20	8	26	11	20	38	25	20	9	17	27	51	7	12	27	16	14	17	18	29
LdBPK_060015800	37	55	54	141	25	36	74	20	60	59	43	37	60	76	44	103	17	37	66	91	47	43	59	17	65	21	30	87	90	50	25	31	43	90	22	22	41	32	34	23	54	85
LdBPK_060015900	39	35	33	62	40	34	37	33	24	32	25	71	17	43	65	38	27	31	25	30	29	38	32	4	58	33	30	35	33	17	20	32	42	25	35	30	25	21	25	24	25	40
LdBPK_060016000	19	53	40	52	20	41	28	16	30	50	26	33	30	40	30	69	19	15	30	36	21	30	21	9	46	32	14	34	37	27	15	18	28	52	16	19	37	20	21	17	19	47
LdBPK_060016100	2	4	4	4	4	3	4	13	6	12	1	6	1	3	1	8	2	2	2	11	6	3	3	3	1	6	7	12	3	3	1	1	3	4	2	3	4	3	4	5	3	1
LdBPK_060016200	1308	1468	1030	2603	759	1076	800	449	993	1171	1248	1417	960	2422	1397	2001	852	1237	659	1012	1337	1304	1592	430	1272	1025	437	743	674	453	1146	1214	1642	1996	1694	1233	1418	939	1182	1200	1050	1889
LdBPK_060016300	189	413	287	659	157	279	176	153	243	272	333	308	316	435	292	503	125	255	225	334	285	276	276	124	276	244	141	286	307	205	216	197	387	568	198	280	388	207	202	209	254	413
LdBPK_060016400	91	111	117	306	77	92	99	41	78	125	94	81	134	196	169	247	47	84	108	125	80	98	118	36	122	107	65	159	104	67	43	70	175	179	114	137	141	76	53	105	116	174
LdBPK_060016500	5	9	9	27	6	18	16	5	13	10	5	7	3	11	6	22	11	10	16	14	4	9	15	4	13	6	10	18	14	16	4	14	13	29	4	6	12	9	5	5	9	25
LdBPK_060016600	49	89	77	172	44	44	80	41	122	146	66	48	105	158	55	147	37	69	143	160	74	38	100	31	94	48	33	129	101	89	20	38	137	151	58	58	76	51	44	49	92	110
LdBPK_060016700	112	238	237	507	145	258	209	129	249	277	222	194	281	409	306	652	163	241	198	312	213	227	237	115	304	236	141	300	237	137	130	115	311	497	164	201	307	173	156	129	247	357
LdBPK_060016800	94	147	97	175	69	86	100	83	117	165	143	84	63	111	74	188	99	104	144	168	147	145	104	32	124	78	97	194	155	102	58	55	148	149	58	87	80	65	66	94	63	113
LdBPK_060016900	105	158	158	263	85	150	143	116	267	181	135	117	113	168	129	215	112	125	165	210	131	126	111	49	135	117	98	226	173	123	73	96	117	212	99	105	147	82	94	107	106	162
LdBPK_060017000	11	17	25	33	10	31	22	16	22	17	19	20	15	25	25	48	12	33	21	31	22	24	18	6	25	16	12	52	28	27	18	9	17	32	17	17	26	5	10	29	21	30
LdBPK_060017100	18	48	24	60	25	43	24	20	27	25	25	25	24	30	23	31	13	31	25	42	33	37	22	7	35	22	27	50	27	10	10	14	21	45	16	23	34	16	14	16	27	37
LdBPK_060017200	37	81	22	61	30	47	35	20	29	30	54	33	11	31	43	37	21	59	31	74	49	49	15	19	35	36	30	36	32	29	20	25	23	58	42	29	27	15	31	31	26	46
LdBPK_060017300	17	36	34	39	13	23	27	30	36	53	26	24	28	45	28	87	20	19	47	71	23	26	41	6	24	18	20	60	60	33	19	17	50	43	19	11	43	19	23	21	25	44
LdBPK_060017400	233	327	314	853	283	335	279	127	368	413	193	305	305	468	408	587	254	297	251	434	212	263	382	104	376	197	153	298	238	229	145	218	281	454	158	148	245	254	171	219	235	412
LdBPK_060017500	150	205	210	361	130	178	156	106	197	210	175	239	130	283	257	393	167	176	165	231	152	159	198	70	179	134	67	187	164	112	110	147	194	266	152	125	187	81	161	145	147	292
LdBPK_060017600	24	36	73	119	33	52	42	70	79	94	48	68	66	73	74	149	54	48	95	118	34	44	67	28	37	37	48	127	136	89	21	27	62	103	21	44	82	46	25	23	49	90
LdBPK_060017700	41	39	35	51	12	9	34	28	47	67	46	34	32	78	32	43	23	14	27	48	75	29	43	8	21	13	22	52	29	23	57	21	26	78	51	22	60	18	29	24	47	77
LdBPK_060017800	1	3	2	0	0	3	0	2	4	0	3	10	1	1	0	1	1	1	1	1	1	5	2	0	0	1	0	3	3	0	0	1	0	5	4	0	3	1	1	1	1	5
LdBPK_060017900	56	125	102	219	71	141	136	97	88	132	112	125	108	155	151	196	80	98	74	140	119	109	81	29	118	80	75	138	86	56	63	68	108	144	58	62	98	45	81	79	106	165
LdBPK_060018000	20	18	16	57	11	22	65	40	49	50	46	31	37	40	38	53	32	19	61	94	22	21	28	15	55	28	61	80	71	51	22	20	28	77	23	26	28	17	14	16	36	41
LdBPK_060018100	28	39	39	89	9	26	51	51	88	105	35	28	23	40	12	68	25	60	65	106	54	33	43	14	18	14	50	115	96	66	36	21	45	59	27	40	35	30	26	28	32	48
LdBPK_060018200	30	79	38	33	20	27	42	31	38	28	19	40	8	27	20	35	24	15	29	42	43	52	20	8	36	26	30	63	52	39	20	20	31	37	28	33	23	13	23	25	9	26
LdBPK_060018300	60	140	109	152	57	121	102	53	71	75	85	101	59	75	106	150	45	69	79	119	87	73	74	26	108	86	56	91	79	58	66	42	78	91	60	68	62	48	65	53	71	122
LdBPK_060018400	22	18	31	44	23	21	15	18	24	23	18	22	15	23	19	37	10	24	18	22	14	13	14	7	18	9	9	33	28	16	5	9	13	23	17	12	12	8	6	18	21	24
LdBPK_060018500	286	598	416	988	263	484	411	212	381	427	489	421	442	505	551	814	269	374	363	450	408	389	406	182	424	386	258	444	417	230	192	271	368	731	317	350	541	223	249	303	346	594
LdBPK_060018600	19	37	35	50	23	25	33	25	39	25	27	33	25	20	29	49	25	41	23	66	25	19	32	9	22	16	14	45	43	32	16	28	22	32	25	31	26	17	35	21	23	37
LdBPK_060018700	1452	2505	794	1841	982	1664	976	268	305	455	1893	1781	423	697	1309	1210	440	720	446	594	1759	1872	646	300	1377	1260	527	556	441	353	811	860	732	1061	814	1233	549	375	1167	1200	566	1010
LdBPK_060018800	106	322	181	425	122	204	120	33	158	152	252	214	169	249	211	302	75	103	93	110	190	192	166	99	183	163	58	136	118	71	61	149	173	286	116	156	219	114	125	177	180	303
LdBPK_060018900	19	28	26	58	4	21	11	19	19	10	33	41	15	26	17	21	6	18	10	17	23	21	19	2	23	19	11	32	19	7	9	21	24	25	8	20	15	9	25	33	24	40
LdBPK_060019000	72	94	136	179	58	99	69	25	31	47	147	55	33	85	78	80	19	44	49	39	86	78	192	38	156	49	37	82	68	46	53	56	211	201	84	66	115	37	90	53	116	204
LdBPK_060019100	77	100	151	221	51	76	100	81	331	282	125	109	127	183	84	222	62	119	263	363	120	84	143	57	72	48	55	195	242	148	83	83	149	287	96	61	188	55	113	117	119	212
LdBPK_070005000	174	224	80	264	44	92	162	95	186	182	142	119	64	144	106	104	88	137	151	184	161	169	108	26	80	70	123	223	190	123	103	126	106	132	165	178	97	59	119	149	55	121
LdBPK_070005100	89	177	83	198	101	145	142	68	86	77	77	160	58	73	112	118	44	98	41	41	97	181	96	18	171	124	70	85	59	45	33	52	18	47	79	87	62	58	85	102	47	65
LdBPK_070005200	447	577	521	713	243	392	613	280	628	594	529	383	411	652	406	873	259	372	352	565	556	481	615	176	474	363	266	864	607	369	259	311	444	710	521	484	676	260	353	320	391	607
LdBPK_070005300	39	88	56	129	46	75	57	34	66	59	58	53	51	87	67	104	35	52	41	68	51	106	65	15	56	47	39	55	51	29	25	49	58	88	44	44	85	43	38	56	63	94
LdBPK_070005400	26	33	52	62	16	35	20	12	45	35	19	18	35	53	23	62	8	15	24	27	30	50	30	15	29	38	27	27	42	27	12	32	40	89	27	37	55	39	12	23	39	34
LdBPK_070005500	82	146	93	176	47	119	143	115	98	119	113	117	53	129	95	124	77	112	66	185	119	120	106	31	101	75	126	177	104	88	59	65	98	150	114	163	119	76	77	96	77	114
LdBPK_070005600	1683	3184	1976	3754	1195	1996	1403	538	1581	1601	2367	2085	1327	2097	1575	2574	718	1029	1124	1353	2527	2524	1742	773	1875	1459	840	1524	1187	860	1352	1662	1729	2861	2316	2705	3095	1758	1345	1900	1251	2117
LdBPK_070005700	499	1032	518	1186	421	619	376	240	353	553	445	564	462	700	683	962	325	440	346	487	601	811	502	191	591	560	351	432	364	263	466	536	679	845	702	763	788	597	414	532	444	757
LdBPK_070005800	546	1012	624	1663	423	520	565	391	614	939	529	648	569	973	612	1046	327	492	469	732	867	905	800	240	582	465	325	779	610	485	429	502	804	1098	743	905	956	765	465	585	539	783
LdBPK_070005900	94	107	100	175	57	96	100	52	95	149	80	94	76	107	58	145	70	102	80	176	98	103	99	41	83	69	59	189	136	112	58	74	125	154	93	91	143	67	45	80	76	133
LdBPK_070006000	357	522	445	990	279	434	464	275	654	654	310	326	333	568	323	581	310	446	467	553	430	411	496	168	329	297	277	538	543	354	270	243	496	656	429	379	650	340	282	263	310	536
LdBPK_070006100	80	165	149	303	63	88	163	60	194	190	110	103	123	175	70	140	77	119	130	198	196	200	143	60	102	57	91	221	210	120	103	82	169	268	129	129	211	139	96	74	88	191
LdBPK_070006200	270	444	352	1085	141	322	339	211	585	549	230	201	330	520	174	331	181	241	269	473	397	286	366	116	268	225	231	457	352	269	238	215	383	572	303	283	425	338	245	260	229	463
LdBPK_070006300	38	67	71	140	24	32	67	38	61	75	48	63	39	48	29	61	27	31	48	63	73	54	53	10	55	40	31	81	51	54	36	37	45	78	51	85	58	48	36	37	33	69
LdBPK_070006400	83	117	113	160	78	76	120	65	149	131	78	73	79	137	88	132	75	78	104	157	121	134	117	56	119	58	82	230	166	119	49	112	123	162	154	117	163	80	58	74	80	156
LdBPK_070006500	66	102	63	109	50	64	116	79	75	101	87	51	38	67	78	84	51	77	45	88	94	114	74	27	100	88	77	115	79	49	59	43	61	103	93	89	76	35	52	46	51	73
LdBPK_070006600	71	126	54	160	37	92	165	119	147	144	65	67	40	76	55	97	85	135	124	146	66	90	59	29	48	82	99	168	178	103	51	68	91	142	74	81	92	66	55	72	60	81
LdBPK_070006700	1	1	4	9	4	4	9	13	49	37	2	0	6	11	2	2	10	7	16	33	2	2	1	1	6	6	15	37	12	21	5	2	7	9	7	4	5	4	2	0	5	8
LdBPK_070006800	258	366	362	531	148	188	595	361	902	779	279	261	228	463	212	380	227	339	530	707	375	289	358	140	285	136	420	854	694	517	247	221	485	611	349	303	402	165	263	239	214	423
LdBPK_070006900	218	467	356	617	181	262	314	190	381	376	281	231	240	346	232	338	150	169	250	282	348	319	324	124	331	178	156	391	237	200	147	160	333	438	253	259	360	239	187	180	234	365
LdBPK_070007000	284	419	363	1369	308	512	383	236	554	715	241	205	324	482	368	496	277	440	265	423	309	302	471	126	387	336	213	333	284	175	218	264	351	546	410	365	636	391	224	253	302	543
LdBPK_070007100	25	56	89	135	38	46	36	16	48	57	36	52	33	56	56	125	17	30	72	67	45	38	67	25	68	79	40	104	93	46	17	32	80	110	25	50	99	67	25	33	49	101
LdBPK_070007200	3	6	7	23	2	10	14	6	12	7	14	5	5	10	12	12	13	9	24	25	19	6	18	2	14	7	17	49	38	2	7	1	8	14	6	11	10	3	6	7	6	13
LdBPK_070007300	25	59	36	91	20	78	74	46	63	49	40	39	26	37	43	45	43	78	40	51	35	33	37	17	35	48	40	68	46	45	18	23	27	58	44	39	62	30	18	33	23	70
LdBPK_070007400	835	1367	963	2921	776	1269	1454	874	1612	1897	576	826	930	1424	1147	1355	1153	1740	1170	1835	858	1089	1243	411	1024	938	816	1412	1027	969	677	661	1551	1639	1169	933	1340	930	666	832	894	1391
LdBPK_070007500	34	70	85	165	53	50	81	55	97	113	64	44	68	81	58	143	43	34	73	106	70	59	102	39	73	57	54	88	117	78	27	55	92	150	58	51	125	66	23	24	73	107
LdBPK_070007600	348	564	300	955	183	323	347	333	495	593	379	379	315	491	257	395	247	391	384	624	578	559	343	140	323	281	337	637	373	433	357	350	409	526	438	516	400	359	324	313	273	467
LdBPK_070007700	69	122	83	185	32	94	87	71	162	146	65	75	48	89	84	73	41	81	74	123	89	115	81	26	81	50	37	89	103	63	40	43	96	121	101	116	141	82	57	48	68	92
LdBPK_070007800	22	53	81	117	33	43	54	17	50	61	35	20	42	90	46	107	19	29	31	47	46	37	64	24	43	47	35	64	49	48	20	21	52	102	43	28	103	51	24	34	69	91
LdBPK_070007900	202	350	207	570	129	286	442	416	472	533	283	311	188	282	237	347	169	303	313	501	373	318	208	108	218	266	262	580	394	361	196	217	308	379	215	337	259	287	207	229	173	274
LdBPK_070008000	110	172	218	544	125	151	156	134	182	223	93	160	153	301	175	368	101	169	167	199	136	161	280	82	168	147	81	158	140	98	115	96	246	357	150	159	295	150	99	123	169	337
LdBPK_070008100	115	145	160	452	68	141	125	99	229	223	123	127	120	255	114	220	113	148	154	255	161	133	156	59	115	90	101	241	168	134	112	104	185	315	226	233	317	177	84	109	114	215
LdBPK_070008200	331	549	473	954	241	303	558	351	498	645	350	353	340	562	450	631	292	460	450	609	605	572	536	202	470	488	308	727	554	450	446	291	595	843	617	476	791	363	320	303	376	636
LdBPK_070008300	134	157	122	296	82	107	149	70	161	193	118	148	102	187	118	144	89	118	167	255	167	119	176	56	101	79	90	200	177	136	102	87	177	283	197	178	193	104	96	125	116	206
LdBPK_070008400	279	518	320	947	179	293	458	267	445	606	253	251	300	483	226	427	285	373	459	715	426	410	430	148	392	287	319	808	580	413	215	186	583	655	322	355	488	325	184	228	322	459
LdBPK_070008500	96	177	145	257	58	91	153	51	201	204	105	81	106	125	70	141	71	84	112	134	134	167	128	32	101	94	50	186	156	92	89	65	118	160	136	105	157	93	83	92	100	150
LdBPK_070008600	34	44	58	133	42	63	116	125	134	124	21	71	41	95	44	127	64	109	104	178	34	49	53	32	64	47	75	153	100	117	34	48	73	97	42	60	83	66	40	57	37	113
LdBPK_070008700	100	119	164	192	81	118	118	91	150	127	99	104	77	147	82	245	65	69	161	178	131	112	139	54	95	106	112	278	191	123	67	84	136	263	83	123	159	79	60	67	98	165
LdBPK_070008800	155	284	278	501	136	301	220	106	226	279	216	226	209	318	223	432	112	146	162	317	245	277	275	106	254	202	123	272	215	160	164	212	265	468	218	294	441	251	126	215	174	325
LdBPK_070008900	179	195	328	696	95	170	161	159	367	399	161	161	204	380	174	322	158	160	238	318	221	200	313	94	174	149	136	316	289	156	147	128	354	530	213	219	459	263	181	174	300	467
LdBPK_070009000	139	207	124	379	95	133	151	87	177	254	145	165	150	318	131	240	92	128	144	209	213	289	224	80	189	100	92	180	196	167	184	189	317	342	182	198	223	154	116	155	131	238
LdBPK_070009100	33	100	37	53	16	30	74	51	53	40	40	44	26	34	19	32	22	43	34	69	50	33	28	9	33	19	46	95	68	50	28	48	22	53	48	37	24	12	28	30	29	27
LdBPK_070009200	35	48	53	86	9	42	45	32	135	97	33	30	28	81	19	43	17	49	62	69	41	62	51	25	28	14	35	96	95	54	24	31	57	91	50	51	67	42	40	24	40	57
LdBPK_070009300	166	278	162	443	140	182	165	139	241	285	190	201	167	287	171	189	95	144	143	188	268	253	196	99	206	193	108	252	144	135	145	177	202	329	126	187	248	106	177	201	131	232
LdBPK_070009400	416	1002	403	1008	311	510	549	350	552	648	498	472	234	417	357	476	265	486	377	505	528	651	356	135	306	361	314	467	351	255	311	326	357	512	397	382	386	288	405	406	248	405
LdBPK_070009500	30	61	55	121	37	62	33	25	40	62	36	28	44	41	36	114	26	42	59	44	37	53	58	16	42	58	25	68	73	33	16	36	58	89	41	66	72	54	18	38	53	57
LdBPK_070009600	266	438	355	633	237	575	338	186	247	308	356	280	257	394	356	570	155	320	232	287	374	380	294	126	409	352	182	366	215	175	209	211	314	509	395	395	405	297	213	233	230	382
LdBPK_070009700	40	53	65	131	38	37	42	33	33	42	56	46	26	36	50	48	31	27	40	26	102	102	72	27	70	46	40	56	68	31	33	37	40	76	68	56	70	53	45	44	35	70
LdBPK_070009800	2	4	1	6	2	21	10	3	2	4	7	7	3	1	6	8	2	7	2	2	6	8	2	2	7	7	3	16	14	4	3	3	3	5	11	8	8	2	2	7	2	9
LdBPK_070009900	6	16	14	31	12	13	5	10	8	7	13	21	17	21	16	40	5	14	11	12	13	27	13	3	13	15	5	18	16	11	3	19	19	31	3	18	31	11	11	8	14	21
LdBPK_070010000	7	36	27	47	31	22	27	17	17	27	12	13	26	26	28	71	16	6	9	16	10	38	30	12	40	19	13	25	25	20	12	15	24	50	8	10	34	25	10	10	19	41
LdBPK_070010100	0	0	0	0	0	0	0	0	0	0	0	0	0	0	0	0	0	0	0	0	0	0	0	0	0	0	0	0	0	0	0	0	0	0	0	0	0	0	0	0	0	0
LdBPK_070010200	21	30	28	73	18	10	21	28	42	53	11	11	28	39	6	34	16	21	46	39	17	49	23	3	20	14	20	48	67	44	4	10	12	6	5	8	12	19	10	11	14	31
LdBPK_070010300	51	86	45	82	22	45	100	108	82	95	45	45	23	47	32	69	35	63	57	114	38	72	34	10	44	53	55	195	132	77	44	37	38	60	45	83	56	39	37	39	20	40
LdBPK_070010400	538	971	515	1631	344	550	479	239	453	684	618	556	634	912	468	917	199	421	411	625	891	909	632	257	569	506	349	598	414	374	538	575	784	987	642	811	840	631	445	658	512	957
LdBPK_070010500	29	38	26	66	22	50	26	22	33	32	12	46	26	29	33	36	27	35	26	20	17	79	31	6	35	46	14	33	37	29	38	38	46	44	33	44	34	17	29	35	17	52
LdBPK_070010600	97	185	183	264	93	154	78	86	120	110	85	97	49	82	83	179	61	73	89	114	109	140	69	34	83	103	92	174	139	97	50	96	81	201	84	88	122	69	71	79	75	121
LdBPK_070010700	54	112	94	114	49	111	88	72	79	84	80	78	69	86	49	151	34	79	82	76	74	119	57	26	66	88	47	182	139	77	32	58	60	115	50	63	73	46	47	43	46	92
LdBPK_070010800	352	770	355	1125	259	425	281	255	404	505	497	547	326	489	290	452	237	264	311	442	659	807	382	192	363	405	290	438	400	291	474	538	467	686	453	526	534	339	393	476	275	485
LdBPK_070010900	48	74	79	162	41	38	77	54	79	91	43	54	51	86	30	72	38	57	55	101	66	52	70	22	49	38	38	72	69	58	45	63	53	100	31	69	79	50	36	59	46	84
LdBPK_070011000	340	523	350	959	266	338	381	263	465	563	428	437	303	465	327	393	207	224	250	386	705	659	482	136	389	323	246	412	363	331	429	400	443	555	456	513	422	325	416	470	345	480
LdBPK_070011100	193	339	230	612	176	346	250	137	261	353	227	233	186	258	226	249	119	253	254	290	333	355	278	89	246	240	207	287	276	137	188	194	230	385	282	356	353	237	166	233	190	290
LdBPK_070011200	118	178	337	445	185	204	210	134	230	246	117	162	194	315	190	448	101	106	186	261	157	182	281	109	378	209	104	277	215	146	63	133	258	380	132	136	375	173	86	113	190	340
LdBPK_070011300	16	17	47	49	17	21	14	20	22	22	7	28	18	36	20	61	7	17	25	33	14	21	26	7	26	23	9	44	34	32	9	19	22	49	23	21	39	22	11	12	9	23
LdBPK_070011400	288	586	426	1108	282	534	488	325	786	919	299	284	454	747	394	569	303	489	564	731	413	555	495	189	401	523	422	705	557	454	416	316	533	753	514	626	670	502	300	376	334	634
LdBPK_070011500	466	909	724	1817	387	865	650	361	665	879	555	463	657	943	586	938	294	489	577	749	812	600	731	348	717	672	493	796	617	527	512	438	763	1246	695	696	1000	548	451	548	543	911
LdBPK_070011600	16	19	56	72	25	48	34	31	51	29	13	28	33	47	25	62	17	36	34	49	14	29	61	9	44	40	20	66	49	37	12	24	46	58	22	33	45	31	22	14	29	46
LdBPK_070011700	61	61	64	97	49	69	60	33	107	66	41	71	52	90	56	103	52	66	71	83	51	50	78	19	61	62	36	106	104	52	38	25	88	94	65	72	129	41	44	63	49	92
LdBPK_070011800	264	436	282	1012	204	301	292	241	365	506	274	284	343	481	191	400	187	254	256	472	432	496	428	104	404	280	284	597	397	365	255	272	385	497	349	427	434	377	268	356	255	419
LdBPK_070011900	1406	2145	1018	3147	831	1739	1159	759	1607	1773	1067	1348	999	1524	1019	1368	1039	1564	831	1260	1404	1415	1188	451	1138	1340	746	1178	866	715	1178	1151	1412	1858	1668	1759	1523	1182	1318	1244	878	1549
LdBPK_070012000	555	897	1140	2236	850	851	734	355	777	1072	628	768	1145	1691	1180	2073	451	625	743	935	740	908	1460	421	1194	686	362	870	832	565	488	632	1316	1757	818	941	1783	996	495	667	996	1420
LdBPK_070012100	152	303	184	522	133	184	212	139	234	283	188	189	158	276	135	196	74	97	222	231	227	111	202	63	178	186	120	222	213	125	119	110	247	288	179	239	248	146	98	143	119	213
LdBPK_070012200	116	138	91	246	56	89	103	42	123	93	101	82	68	115	51	85	57	61	59	67	111	98	97	18	61	59	38	92	106	49	48	77	57	98	103	90	90	67	64	55	57	72
LdBPK_070012300	259	357	402	979	200	227	278	183	574	666	268	309	295	571	236	346	208	223	248	498	354	232	384	87	262	246	177	315	293	281	248	201	327	554	286	327	468	346	225	263	337	510
LdBPK_070012400	534	544	739	1746	339	490	502	286	758	707	323	555	403	645	323	828	213	275	417	575	450	564	679	300	413	340	207	942	655	481	359	306	656	1040	543	424	727	502	332	389	508	909
LdBPK_070012500	659	1419	1009	2401	492	1057	1013	611	1197	1407	1000	770	695	1148	636	1164	558	769	882	1279	1073	1135	954	427	778	860	663	1560	1108	841	546	625	982	1449	750	918	1150	676	579	700	571	1117
LdBPK_070012600	83	138	154	310	89	112	129	81	156	169	83	79	103	159	110	217	78	108	113	193	100	141	173	44	111	78	76	135	177	127	87	103	147	256	120	123	192	88	51	94	93	210
LdBPK_070012700	370	363	336	591	161	225	277	185	532	514	273	319	276	577	233	484	222	274	267	527	399	375	552	104	254	211	214	500	464	349	215	219	495	504	473	390	578	289	283	309	374	509
LdBPK_070012800	71	98	92	191	55	91	111	81	115	165	87	90	97	110	65	137	61	50	102	166	102	98	119	47	69	79	76	187	169	123	53	74	100	186	69	85	133	68	63	51	70	160
LdBPK_070012900	69	104	185	314	92	124	132	74	129	109	81	112	124	156	163	209	52	75	117	131	68	115	170	40	241	119	88	133	98	86	46	74	143	212	75	100	215	98	37	64	89	179
LdBPK_070013000	46	80	80	120	30	44	140	72	159	151	74	77	50	96	32	75	63	75	133	143	71	49	93	31	68	57	78	168	130	87	41	46	103	115	73	83	73	43	57	51	47	83
LdBPK_070013100	285	518	441	1151	237	430	800	481	719	789	412	358	370	514	299	458	280	461	622	756	652	489	460	224	420	368	482	977	699	551	357	270	486	756	413	551	596	390	292	303	282	509
LdBPK_070013200	508	837	534	1589	349	540	725	370	700	848	608	590	541	704	506	720	314	523	588	805	715	614	567	264	492	471	417	742	630	519	512	447	608	1006	609	685	738	518	503	540	421	742
LdBPK_070013300	133	347	250	502	136	233	215	159	263	314	169	169	186	258	111	273	105	126	212	282	188	242	213	86	146	164	149	325	253	236	140	163	196	336	153	182	232	114	177	197	185	292
LdBPK_070013400	80	162	105	355	79	101	60	70	110	138	105	205	106	134	129	163	44	59	51	87	100	111	89	41	103	104	56	74	59	60	115	129	81	145	49	88	89	60	102	146	110	182
LdBPK_070013500	173	335	219	551	88	201	225	172	304	375	249	200	212	262	103	219	115	151	271	379	287	234	199	98	136	159	164	358	274	224	206	127	222	328	192	263	251	166	164	191	194	311
LdBPK_070013600	268	492	249	798	194	344	288	170	383	504	324	480	255	384	248	377	158	246	234	318	375	427	290	107	297	263	164	301	248	239	250	233	339	466	300	334	341	278	224	326	213	432
LdBPK_070013700	196	418	341	846	208	306	278	138	330	324	261	268	301	316	235	328	138	151	214	326	322	325	305	112	278	294	201	248	276	196	170	172	247	363	235	272	387	280	208	223	212	344
LdBPK_070013800	19	16	11	27	10	12	22	14	27	34	13	7	21	25	16	15	10	7	9	12	18	19	9	7	19	10	22	38	27	17	8	9	8	29	14	13	15	12	9	14	9	22
LdBPK_070013900	423	670	693	1343	367	630	487	206	396	626	479	401	552	855	498	832	201	363	402	517	540	540	727	233	830	437	259	471	412	312	250	249	544	816	919	652	1276	648	537	487	661	1166
LdBPK_070014000:tRNA	0	0	0	0	1	0	0	0	2	0	0	0	0	0	0	0	0	1	0	0	0	0	0	0	2	0	0	0	0	0	0	0	0	0	0	0	0	0	0	1	0	0
LdBPK_070014100	173	430	255	637	232	330	233	139	282	315	242	229	226	338	273	317	135	124	179	248	301	278	206	66	298	199	181	297	212	188	145	180	209	323	173	223	310	216	173	206	120	215
LdBPK_070014200	210	153	110	171	117	125	134	56	115	94	121	197	61	151	148	151	134	130	82	107	146	127	149	32	150	93	61	116	104	79	128	135	132	183	247	191	164	73	125	153	97	155
LdBPK_070014300	146	196	115	210	59	110	125	82	149	106	136	147	71	95	89	110	86	121	103	97	225	161	117	24	114	93	91	182	115	89	146	109	131	101	192	120	126	77	157	143	88	129
LdBPK_070014400	700	1157	742	1918	503	836	603	401	694	934	833	710	637	1025	677	1230	346	489	523	731	955	1163	779	320	938	813	493	889	670	580	589	575	908	1314	796	1019	1052	724	632	671	640	853
LdBPK_070014500	361	566	353	673	254	404	341	327	558	493	398	433	280	503	370	554	273	333	243	466	452	453	421	170	369	222	267	413	378	276	368	328	477	594	408	420	399	243	292	383	275	399
LdBPK_070014600	752	1199	764	2210	503	775	626	458	802	812	830	742	666	1129	587	987	304	467	510	722	885	798	752	225	761	728	397	781	636	488	469	549	774	922	688	865	921	624	628	715	696	926
LdBPK_070014700	351	526	410	862	228	414	380	205	438	419	396	407	267	481	275	571	229	314	317	416	423	466	414	136	359	360	324	406	320	277	239	302	384	558	470	527	630	402	311	325	282	543
LdBPK_070014800	454	653	500	1255	320	759	1183	1009	990	1216	616	650	434	691	605	1019	693	1008	1025	1485	637	745	582	231	589	672	1221	2488	1308	1208	528	443	775	907	687	868	636	544	505	610	546	732
LdBPK_070014900	499	735	682	1000	585	563	429	192	384	651	602	820	637	1106	530	869	181	205	294	374	709	782	967	285	678	343	191	403	340	183	328	569	848	1301	620	756	1000	395	372	635	557	942
LdBPK_070015000	416	781	615	1582	383	709	527	301	591	698	520	630	575	745	549	799	288	442	517	714	665	679	596	261	531	549	315	649	482	399	508	397	682	1047	478	612	800	554	409	541	480	759
LdBPK_070015100	421	686	382	1042	245	420	403	423	754	836	458	409	389	631	309	462	327	499	565	818	677	574	487	161	347	324	355	810	698	534	366	321	609	799	559	519	523	432	368	451	354	564
LdBPK_070015200	459	749	597	1181	268	402	395	169	441	593	434	398	498	892	373	812	168	276	320	539	580	604	693	260	470	345	211	579	512	316	360	355	763	994	660	578	899	425	405	516	556	845
LdBPK_070015300	117	239	173	500	82	220	233	138	237	277	148	158	140	192	119	250	89	146	159	256	153	211	153	81	181	186	109	261	231	202	178	156	216	290	107	189	211	157	136	167	149	217
LdBPK_070015400	35	61	45	56	17	28	59	53	43	48	46	29	32	27	31	47	32	42	39	67	34	40	37	12	37	32	35	81	65	49	24	21	23	57	34	56	34	29	35	31	17	58
LdBPK_070015500	163	323	258	713	105	161	276	139	459	427	226	243	283	464	160	276	144	206	312	387	265	203	281	102	215	168	168	400	344	238	184	172	359	431	242	251	336	220	164	172	220	300
LdBPK_070015600	211	343	302	476	149	264	358	274	432	431	249	236	203	394	203	471	194	301	382	644	395	372	376	127	279	231	263	681	485	355	225	194	488	565	350	285	492	190	249	208	266	500
LdBPK_070015700	169	256	253	492	102	168	220	113	335	290	179	150	230	310	135	207	74	162	191	323	202	164	217	89	161	160	142	318	256	207	112	101	257	394	162	199	268	181	118	128	180	294
LdBPK_070015800	265	526	245	741	143	326	476	334	455	476	332	378	245	336	254	367	263	357	453	609	458	483	244	138	255	334	486	803	548	494	384	285	333	507	399	475	390	289	288	309	209	337
LdBPK_070015900	14	17	44	58	19	22	40	20	72	30	17	24	18	41	24	33	25	30	81	101	23	20	32	22	17	10	35	160	138	75	10	21	60	56	26	27	56	24	15	9	41	30
LdBPK_070016000	80	123	145	304	54	74	119	47	152	253	80	101	114	158	64	162	59	80	73	239	125	61	142	32	102	58	76	188	160	111	80	81	125	213	107	140	203	121	64	97	108	136
LdBPK_070016100	55	69	146	230	73	74	70	35	91	82	39	77	84	176	92	206	41	34	63	77	84	78	153	36	125	49	51	85	67	58	37	40	114	216	89	74	186	83	34	54	106	188
LdBPK_070016200	2945	5544	4140	7341	2339	2838	2791	1322	2377	3617	3401	3401	2840	4582	2357	5137	1125	1781	2751	3202	4144	4200	4095	1514	3365	2216	1564	3241	2498	1846	2037	2232	4412	5801	2666	3299	3999	1712	2276	2576	2266	4125
LdBPK_070016300	256	459	774	903	471	585	502	224	412	478	246	334	415	729	545	1280	244	303	435	607	250	503	660	243	755	460	234	708	521	432	273	264	718	1002	340	311	719	265	209	252	419	790
LdBPK_070016400	126	186	149	301	125	128	141	74	190	183	115	142	114	197	131	185	69	116	107	173	201	159	209	56	125	113	102	153	205	117	127	122	197	282	204	144	197	117	98	123	99	213
LdBPK_070016500	123	307	236	452	97	186	292	128	284	254	181	200	198	248	150	248	114	130	230	306	235	213	203	103	176	132	114	339	284	211	150	152	212	340	186	243	320	205	147	136	130	256
LdBPK_070016600	428	739	632	1755	373	490	463	180	732	916	368	445	573	863	440	806	279	430	414	585	518	659	805	236	611	459	326	624	566	425	343	346	697	911	470	454	780	604	356	423	510	771
LdBPK_070016700	114	254	130	195	102	145	194	96	181	167	107	139	98	119	120	177	97	153	103	152	146	204	128	45	140	134	116	157	139	107	73	92	132	187	147	166	146	81	84	83	77	148
LdBPK_070016800	48	96	73	128	49	91	100	58	100	111	67	85	28	83	71	83	79	115	65	84	96	75	111	32	106	92	66	107	119	49	52	80	95	106	106	102	125	38	47	72	76	83
LdBPK_070016900	79	127	108	222	76	108	239	115	260	162	122	89	62	87	98	138	56	106	150	214	166	153	143	44	110	104	113	376	274	190	81	108	133	190	155	148	177	120	69	89	104	158
LdBPK_070017000	349	655	781	1301	619	713	773	300	538	787	400	516	566	932	800	1336	273	320	489	761	526	639	775	227	1111	552	385	867	556	453	379	377	782	1197	462	558	1045	466	310	378	568	871
LdBPK_070017100	250	403	334	688	204	285	440	231	472	414	293	224	173	253	241	349	190	312	300	413	353	311	300	139	364	276	279	653	532	351	182	177	310	505	264	296	482	254	176	207	224	363
LdBPK_070017200	21	22	39	53	12	28	36	44	51	58	17	33	17	47	29	76	31	14	46	86	30	29	41	10	35	36	31	98	91	58	20	24	44	77	24	46	47	30	31	23	40	49
LdBPK_070017300	183	347	208	632	192	232	191	107	277	336	221	205	221	296	267	317	132	178	170	267	260	276	236	87	259	196	123	185	187	112	175	191	162	326	288	288	365	215	153	231	124	282
LdBPK_070017400	66	98	103	130	58	75	136	88	130	139	97	67	81	121	82	141	55	98	102	165	106	79	119	26	84	58	62	289	229	129	51	76	164	163	93	108	112	50	45	68	64	115
LdBPK_070017500	44	89	72	105	87	47	53	23	46	62	35	49	41	74	53	131	30	62	37	74	57	63	61	15	84	54	25	62	68	48	34	42	70	107	46	79	82	53	37	50	45	69
LdBPK_070017600	75	109	88	201	47	98	129	74	139	149	64	69	70	86	86	103	56	83	91	105	69	89	86	22	120	66	84	139	118	103	45	30	83	112	88	95	142	96	36	50	64	82
LdBPK_070017700	234	424	401	1132	354	520	383	175	420	526	190	211	401	479	436	587	180	337	282	410	252	356	418	135	614	310	175	368	328	208	164	174	417	611	296	260	540	290	150	204	315	418
LdBPK_070017800	34	65	50	116	35	51	28	14	41	36	50	53	43	70	46	104	25	24	36	42	47	62	61	28	67	39	24	60	49	30	48	42	58	93	64	57	79	43	26	38	48	59
LdBPK_070017900	252	737	377	1137	236	382	145	86	145	250	464	436	381	502	312	617	96	150	190	206	435	477	326	197	332	334	84	200	157	107	201	268	423	725	351	581	591	473	291	338	326	649
LdBPK_070018000	78	148	184	332	111	165	204	107	225	189	100	138	176	298	148	316	127	122	190	262	106	136	248	66	137	130	133	362	267	195	71	85	189	307	156	164	351	102	85	81	181	256
LdBPK_070018100	100	132	108	264	47	84	112	73	123	131	120	107	68	96	87	206	73	97	114	118	151	147	132	50	129	74	86	234	183	150	91	75	115	180	92	117	145	89	66	74	88	148
LdBPK_070018200	675	1269	932	2250	775	898	1383	671	1044	1185	820	1096	804	1273	1336	1832	730	787	959	1540	1105	1132	963	370	1324	814	827	1484	1115	748	700	860	944	1517	751	790	1156	598	584	959	640	1295
LdBPK_070018300	260	432	280	668	237	380	365	228	441	441	295	341	218	360	293	455	206	360	295	369	356	412	295	118	339	273	314	438	427	254	259	204	387	484	372	361	419	231	208	247	209	401
LdBPK_070018400	1078	1371	1338	3498	525	678	875	717	987	1110	1149	1145	812	1675	661	1643	505	638	1072	1710	1413	1319	1817	604	876	802	684	2194	1623	1334	575	656	1990	2451	1235	1032	1640	858	1282	1082	1615	2678
LdBPK_080005000	31	56	55	173	16	34	26	27	44	63	36	39	32	58	14	107	17	45	38	56	52	93	80	17	39	35	33	119	92	78	9	19	32	65	18	37	52	43	19	39	37	54
LdBPK_080005100	100	235	158	425	90	171	100	55	127	190	179	162	154	120	106	232	68	116	109	156	223	283	218	46	165	117	98	168	189	147	46	65	109	186	98	124	159	77	109	136	141	172
LdBPK_080005200	89	169	187	309	56	75	144	146	251	167	106	115	115	166	90	249	110	139	223	238	164	217	293	47	120	101	156	464	399	278	34	59	118	169	97	134	182	106	75	102	126	193
LdBPK_080005300	57	150	205	419	44	107	98	78	176	139	110	138	121	157	70	244	61	91	204	234	188	226	205	59	132	127	104	311	302	218	46	68	112	198	60	85	172	91	92	105	131	230
LdBPK_080005400	44	51	41	98	26	60	75	33	43	61	46	44	40	52	53	97	38	67	76	70	49	100	68	16	58	75	44	110	81	81	9	25	44	56	25	28	46	24	39	47	39	55
LdBPK_080005500	113	231	204	380	122	181	241	154	178	179	175	176	127	156	193	266	98	166	203	249	212	278	192	63	276	291	203	411	342	185	44	79	114	221	108	123	166	109	96	167	132	229
LdBPK_080005600	119	239	206	365	96	161	108	67	139	194	143	160	135	179	113	187	56	70	120	166	269	243	252	45	195	216	109	198	204	96	48	95	103	185	100	133	187	85	88	103	111	220
LdBPK_080005700	14	24	24	63	9	18	19	11	25	19	26	20	7	28	15	23	7	12	18	39	20	45	27	6	24	14	28	65	51	32	9	14	16	23	19	18	16	15	14	11	16	23
LdBPK_080005800	37	72	46	109	25	52	46	41	59	40	48	42	32	36	27	59	20	36	69	70	60	114	54	15	52	45	35	108	81	70	21	26	22	57	40	41	25	39	28	41	35	39
LdBPK_080005900	790	1281	721	2122	377	776	933	451	1050	1067	877	766	609	846	531	879	481	747	698	941	1755	1587	1092	170	875	874	732	1333	1026	727	425	370	527	775	725	778	728	417	567	638	538	991
LdBPK_080006000	105	157	130	181	68	98	97	61	144	137	121	77	91	157	60	130	41	87	117	168	201	172	165	35	135	84	110	296	198	137	50	32	100	145	73	88	146	63	70	75	80	139
LdBPK_080006100	141	268	155	220	103	179	156	104	133	131	202	188	70	96	145	190	82	151	103	126	306	261	182	41	261	242	136	218	172	112	70	90	85	118	129	146	141	55	105	185	97	127
LdBPK_080006200	447	832	627	1530	410	775	745	344	699	782	735	545	547	752	521	777	297	546	539	752	1200	1158	915	226	954	826	619	1030	829	649	329	318	483	741	432	539	699	446	416	451	507	843
LdBPK_080006300	296	717	539	1538	258	575	496	425	760	709	535	523	405	650	398	743	273	489	528	712	949	988	923	172	651	849	526	1143	833	673	229	273	339	574	328	422	551	385	347	352	376	755
LdBPK_080006400	10	20	29	47	12	25	38	21	25	18	12	11	12	13	9	18	3	18	26	39	24	35	19	1	15	25	32	66	47	41	9	14	17	30	13	17	24	20	7	5	16	22
LdBPK_080006500	252	428	324	858	161	315	292	157	492	483	262	212	288	444	173	361	149	247	320	493	572	590	504	93	274	395	279	632	514	438	152	138	236	337	240	255	282	200	250	273	240	504
LdBPK_080006600	297	420	582	1242	173	302	276	238	627	634	311	390	376	580	283	561	208	459	527	599	542	600	823	127	431	400	339	997	953	606	174	159	375	504	254	228	526	376	262	291	358	657
LdBPK_080006700	530	664	416	1224	349	726	841	860	929	931	511	683	328	615	537	605	507	800	664	947	1581	1761	938	131	1299	1201	1017	1425	1173	867	390	335	473	544	354	435	349	278	498	530	405	678
LdBPK_080006800	658	1143	771	2088	474	821	928	629	929	1346	631	626	736	1208	637	1037	524	785	642	1219	1185	1420	1232	224	963	921	780	1652	1105	954	422	452	860	1131	622	615	761	651	658	694	603	1159
LdBPK_080006900	57	84	80	135	44	33	77	57	83	85	58	88	49	84	46	71	35	63	55	79	90	80	100	10	96	59	69	128	120	68	20	42	64	59	47	71	86	41	37	43	73	102
LdBPK_080007000	730	1339	914	2772	372	1041	1623	944	1742	2075	1001	740	810	1169	546	1169	803	1405	1781	2438	1625	1563	1215	307	825	1152	1528	3123	2249	1646	364	346	655	1049	924	1017	1086	711	610	742	704	1136
LdBPK_080007100	72	118	88	148	48	108	152	88	152	132	80	84	55	85	48	86	67	81	81	133	157	182	142	23	150	89	121	248	195	153	40	46	68	90	50	67	60	31	64	63	64	91
LdBPK_080007200	7	11	12	28	6	16	13	25	21	21	18	19	7	6	17	16	17	15	18	30	17	18	14	3	9	16	26	68	37	23	1	4	8	22	9	8	5	11	3	13	9	22
LdBPK_080007300	48	67	93	161	36	62	72	59	93	90	67	55	50	75	35	124	36	51	83	123	89	121	121	38	87	53	95	236	206	107	25	22	53	121	46	63	100	49	33	43	85	90
LdBPK_080007400	68	109	134	249	59	65	101	64	175	160	118	82	99	112	76	195	40	81	146	194	141	149	141	40	95	95	108	256	227	143	38	54	103	140	80	115	103	57	69	67	71	191
LdBPK_080007500	766	975	945	2304	511	780	636	371	1383	1340	642	883	824	1332	720	1048	481	813	716	909	1166	1147	1775	208	997	778	603	1026	1187	786	409	448	732	922	831	596	1043	619	597	692	681	1242
LdBPK_080007600	210	334	334	771	108	198	274	229	410	336	258	206	270	302	181	367	142	235	281	433	358	405	435	109	304	336	208	614	506	337	91	100	165	367	167	207	341	215	165	229	264	446
LdBPK_080007700	84	149	89	290	67	130	169	55	119	136	130	116	75	138	68	123	69	121	119	154	186	145	103	33	127	158	122	224	181	110	39	40	99	156	85	109	77	67	83	85	94	120
LdBPK_080007800	173	238	297	695	120	298	184	135	248	254	231	285	242	319	191	355	89	133	166	262	296	360	340	84	369	333	155	345	271	219	74	84	162	316	131	175	292	180	166	217	230	399
LdBPK_080007900	1755	3010	2405	6282	1876	2200	2186	667	2005	3128	1982	1760	2811	4547	2723	3812	1374	1619	1887	2682	3511	2931	4315	775	4185	2738	1565	2946	2413	1578	1287	1323	2649	3230	2170	2368	2834	1679	1772	1990	2073	3786
LdBPK_080008000	86	129	99	213	66	113	91	75	107	149	83	87	72	133	81	159	52	94	102	181	126	161	163	28	116	142	98	194	176	141	91	45	101	125	57	70	111	59	67	70	95	148
LdBPK_080008100	16	36	33	41	11	21	30	35	42	41	26	28	26	44	25	54	25	23	32	40	42	56	41	6	28	40	35	81	79	64	24	16	16	46	16	19	31	16	20	25	27	38
LdBPK_080008200	611	893	646	1304	367	898	1016	669	1175	995	720	567	425	712	609	770	752	1194	841	1514	1177	1006	884	174	809	824	1024	1761	1495	1083	334	271	471	819	527	447	715	407	530	446	499	917
LdBPK_080008300	120	139	154	307	70	118	151	108	187	182	74	98	131	147	98	218	140	159	164	264	112	210	216	33	131	143	162	371	320	216	71	70	108	183	106	104	120	77	86	86	118	184
LdBPK_080008400	111	203	154	233	78	131	195	193	245	181	144	113	76	131	128	163	80	165	206	236	209	216	180	49	245	160	231	495	374	265	43	66	99	171	76	123	100	59	86	100	76	143
LdBPK_080008500	176	412	320	575	156	228	462	231	490	502	258	208	194	406	216	350	177	313	341	484	350	288	337	91	315	351	376	789	548	414	118	119	257	285	122	218	236	141	144	179	237	363
LdBPK_080008600	0	0	0	0	0	0	0	0	0	0	0	0	0	0	0	2	0	0	0	0	0	0	1	0	1	0	0	0	0	0	0	0	0	0	2	0	0	0	0	0	0	0
LdBPK_080008700	185	365	263	725	149	295	239	123	259	361	212	191	295	359	223	312	147	213	254	286	363	369	327	81	321	305	266	405	307	241	127	86	178	290	153	218	256	230	166	194	180	342
LdBPK_080008800	331	733	529	1603	331	633	487	257	586	785	510	486	526	748	458	662	263	323	395	585	724	730	733	126	561	665	441	777	577	359	270	273	357	565	358	469	584	426	388	407	471	768
LdBPK_080008900	170	247	209	520	97	187	329	202	252	298	157	173	156	236	159	306	112	216	263	408	349	360	296	64	261	215	320	677	468	395	101	93	192	253	182	166	211	99	168	158	166	309
LdBPK_080009000	225	407	376	876	183	353	498	307	542	512	358	281	270	394	271	390	195	294	420	571	473	486	505	122	492	390	394	783	626	445	164	155	259	462	198	224	355	221	189	202	241	437
LdBPK_080009100	144	287	178	542	125	174	245	150	318	364	132	180	156	325	162	253	143	164	234	346	315	286	292	63	252	250	262	445	255	269	88	92	162	255	121	193	204	132	124	166	137	267
LdBPK_080009200	348	524	472	940	295	353	424	275	575	617	471	482	476	645	497	656	276	342	370	635	827	674	891	135	737	502	432	805	639	600	273	310	468	614	328	423	625	246	314	416	420	785
LdBPK_080009300	94	108	125	165	75	107	192	117	127	124	76	103	70	113	83	185	67	87	103	175	103	192	142	32	178	156	108	287	219	180	41	61	54	122	75	120	109	53	70	70	68	151
LdBPK_080009400	256	617	490	1146	291	537	280	260	455	564	365	451	415	463	426	690	168	286	378	461	587	623	589	143	662	633	334	712	493	388	167	224	281	536	261	312	427	270	251	296	334	563
LdBPK_080009500	222	372	302	633	217	321	339	225	391	379	232	304	318	548	375	621	186	287	294	373	350	412	497	80	476	312	289	561	435	366	123	132	230	326	195	177	239	185	149	217	232	390
LdBPK_080009600	65	79	130	203	75	71	70	46	103	96	44	98	93	143	75	157	79	76	91	120	60	85	160	21	124	56	74	108	159	104	30	67	80	108	117	95	108	59	57	92	84	153
LdBPK_080009700	205	429	424	1097	210	282	300	187	368	621	374	353	485	701	377	674	167	201	375	487	631	608	642	135	521	356	224	641	575	424	181	200	389	588	187	213	490	304	247	242	333	589
LdBPK_080009800	462	809	615	1811	546	643	491	211	455	718	475	468	699	909	731	1044	310	398	391	473	814	789	1033	178	1206	774	400	608	560	390	309	350	491	688	483	487	618	378	375	496	464	789
LdBPK_080009900	396	611	502	1083	248	391	683	295	656	659	463	428	401	575	331	597	267	398	469	644	754	752	696	127	681	405	424	895	715	503	252	193	294	542	383	335	551	275	347	458	293	599
LdBPK_080010000	50	125	106	133	51	80	73	30	109	105	54	49	51	110	41	120	47	61	95	104	104	115	99	19	101	83	69	155	140	112	22	27	49	107	52	47	79	33	39	42	66	102
LdBPK_080010100	21	33	37	96	16	19	25	21	79	56	21	42	27	42	25	52	19	26	45	90	41	52	64	4	53	18	40	97	88	83	20	9	24	42	24	13	56	22	17	25	18	53
LdBPK_080010200	523	719	626	1547	579	589	585	271	907	1017	452	683	639	1162	820	1119	470	653	599	910	781	900	1157	173	868	595	499	934	973	674	331	358	554	729	434	409	751	382	442	550	504	860
LdBPK_080010300	249	415	281	844	220	323	495	292	536	504	243	235	235	493	310	417	245	270	376	547	418	412	507	89	499	393	405	742	687	436	128	127	268	400	244	207	283	198	216	300	284	443
LdBPK_080010400	140	366	303	607	128	202	357	217	403	444	224	232	196	347	201	326	139	212	295	398	323	268	363	76	318	231	256	521	450	329	131	135	198	280	138	137	221	137	216	207	198	341
LdBPK_080010500	87	139	97	257	86	113	81	48	120	127	99	128	100	158	105	146	62	79	64	88	165	173	143	24	154	109	78	113	101	79	55	48	86	104	75	79	72	67	84	85	64	164
LdBPK_080010600	546	871	532	1210	333	502	440	284	613	696	589	716	446	594	532	751	282	368	325	517	1120	939	912	158	725	667	374	644	581	459	469	476	392	741	446	434	478	393	522	687	329	731
LdBPK_080010700	596	974	1022	1815	602	743	481	217	619	904	690	819	896	1233	773	1432	287	322	478	724	949	1176	1418	221	1307	658	228	643	637	573	359	437	754	968	588	590	912	535	488	680	774	1189
LdBPK_080010800	247	526	695	1216	298	501	410	214	485	564	324	332	494	644	632	1031	279	421	394	585	565	773	801	154	921	716	383	757	629	359	153	185	278	509	186	273	485	318	219	334	365	659
LdBPK_080010900	499	925	587	1673	326	655	921	421	798	960	614	609	500	640	558	825	329	533	699	1026	1061	1041	786	271	888	927	812	1399	1207	886	556	488	626	1056	499	597	684	507	482	475	453	882
LdBPK_080011000	492	871	521	1228	337	521	430	184	385	515	589	507	406	502	385	496	145	193	201	281	1092	1088	728	116	805	709	264	475	387	333	379	393	438	671	442	466	506	344	414	462	333	579
LdBPK_080011100	402	781	438	1173	275	460	919	535	1100	1237	473	488	433	730	381	585	409	579	821	1351	802	897	676	120	630	599	1004	1843	1498	1284	344	270	513	596	309	326	392	310	393	505	383	483
LdBPK_080011200	1	2	6	2	1	2	14	4	0	3	0	0	0	0	0	5	2	4	1	16	0	2	4	1	4	6	6	23	10	11	3	0	0	0	2	5	0	0	1	2	1	1
LdBPK_080011300	216	290	288	520	123	191	405	395	571	478	162	239	207	425	181	407	227	335	494	762	268	446	551	102	269	224	436	1338	993	818	126	125	348	397	214	186	261	134	162	182	243	350
LdBPK_080011400	1024	1801	1161	2848	706	1281	1120	853	1347	1504	1142	1315	922	1505	1160	1807	623	884	919	1333	1744	1805	1583	344	1321	1586	910	1714	1489	1092	632	678	814	1369	718	869	982	660	910	1108	933	1374
LdBPK_080011500	325	718	431	1118	241	510	471	336	562	607	472	497	372	556	339	677	204	344	414	724	874	797	667	128	682	531	525	1111	738	601	242	257	316	472	252	424	480	350	316	403	375	623
LdBPK_080011600	11693	20047	11861	34171	8279	12430	20021	12914	22778	25286	13154	13932	12562	18106	11846	16993	13522	19018	16868	28435	24759	25419	20778	4191	19384	18738	22512	37279	28678	22374	11734	10031	15043	17357	12704	13876	14420	10510	12104	13437	10911	17790
LdBPK_080011700	1907	3203	2219	6434	1325	2281	2767	1613	3061	3399	2235	2347	2316	2809	1847	3220	1537	2548	2597	3744	3650	4156	3439	770	3227	2591	2540	5203	4255	3003	1371	1387	2033	2748	1662	2025	2417	1399	1856	2110	1931	3023
LdBPK_080011800	379	438	419	1205	184	198	359	300	710	1140	391	358	391	688	260	369	254	180	358	1137	1103	646	687	86	466	305	434	1108	852	937	405	385	501	629	260	279	311	323	304	385	394	585
LdBPK_080011900	75	192	119	289	69	114	178	222	313	345	107	113	123	144	92	153	97	244	171	238	196	237	165	24	152	151	194	410	321	256	100	92	73	130	80	66	75	65	87	114	80	124
LdBPK_080012000	0	0	0	1	0	0	0	0	0	0	0	0	0	0	0	0	0	0	0	1	0	0	0	0	0	1	0	0	1	0	0	0	0	0	0	0	0	0	0	0	1	0
LdBPK_080012100	2	5	8	42	4	2	8	6	20	25	4	6	11	15	6	12	7	5	23	18	7	8	18	5	6	6	10	51	23	17	0	2	5	14	3	2	17	16	3	2	17	13
LdBPK_080012200	0	2	0	0	0	0	0	0	0	1	0	0	0	0	0	0	0	0	0	0	0	0	0	0	0	0	0	0	0	0	0	0	0	0	0	1	0	0	0	0	0	0
LdBPK_080012300	0	0	0	0	0	0	0	0	0	0	0	0	0	0	0	0	0	0	0	0	0	0	0	0	0	0	0	0	0	0	0	0	0	0	0	0	0	0	0	0	0	0
LdBPK_080012400	1	0	0	0	0	0	0	0	1	1	0	0	0	0	0	1	0	0	0	1	0	1	0	0	0	0	2	0	0	0	0	0	0	0	0	0	0	0	0	0	0	1
LdBPK_080012500	0	0	0	0	0	0	0	0	0	0	0	0	0	0	0	0	0	0	0	0	0	0	0	0	0	0	0	0	0	0	0	0	0	0	0	0	0	0	0	0	0	0
LdBPK_080012600	0	0	0	0	0	0	0	0	0	0	0	0	0	0	0	0	0	0	0	0	0	0	0	0	0	0	0	0	0	0	0	0	0	0	0	0	0	0	0	0	0	0
LdBPK_080012700	0	0	0	0	0	0	0	0	0	0	0	0	0	0	0	0	0	0	0	0	0	0	0	0	0	0	0	0	0	0	0	0	0	0	0	0	0	0	0	0	0	0
LdBPK_080012800	1	0	0	0	0	1	0	0	0	1	0	0	0	4	0	0	0	0	0	0	0	0	0	0	0	0	0	0	0	0	0	0	0	0	0	0	0	0	0	0	0	0
LdBPK_080012900	0	0	0	0	0	0	0	0	1	0	0	0	0	0	0	0	0	0	0	0	0	0	0	0	0	0	0	0	0	0	0	0	0	0	0	0	0	0	0	0	0	0
LdBPK_080013000	5	3	2	10	2	7	3	2	3	0	3	1	4	7	6	2	0	4	1	3	3	6	3	2	5	2	3	4	9	4	1	0	5	6	0	2	2	0	2	6	0	7
LdBPK_080013100	19	33	21	45	15	29	33	24	39	33	14	9	15	16	10	43	13	26	24	56	22	18	31	9	28	18	38	74	77	45	4	7	27	28	16	10	15	10	18	21	28	20
LdBPK_080013200	112	227	193	324	105	161	231	106	242	214	144	191	142	148	100	176	103	190	217	232	222	216	196	39	219	154	201	391	336	219	48	78	95	140	127	105	183	79	115	132	116	193
LdBPK_080013300	39	51	52	67	36	37	62	17	34	46	42	60	25	47	46	47	25	30	43	51	84	93	79	16	62	56	53	159	96	42	21	19	27	57	43	40	32	15	23	32	27	45
LdBPK_080013400	13	25	24	34	5	6	39	19	42	37	13	21	16	16	17	20	12	12	27	27	38	30	20	6	28	12	34	55	50	28	13	12	15	18	4	20	21	7	4	12	15	37
LdBPK_080013500	9	14	11	13	3	4	17	17	9	13	3	8	0	4	2	11	8	9	8	14	6	19	10	3	5	10	5	20	11	6	1	5	2	3	7	3	1	1	4	7	8	6
LdBPK_080013600	6	5	4	4	4	3	10	9	10	9	6	5	4	5	1	2	2	9	11	18	9	6	4	3	3	9	9	11	13	8	6	5	3	9	3	6	9	4	3	4	0	8
LdBPK_080013700	38	34	64	68	20	21	100	36	81	92	27	34	9	19	35	25	38	23	29	68	62	74	64	9	28	19	51	140	96	77	15	9	20	18	15	31	22	5	16	21	49	57
LdBPK_080013800	6	12	2	11	5	2	19	10	0	7	6	11	2	1	3	4	2	7	4	12	7	7	2	2	3	3	8	8	7	7	2	0	2	2	6	6	0	0	3	1	2	0
LdBPK_080013900	40	94	41	66	28	47	77	68	59	65	30	21	15	34	18	28	16	19	20	46	87	98	43	4	46	52	59	150	98	65	14	18	24	27	20	27	33	16	28	47	29	46
LdBPK_080014000	1676	2751	1862	5570	969	1863	2038	1700	3246	3279	2021	2041	2019	3634	1552	2696	1335	2142	2334	3949	3084	3445	3081	610	2294	2089	2137	4919	3791	3699	1427	1286	1843	2660	1762	1783	2181	1506	1852	2091	2115	3199
LdBPK_080014100	1643	2485	1485	4854	1349	2099	2482	1445	2693	3522	1724	1965	1818	2643	1730	2457	1956	2802	2075	2927	2249	2178	2515	433	2069	1799	2230	3583	2655	2093	839	904	1379	1686	1444	1462	1441	972	1562	1636	1517	2304
LdBPK_080014200	180	317	267	622	141	304	263	156	304	335	213	273	212	279	285	384	141	241	234	351	345	304	341	68	303	364	200	423	349	253	102	105	161	274	177	191	263	150	162	214	221	403
LdBPK_080014300	147	226	246	535	198	219	242	96	207	299	188	239	217	378	256	337	96	220	176	218	326	320	450	90	453	290	160	298	307	270	82	110	211	310	181	195	255	154	123	165	174	355
LdBPK_080014400	110	200	169	381	93	173	169	96	191	244	132	147	182	190	127	226	60	126	123	202	213	216	220	36	206	182	130	322	207	182	54	55	116	163	75	115	134	57	75	109	101	171
LdBPK_080014500	164	429	445	1053	203	346	466	204	448	591	238	305	400	579	345	548	183	293	329	501	340	404	525	102	655	470	308	610	538	305	143	145	314	474	144	200	382	255	196	187	271	461
LdBPK_080014600	16	40	31	53	11	29	19	24	58	42	25	25	30	42	28	35	11	21	48	44	37	53	44	4	22	23	26	89	85	47	8	5	30	42	17	25	25	16	15	23	25	44
LdBPK_080014700	618	874	466	1648	364	585	684	403	896	1136	596	554	514	878	429	596	435	573	517	928	1314	1258	957	124	736	683	849	1357	1047	872	493	422	544	640	639	582	518	408	578	571	506	752
LdBPK_080014800	149	221	144	287	83	203	467	326	389	282	212	144	79	157	116	154	206	370	284	392	309	285	176	40	208	220	437	723	574	403	97	76	81	152	98	157	132	67	132	123	106	180
LdBPK_080014900	50	81	50	123	25	71	43	56	78	98	34	66	35	79	38	84	45	64	38	55	80	85	84	14	77	72	46	105	107	76	29	23	47	32	57	39	51	45	50	52	37	91
LdBPK_080015000	55	79	44	61	33	68	86	38	52	54	40	56	34	53	53	69	29	72	31	89	88	95	59	13	65	76	65	121	129	89	27	35	23	47	29	45	38	31	35	48	35	51
LdBPK_080015100	686	1150	1209	2796	540	1255	1081	775	1367	1644	887	842	1066	1553	890	1559	627	1040	1440	1818	1673	1490	1614	400	1204	1373	969	2098	1703	1400	590	459	1008	1492	796	699	1377	875	631	705	1009	1584
LdBPK_080015200	381	849	508	1397	330	535	536	361	629	803	399	465	502	750	468	764	307	433	491	709	938	953	784	172	616	609	495	957	688	616	265	306	418	623	313	433	463	344	379	413	451	744
LdBPK_080015300	0	0	2	0	0	8	0	0	0	0	0	0	0	0	0	0	0	0	0	0	0	2	0	0	0	1	0	3	2	1	0	1	0	0	0	1	0	0	0	0	0	0
LdBPK_080015400	343	654	297	685	186	294	452	267	594	677	413	453	296	380	254	395	238	283	335	457	875	836	517	112	472	466	389	640	553	370	257	249	352	453	281	323	306	211	288	269	193	362
LdBPK_080015500	21	38	45	56	14	15	29	34	39	31	29	21	16	30	26	67	9	15	42	38	51	80	41	12	29	32	37	103	81	52	15	20	35	25	12	42	26	21	20	17	21	24
LdBPK_080015600	262	404	353	761	187	295	270	242	423	482	291	269	302	525	276	462	189	211	285	521	463	491	494	83	404	358	257	608	497	414	153	185	275	346	199	300	322	201	245	275	274	476
LdBPK_080015700	1	0	0	0	0	1	0	0	0	0	1	4	0	0	1	0	0	0	1	0	0	1	0	0	1	0	0	3	1	1	0	0	0	0	1	0	0	0	0	0	0	0
LdBPK_080015800	1	1	1	0	0	1	2	0	2	0	0	1	0	0	2	2	0	0	2	2	0	1	3	0	1	1	1	2	0	0	0	1	0	0	0	0	1	1	1	0	0	4
LdBPK_080015900	0	0	2	0	0	0	1	0	0	1	0	0	0	0	0	0	0	0	1	0	0	1	0	1	0	0	0	0	0	0	0	2	0	0	0	0	1	0	0	0	0	0
LdBPK_080016000	22	33	30	58	14	17	31	19	22	34	22	18	24	54	20	18	12	12	22	23	48	49	44	5	40	23	18	44	37	26	17	4	20	25	24	17	19	9	22	35	16	33
LdBPK_080016100	93	270	143	252	59	102	154	86	138	127	168	135	77	100	82	112	60	90	99	145	276	255	127	22	133	125	104	281	215	126	48	64	83	65	68	107	114	60	110	104	58	90
LdBPK_080016200	26	66	46	68	16	58	52	66	88	50	44	53	23	29	31	60	30	37	48	48	51	79	60	10	26	46	44	112	83	60	8	14	23	39	21	18	36	18	15	29	27	53
LdBPK_080016300	599	811	829	1621	438	635	387	233	574	670	782	950	626	1074	687	1497	355	460	511	607	933	1192	1059	222	920	540	431	922	790	603	237	475	573	982	813	818	958	621	511	671	605	1002
LdBPK_080016400	1714	1570	1615	2619	1315	1360	659	458	1315	1415	1053	1982	1192	2522	1544	1834	835	804	775	985	2267	2542	3144	284	2039	1523	724	962	1177	1002	1055	1080	1175	1661	1429	1540	1468	648	1227	1410	1152	2599
LdBPK_080016500	125	255	218	346	98	199	331	173	182	194	183	137	110	177	160	332	125	215	223	310	297	290	262	62	183	247	228	652	426	261	71	122	150	223	158	179	189	99	151	116	190	281
LdBPK_080016600	696	1493	782	2010	440	894	866	564	1025	986	897	970	723	927	661	930	421	713	812	954	1706	1769	998	209	1072	1254	873	1400	1198	790	443	410	510	760	444	653	692	457	634	781	504	900
LdBPK_080016700	202	403	267	761	126	229	257	179	349	488	266	221	337	375	183	315	120	163	299	405	447	441	344	105	284	241	217	590	418	295	155	107	198	376	137	153	248	164	171	219	215	381
LdBPK_080016800	114	171	153	350	74	122	186	141	365	350	124	120	102	158	113	171	108	185	180	184	211	194	178	30	188	129	117	306	262	176	59	61	65	127	82	111	126	87	74	109	87	175
LdBPK_080016900	18	35	30	35	12	16	27	5	42	20	18	27	12	23	20	40	11	12	19	44	33	51	30	6	30	33	27	58	42	28	11	7	11	32	17	26	26	15	21	12	17	37
LdBPK_080017000	79	124	171	371	91	130	130	79	152	188	119	89	133	177	80	157	69	53	111	180	153	133	181	35	164	122	78	195	151	147	61	55	107	150	96	104	144	138	76	93	117	217
LdBPK_080017100	229	401	262	591	137	244	233	143	270	319	190	263	194	339	210	300	161	247	184	335	354	462	334	56	274	232	212	361	299	283	156	144	181	270	247	231	230	181	184	244	255	304
LdBPK_080017200	164	225	196	395	118	179	162	149	278	290	142	256	172	377	149	296	166	293	224	313	395	426	471	65	239	235	180	493	406	373	150	126	191	290	265	184	265	114	187	193	177	302
LdBPK_080017300	215	489	367	1003	201	442	277	158	262	437	335	249	340	413	265	410	157	233	233	362	723	798	508	105	513	482	208	487	337	256	176	160	259	387	228	270	310	245	200	270	267	420
LdBPK_080017400	338	599	453	1283	249	499	369	234	476	515	426	411	422	548	396	580	223	314	383	540	900	921	716	127	692	586	403	879	651	409	188	233	360	515	298	405	437	402	310	360	345	654
LdBPK_080017500	0	0	0	1	0	4	2	5	6	2	0	0	0	1	0	0	0	6	4	1	1	1	1	0	0	2	0	4	8	4	0	0	0	1	2	0	0	0	1	2	0	2
LdBPK_080017600	0	0	0	2	0	0	0	0	0	0	0	0	0	0	0	0	0	0	0	0	0	0	1	0	0	1	0	3	0	0	0	0	0	0	0	0	0	0	0	0	0	1
LdBPK_080017700	4	8	4	17	3	9	2	3	6	8	16	10	10	15	5	26	7	1	6	7	9	7	20	3	6	9	1	6	6	2	5	3	4	15	12	9	12	8	9	9	10	12
LdBPK_080017800	20	17	23	28	10	13	16	17	15	13	31	23	6	14	12	22	13	13	11	13	22	22	18	6	16	31	11	27	14	20	5	9	12	18	11	19	16	6	13	13	14	19
LdBPK_080017900	4	2	7	4	3	2	11	33	14	14	5	6	3	7	9	5	9	6	11	18	4	7	4	1	2	1	9	55	27	20	4	1	3	7	1	0	3	2	2	3	3	5
LdBPK_080018000	625	974	628	1666	294	715	621	507	781	849	687	697	479	627	395	507	397	536	564	712	1623	1390	821	129	628	815	581	976	888	738	334	271	318	530	476	488	442	310	595	636	430	757
LdBPK_080018100	298	228	204	418	194	253	277	243	404	421	212	380	220	492	308	438	328	469	341	494	367	443	488	57	390	245	266	441	580	451	140	127	280	237	358	244	282	140	263	283	214	508
LdBPK_080018200	416	833	552	1411	320	562	691	396	756	982	477	468	510	636	467	699	348	683	689	1004	803	935	689	114	701	767	534	1024	872	650	169	158	242	430	380	531	567	341	378	461	376	771
LdBPK_080018300	0	1	0	1	0	0	0	0	0	0	1	0	0	0	0	0	0	0	0	0	0	0	0	0	0	0	1	1	0	0	0	0	0	0	0	0	0	0	0	0	0	0
LdBPK_080018400	0	0	0	0	0	0	0	0	0	0	0	0	0	0	0	0	0	0	0	0	0	0	0	0	0	0	0	0	0	0	0	0	0	0	0	0	0	0	0	0	0	0
LdBPK_080018500	0	0	0	0	0	0	0	0	0	0	0	0	0	0	0	0	0	0	0	0	0	0	0	0	0	0	0	0	0	0	0	0	0	0	0	0	0	0	0	0	0	0
LdBPK_080018600	0	0	0	0	0	0	0	0	0	0	0	0	0	0	0	0	0	0	0	0	0	0	0	0	0	0	0	0	0	0	0	0	0	0	0	0	0	0	0	0	0	0
LdBPK_090005000	9	17	15	14	6	14	16	5	20	25	10	9	6	9	5	16	10	12	21	18	11	6	21	4	8	7	13	39	19	9	7	12	4	11	4	8	6	0	11	11	9	7
LdBPK_090005100	21	77	71	187	25	76	36	19	70	60	30	42	52	71	48	118	21	38	50	66	28	45	58	33	68	40	31	65	79	55	7	34	39	108	13	24	54	37	12	32	41	94
LdBPK_090005200	272	506	660	1281	233	778	378	569	804	449	443	462	368	517	340	824	284	694	608	729	324	401	391	214	426	364	265	801	893	500	106	256	459	789	227	255	431	280	252	334	340	548
LdBPK_090005300	30	44	64	132	18	33	29	29	63	55	38	44	31	36	22	84	26	45	77	79	37	38	45	23	36	30	34	83	91	52	28	34	55	78	22	22	28	33	27	43	45	60
LdBPK_090005400	36	55	47	95	15	48	49	58	72	63	38	40	39	51	30	59	31	33	60	63	64	77	24	16	33	51	46	94	67	40	7	24	41	44	15	22	36	17	27	32	23	35
LdBPK_090005500	82	209	86	238	82	108	74	83	108	149	119	108	74	107	72	127	30	62	63	86	165	165	94	36	85	80	43	94	82	58	65	97	76	125	31	66	63	47	79	91	67	117
LdBPK_090005600	157	335	494	819	216	249	202	93	249	384	206	220	304	425	299	547	91	174	231	250	177	238	444	169	300	203	103	214	215	138	131	192	396	659	119	123	311	169	129	196	231	472
LdBPK_090005700	1681	2278	1058	2087	929	2384	2182	1100	1314	1409	1384	1082	696	1122	981	1129	1037	1681	859	1322	1830	1786	871	325	1415	1431	1170	1511	1239	804	1230	1058	772	1275	1005	875	663	342	1139	1184	673	1151
LdBPK_090005800	1179	2984	1246	3330	854	1836	1227	853	1156	1521	893	1171	1117	1443	951	1630	758	1347	922	1366	1479	1801	1254	568	1141	1409	850	1531	1052	842	980	1013	1299	1882	680	832	911	770	964	1138	1085	1644
LdBPK_090005900	1008	1513	945	2408	596	1154	1476	1331	1463	1366	1066	1173	666	997	875	1243	779	1189	1246	1924	1158	1170	774	340	971	868	1631	2865	1734	1331	901	805	968	1355	547	700	547	512	663	967	694	1116
LdBPK_090006000	1247	1735	1322	3579	772	1627	2500	1934	2751	3116	1501	1447	1062	1706	1160	1651	1087	1846	1662	2411	1974	1807	1306	593	1401	1564	1706	3137	2264	1730	1450	1055	1758	2365	898	1000	867	650	1318	1231	1170	1918
LdBPK_090006100	903	1605	1211	3234	769	1397	1325	1010	1338	1922	1013	1045	1189	1608	1111	1706	632	919	903	1415	1375	1788	1313	491	1255	1238	735	1533	1217	1074	1052	1105	1511	2078	721	824	927	705	885	1066	1068	1463
LdBPK_090006200	102	142	167	522	60	77	136	49	169	279	107	143	174	221	100	208	59	44	92	260	224	144	178	50	128	123	77	181	167	145	130	153	195	324	92	94	125	107	65	102	120	225
LdBPK_090006300	25	60	42	58	19	51	67	39	60	51	57	51	28	40	40	48	32	33	39	48	76	83	32	12	41	49	49	107	44	47	35	36	48	60	18	37	39	12	23	35	37	59
LdBPK_090006400	25	59	71	94	24	32	100	52	128	135	43	45	26	62	26	69	38	42	77	161	75	52	49	21	31	38	53	149	135	126	43	35	60	146	19	22	28	31	33	40	52	68
LdBPK_090006500	257	508	391	733	251	445	394	160	443	447	367	330	344	407	315	593	148	233	297	457	427	376	352	160	373	293	265	426	403	239	258	305	359	632	196	231	308	121	246	332	259	498
LdBPK_090006600	67	118	62	241	40	88	192	107	354	434	74	71	76	87	65	77	123	135	202	365	204	188	120	32	124	94	249	414	514	301	107	136	141	148	36	69	56	50	51	59	31	71
LdBPK_090006700	8	8	4	7	3	2	19	23	10	12	4	3	1	4	4	6	3	9	20	37	7	12	6	3	6	6	20	18	27	24	1	1	10	23	3	6	3	0	4	13	2	4
LdBPK_090006800	246	612	441	1283	203	101	548	168	451	849	323	321	429	407	238	554	95	241	831	1250	598	721	551	442	540	605	565	1524	1581	972	518	398	1395	1550	141	271	382	340	268	222	324	519
LdBPK_090006900	2	8	7	13	3	3	24	26	15	18	7	7	5	6	2	4	8	16	23	26	7	23	8	1	12	16	37	30	52	34	8	15	16	10	11	7	6	2	3	10	1	3
LdBPK_090007000	25	34	40	73	26	23	33	29	43	73	22	25	34	41	20	65	14	34	24	54	25	40	29	17	26	52	33	54	48	40	16	33	51	87	14	24	26	23	19	20	40	65
LdBPK_090007100	70	79	114	162	51	59	134	62	119	82	60	61	54	62	31	119	52	64	73	109	65	93	99	36	67	59	62	189	142	95	38	49	76	128	51	48	61	38	37	27	65	99
LdBPK_090007200	879	1080	703	1777	752	971	1494	893	1424	1612	622	933	751	1484	1086	1364	1125	1394	786	1446	1044	943	1213	295	879	766	1150	1248	1263	930	943	734	1139	1351	1058	768	728	443	743	882	654	1271
LdBPK_090007300	585	1175	984	2271	615	1121	751	383	813	1109	746	714	841	1078	819	1080	407	541	502	804	839	988	950	350	899	706	380	694	612	473	619	595	897	1414	445	576	807	455	547	715	674	1099
LdBPK_090007400	479	767	631	1773	347	656	522	346	797	886	500	508	574	765	503	696	377	472	462	704	711	652	690	230	612	538	376	827	653	473	427	534	586	916	349	373	473	349	323	476	386	744
LdBPK_090007500	300	617	419	1296	244	455	383	168	478	541	376	386	455	599	338	511	157	250	298	479	554	510	468	167	412	388	229	432	329	295	344	332	421	796	191	279	342	229	290	340	329	586
LdBPK_090007600	29	60	96	140	26	43	49	55	134	80	45	34	51	79	29	104	33	32	74	96	61	54	81	25	39	51	27	103	128	68	26	37	86	113	20	23	50	24	18	37	47	78
LdBPK_090007700	5	5	10	22	5	8	3	9	23	13	14	25	4	9	4	14	1	9	6	23	10	12	14	5	2	27	6	21	16	11	19	10	20	27	2	17	12	11	7	5	12	20
LdBPK_090007800	55	122	90	172	73	118	135	93	88	91	78	83	58	62	89	103	69	76	82	126	96	117	64	35	161	114	111	163	120	76	82	66	57	119	37	44	38	26	44	66	64	109
LdBPK_090007900	52	98	96	177	53	65	120	95	107	114	53	123	48	98	70	133	87	60	82	136	72	74	79	26	82	70	67	171	113	85	82	65	115	159	41	55	59	38	60	48	51	116
LdBPK_090008000	216	425	474	1128	181	318	391	262	599	648	300	247	340	574	286	510	173	238	333	422	367	380	381	145	292	260	296	492	413	323	206	228	459	635	161	224	287	171	214	280	252	538
LdBPK_090008100	61	104	87	153	36	59	136	74	85	113	87	57	56	61	49	104	48	65	75	153	109	97	95	22	101	105	95	181	133	103	53	65	117	140	38	42	48	36	38	62	60	77
LdBPK_090008200	31	73	39	100	30	54	43	28	57	58	42	53	31	44	31	47	20	37	40	61	61	64	36	22	43	48	49	67	76	51	12	25	51	78	18	30	33	19	19	31	15	62
LdBPK_090008300	543	962	572	1829	356	719	1602	1354	3258	2418	584	567	586	877	453	725	1146	1875	2104	2928	780	765	857	306	583	616	1704	3772	3224	2004	497	429	847	1197	332	330	487	322	475	563	492	985
LdBPK_090008400	219	471	344	781	90	299	356	295	353	493	311	269	194	296	184	249	135	202	278	423	340	315	234	126	162	264	178	379	320	243	215	220	227	461	97	124	157	150	197	241	166	314
LdBPK_090008500	536	951	662	1507	345	536	1235	783	1362	1476	669	583	470	745	449	725	660	741	853	1517	907	782	706	278	444	634	954	2147	1331	1175	484	483	813	1206	371	432	445	241	506	512	534	921
LdBPK_090008600	24	45	50	106	17	27	68	79	65	117	37	35	34	42	25	41	25	55	72	95	47	58	34	18	16	32	49	136	113	123	25	39	46	116	23	19	27	17	20	44	22	69
LdBPK_090008700	96	172	114	260	62	84	141	88	201	191	133	112	104	171	101	142	98	128	145	209	138	138	154	44	88	76	103	227	131	123	143	105	210	196	66	90	103	73	95	83	87	141
LdBPK_090008800	131	197	213	522	99	161	221	105	240	238	106	96	179	237	112	124	94	93	125	248	169	166	237	79	171	113	117	192	173	147	144	112	213	345	101	113	130	74	108	112	119	184
LdBPK_090008900	218	449	486	832	252	334	464	205	578	576	237	233	416	645	309	589	181	323	394	531	339	378	540	169	358	357	256	716	588	369	224	243	512	720	186	162	447	192	195	257	329	535
LdBPK_090009000	219	403	472	1108	293	424	340	146	371	497	227	263	460	575	309	548	173	289	272	417	305	373	565	207	442	329	189	466	418	313	148	170	545	878	167	159	375	254	173	194	310	521
LdBPK_090009100	60	79	75	119	40	71	71	42	84	108	69	48	49	67	55	86	42	31	59	92	81	54	52	16	48	36	33	91	77	55	36	33	65	111	38	28	52	39	48	57	42	82
LdBPK_090009200	121	146	133	186	76	132	143	71	189	190	99	137	81	166	110	208	95	109	117	204	105	166	116	50	114	110	81	274	188	120	74	76	122	191	68	62	91	43	86	86	84	196
LdBPK_090009300	266	489	378	747	224	372	569	345	646	630	294	278	312	466	256	465	243	377	491	640	348	341	334	163	318	319	314	683	532	400	247	224	422	564	159	187	261	144	218	188	247	399
LdBPK_090009400	1386	2123	1399	4106	910	1464	1367	579	1210	1854	1612	1231	1736	2116	1200	1802	522	675	831	1176	2032	1421	1508	611	1516	955	737	1385	946	851	1050	972	1875	2841	1039	1001	1217	845	1019	1231	1259	1764
LdBPK_090009500	387	709	499	1219	406	554	478	226	529	671	452	403	370	629	469	580	231	238	308	425	634	603	638	207	592	552	332	614	473	425	366	357	500	897	255	305	370	230	305	319	307	644
LdBPK_090009600	159	234	222	416	89	195	248	118	301	323	165	117	158	314	146	282	124	169	215	320	229	203	238	80	168	160	146	323	257	257	148	136	202	368	149	128	160	106	141	127	171	274
LdBPK_090009700	630	1458	998	2716	511	1118	906	590	973	1203	897	861	971	1303	774	1272	435	694	751	1077	1150	1273	999	467	879	960	639	1246	850	717	790	763	1034	1708	482	651	756	483	647	706	693	1258
LdBPK_090009800	142	153	121	265	89	117	159	83	222	256	104	131	100	171	105	126	83	112	141	202	138	132	116	35	117	71	109	194	167	116	93	106	158	191	77	97	88	48	94	135	80	148
LdBPK_090009900	77	239	125	287	62	96	157	78	240	265	96	103	89	195	52	191	60	86	147	195	184	177	153	48	107	137	96	290	185	162	64	67	209	259	79	76	90	82	59	75	103	141
LdBPK_090010000	112	263	162	306	119	170	251	219	274	284	170	155	115	153	124	139	122	142	176	194	167	141	117	49	173	127	176	245	211	169	129	94	154	252	86	106	105	62	105	120	90	147
LdBPK_090010100	138	158	124	183	68	90	161	109	180	163	154	168	65	167	76	132	98	77	105	229	223	178	140	43	139	70	99	236	183	168	133	151	124	231	97	79	75	34	114	133	89	182
LdBPK_090010200	508	1053	683	1706	473	795	687	402	630	787	594	542	521	758	595	837	259	491	491	671	813	922	713	276	804	680	468	816	582	460	476	485	729	1084	352	383	426	297	386	509	478	805
LdBPK_090010300	34	54	71	159	27	63	70	26	75	92	31	61	46	73	45	90	23	46	61	70	47	47	94	33	47	34	36	86	85	56	35	43	76	157	15	27	73	48	14	24	37	57
LdBPK_090010400	198	357	332	765	150	176	435	208	570	650	236	226	258	372	160	276	172	177	276	590	382	274	376	97	294	249	334	672	573	435	275	226	410	662	142	141	259	140	206	223	268	407
LdBPK_090010500	42	27	31	55	15	37	55	35	40	55	36	38	30	21	27	58	27	26	35	49	44	68	44	22	34	42	14	91	68	65	23	26	17	69	22	24	18	12	20	23	29	48
LdBPK_090010600	73	116	61	156	62	75	68	55	122	157	68	106	74	99	58	178	49	37	74	110	83	122	105	47	87	56	64	114	84	72	83	83	116	162	47	72	65	23	54	100	63	120
LdBPK_090010700	540	665	557	1530	316	451	557	435	1039	1062	458	599	564	1132	450	793	343	563	763	1060	696	785	909	241	557	452	410	929	977	738	531	644	836	1090	390	388	491	326	523	534	510	871
LdBPK_090010800	365	460	369	794	222	380	484	327	730	724	265	288	346	681	309	500	287	389	460	750	442	486	570	142	356	314	304	611	672	468	309	239	555	664	301	249	358	154	268	278	323	485
LdBPK_090010900	48	95	52	136	33	68	47	53	96	72	49	55	35	50	31	76	26	36	53	89	48	76	57	28	52	56	50	113	67	75	29	41	68	113	14	25	32	21	25	27	39	79
LdBPK_090011000	457	961	766	1688	515	919	968	570	841	927	569	541	538	799	611	978	441	848	629	884	771	831	716	411	952	799	589	1064	922	576	411	434	846	1304	426	421	609	336	417	413	522	850
LdBPK_090011100	69	88	129	213	45	83	135	74	156	144	70	55	75	157	56	158	44	70	116	210	87	86	116	58	106	81	62	221	152	117	32	25	144	212	44	44	80	31	47	38	74	138
LdBPK_090011200	281	528	238	704	202	388	273	159	238	256	364	353	208	306	212	216	119	176	198	246	318	312	255	83	355	230	145	201	149	137	231	225	320	347	127	185	182	118	249	260	161	267
LdBPK_090011300	319	521	412	1356	271	427	649	274	777	792	389	429	418	508	420	618	317	400	547	765	529	516	479	232	442	245	363	780	509	463	360	291	626	911	208	176	303	254	318	320	325	507
LdBPK_090011400	358	500	321	1061	191	418	394	152	506	844	375	341	279	434	217	508	218	238	357	640	827	588	581	138	526	335	311	784	684	482	286	282	680	862	205	152	269	226	282	268	269	540
LdBPK_090011500	245	376	337	615	167	261	507	309	655	651	162	219	188	342	169	393	249	428	417	634	337	333	363	81	264	248	494	1015	809	599	210	208	341	492	180	196	266	115	180	192	169	370
LdBPK_090011600	90	178	140	349	89	110	139	64	220	238	118	132	111	193	115	197	103	108	130	226	126	158	144	53	155	110	80	162	206	137	104	112	177	269	90	71	86	65	85	104	113	181
LdBPK_090011700	475	605	427	1171	291	397	427	262	577	625	415	447	425	664	430	634	326	433	490	825	418	449	453	215	409	286	316	708	421	411	287	355	534	879	197	175	306	210	383	362	362	694
LdBPK_090011800	374	816	586	1712	304	595	596	321	737	834	477	469	619	818	445	729	264	366	536	780	710	644	667	309	501	440	349	921	722	469	475	463	706	1240	358	330	554	380	323	431	494	833
LdBPK_090011900	201	373	325	533	154	288	540	230	393	389	272	276	191	354	281	442	219	241	318	450	271	234	307	120	332	277	365	585	525	305	175	171	283	493	125	138	211	93	145	196	162	345
LdBPK_090012000	16	44	37	52	11	24	22	25	66	56	11	27	19	26	17	51	12	39	26	40	16	26	45	13	31	15	22	70	85	23	18	11	18	71	11	11	32	15	12	8	25	24
LdBPK_090012100	6	21	18	39	14	25	17	11	14	16	18	18	26	24	18	27	9	5	11	6	17	15	27	13	19	17	10	9	28	17	13	9	20	27	11	13	16	15	10	26	16	16
LdBPK_090012200	24	24	17	54	8	22	49	33	37	41	20	23	2	19	21	44	24	39	11	47	12	39	19	9	25	22	34	84	55	35	19	14	19	29	18	18	7	16	14	10	23	24
LdBPK_090012300	171	393	202	488	148	237	594	287	526	526	212	137	163	259	207	327	283	376	340	505	257	198	183	94	288	232	320	543	442	281	151	124	277	394	116	136	161	109	162	174	136	274
LdBPK_090012400:rRNA	0	0	0	0	0	0	0	0	3	0	0	0	0	0	0	0	0	0	0	0	0	0	0	0	0	0	0	0	0	0	0	0	0	0	0	0	0	0	0	0	0	0
LdBPK_090012500:tRNA	0	0	0	0	0	0	0	0	0	0	0	0	0	0	0	0	0	0	0	0	0	0	0	0	0	0	0	0	0	0	0	0	0	0	0	0	0	0	0	0	0	0
LdBPK_090012600:tRNA	0	0	0	0	0	0	0	0	0	0	0	0	0	1	0	0	0	0	0	2	0	0	0	0	0	0	0	0	0	0	0	0	0	0	0	0	0	0	0	2	0	0
LdBPK_090012700	850	1506	900	2820	561	1002	1194	792	1288	1477	915	738	889	1175	668	1047	582	865	900	1298	1088	971	790	395	777	869	801	1441	1114	810	673	629	1112	1515	424	479	615	446	744	785	735	1214
LdBPK_090012800	393	903	587	1484	315	439	425	265	550	740	526	589	516	712	474	622	216	333	336	482	603	645	508	204	467	432	300	522	425	317	419	358	569	799	219	324	393	278	380	456	386	589
LdBPK_090012900	218	245	288	568	159	293	250	111	273	367	181	124	275	343	254	429	118	196	205	280	218	251	424	124	297	220	128	282	231	154	198	182	414	529	164	172	258	150	151	143	254	323
LdBPK_090013000	21	49	37	91	29	41	54	38	54	55	35	23	15	40	29	65	43	23	44	61	40	25	56	13	36	24	40	96	82	39	18	16	43	92	20	21	28	20	30	24	30	52
LdBPK_090013100	181	372	340	837	194	339	343	295	484	542	223	224	280	427	221	389	187	257	336	504	321	292	289	145	287	273	279	486	437	345	194	230	367	574	175	198	238	164	222	166	238	373
LdBPK_090013200	100	145	109	297	85	106	83	85	147	182	70	105	117	225	138	194	98	112	109	192	104	166	158	57	89	81	70	127	179	100	79	84	200	279	80	95	94	64	96	104	101	170
LdBPK_090013300	597	1210	836	2444	413	837	1295	942	1563	1766	796	719	802	1149	487	888	548	839	1199	1511	976	841	783	401	728	703	918	1659	1252	1040	655	564	1088	1458	419	545	605	390	517	628	583	1031
LdBPK_090013400	1197	2415	2181	5973	1680	2472	1200	559	1160	2005	1336	1660	2305	3443	2490	3796	891	1197	1249	1658	1764	1913	2443	1038	2360	1842	763	1326	1012	705	1241	1274	2731	3902	871	1144	1728	1346	1192	1670	1635	2880
LdBPK_090013500	52	79	52	92	24	109	113	73	69	81	76	40	30	54	44	52	33	124	70	91	62	54	38	30	34	70	56	117	102	55	37	35	45	73	37	57	44	24	44	27	25	48
LdBPK_090013600	248	389	442	1050	263	403	356	184	361	542	343	331	396	489	304	522	136	187	303	356	410	334	443	159	338	310	225	469	340	244	253	224	428	701	176	215	290	179	259	320	291	495
LdBPK_090013700	150	315	257	495	129	243	262	97	297	335	216	183	182	241	179	212	120	111	201	290	281	296	268	105	268	200	144	240	269	244	196	168	326	421	150	221	177	129	147	175	184	275
LdBPK_090013800	26	31	22	50	9	43	13	28	32	25	15	25	10	23	21	19	22	24	26	32	13	26	21	3	15	23	29	62	35	24	7	33	17	29	20	16	8	3	26	24	5	23
LdBPK_090013900	79	88	100	140	60	96	111	41	68	105	75	85	54	91	68	84	64	41	53	99	118	119	92	21	95	82	65	100	71	54	66	40	98	100	56	63	61	40	55	69	68	109
LdBPK_090014000	42	87	76	182	46	102	45	58	68	76	55	64	67	79	62	117	26	56	80	81	64	75	74	35	74	113	57	86	58	34	36	37	66	139	28	55	54	42	36	53	56	119
LdBPK_090014100	111	170	206	224	111	138	208	71	141	166	141	145	128	194	135	274	53	101	130	179	201	162	179	60	144	152	85	189	159	109	102	136	168	267	79	74	134	46	95	110	116	245
LdBPK_090014200	161	202	280	441	136	244	252	139	239	358	164	125	190	308	166	423	119	191	209	319	211	231	273	92	201	167	113	332	267	200	102	89	277	370	137	123	185	103	119	119	218	338
LdBPK_090014300	2	8	5	16	7	2	10	8	4	11	4	7	8	4	4	6	7	0	4	9	6	1	6	1	2	7	2	6	14	7	1	1	3	6	11	6	3	0	6	2	8	11
LdBPK_090014400	349	428	560	916	187	551	577	477	592	567	431	295	295	504	263	658	225	441	591	905	487	459	495	213	337	416	393	951	725	552	331	310	532	891	307	268	395	171	340	287	338	682
LdBPK_090014500	1764	3354	1703	5296	1057	2088	1967	1278	1902	2560	2300	2275	1987	2563	1522	2519	1116	1672	1942	2447	2903	2979	2255	995	2086	2282	1537	2876	2238	1783	2233	2067	2558	3544	1274	1437	1504	1068	1892	2014	1611	2821
LdBPK_090014600	531	1009	607	1397	469	913	966	929	916	1081	652	727	392	651	532	821	531	855	735	1171	929	990	650	259	703	716	880	1349	1185	931	635	586	633	1035	378	507	397	315	488	587	445	691
LdBPK_090014700	47	122	91	223	35	91	50	53	97	101	57	96	66	89	55	109	37	68	42	63	77	95	101	33	51	73	51	83	72	39	55	60	82	137	34	58	68	41	54	67	58	113
LdBPK_090014800	722	962	861	1914	625	780	668	469	925	1150	521	756	731	1300	794	1322	488	666	603	988	871	1032	1318	305	876	754	567	984	915	664	531	638	1237	1460	577	516	726	406	486	713	802	1166
LdBPK_090014900	136	309	211	292	115	234	160	159	146	213	154	191	133	198	128	273	93	136	163	283	232	221	173	80	116	168	90	222	223	212	170	124	230	365	94	141	155	73	149	164	123	245
LdBPK_090015000	3437	6085	4403	11256	2683	3902	2650	1768	2929	5268	4104	3688	3975	6355	3249	6428	1843	3030	3217	5465	5550	5504	5241	1839	4173	3284	1953	3783	2851	2566	3774	3644	6582	7589	3102	2968	3913	2845	3113	4192	3585	5580
LdBPK_090015100	15	30	17	48	15	36	18	16	17	36	6	15	21	23	13	22	1	13	7	23	26	31	30	10	21	20	10	29	17	4	16	9	35	38	9	12	6	10	16	15	9	15
LdBPK_090015200	28	56	60	99	22	62	55	34	58	51	39	48	39	38	46	65	29	31	49	86	49	44	39	12	37	72	40	103	81	37	22	29	30	88	25	46	49	32	14	32	17	54
LdBPK_090015300	2	5	7	14	6	5	10	11	9	10	9	4	3	8	5	23	9	3	8	21	9	5	10	2	7	5	8	14	16	7	9	4	5	17	2	5	1	7	3	7	11	7
LdBPK_090015400	28	55	54	75	16	52	47	35	47	49	29	51	36	45	49	81	23	28	28	35	39	99	47	19	40	61	19	74	45	61	21	41	34	92	18	61	30	10	30	42	43	45
LdBPK_090015500	319	368	268	590	310	244	215	90	202	271	211	485	295	426	347	646	147	154	125	200	368	487	457	99	373	207	116	201	165	144	219	294	365	478	231	324	280	136	230	372	225	420
LdBPK_090015600	688	1231	977	2205	1009	1039	468	275	489	755	657	874	1099	1835	1164	1849	305	370	440	521	814	876	1022	381	1121	703	248	400	335	277	643	800	1227	1706	677	908	1007	702	534	847	724	1264
LdBPK_090015700	935	1994	1620	3983	860	1419	883	458	1092	1723	1181	1064	1416	2224	1146	1945	518	777	835	1072	1521	1828	1677	533	1392	1210	462	988	871	763	838	1031	1612	2203	585	760	1032	812	781	1152	1067	1668
LdBPK_090015800	41	64	65	87	24	45	91	105	90	75	42	58	12	44	32	56	23	70	78	103	52	67	27	23	41	52	58	157	171	110	40	43	51	99	23	39	18	11	30	31	25	26
LdBPK_090015900	22	57	60	81	21	42	22	39	72	53	27	39	25	40	22	66	33	41	44	67	40	51	44	17	18	29	29	110	88	51	12	14	54	64	16	24	27	22	25	33	25	50
LdBPK_090016000:tRNA	0	0	0	0	0	0	0	0	0	0	0	0	0	0	0	0	0	0	0	0	0	0	0	0	0	0	0	2	2	0	0	0	0	0	0	0	0	0	0	0	0	0
LdBPK_090016100:rRNA	0	0	0	0	0	0	0	0	0	0	0	0	0	0	0	0	0	0	0	0	0	0	0	0	0	0	0	0	0	0	0	0	0	0	0	0	0	0	0	0	0	0
LdBPK_090016200:tRNA	0	0	0	0	0	0	0	0	0	0	0	0	0	0	0	0	0	0	0	0	0	0	0	0	0	0	0	0	0	0	0	0	0	0	0	0	0	0	0	0	0	0
LdBPK_090016300:tRNA	0	0	0	0	0	0	0	1	0	0	0	0	0	0	0	0	0	0	0	0	0	0	0	1	0	0	0	0	0	0	0	0	0	1	0	0	0	0	0	0	0	0
LdBPK_090016400	219	386	147	313	115	187	172	156	244	215	261	265	103	114	119	204	107	210	155	179	285	293	163	55	129	183	119	257	228	132	99	156	120	208	127	120	145	65	111	200	84	164
LdBPK_090016500	28	57	42	91	21	51	23	17	23	30	42	34	37	50	33	94	17	27	20	22	50	59	42	22	37	35	23	64	47	31	18	29	38	81	16	22	27	17	22	30	24	57
LdBPK_090016600	4373	7425	3394	10386	2614	3945	3735	2053	3627	5463	3757	3867	3085	4736	2903	3945	2240	3888	3379	5124	7262	7380	4968	1461	4702	3815	3151	4750	4329	2884	5249	4755	5539	6168	2991	3072	2693	2068	3308	3880	2571	4148
LdBPK_090016700:tRNA	0	0	1	0	0	0	0	0	0	1	0	0	0	0	0	0	0	0	0	1	0	0	0	0	0	0	0	0	0	1	0	0	0	0	0	0	0	1	0	0	0	0
LdBPK_090016800:rRNA	0	0	0	0	0	0	0	0	0	0	0	0	0	0	0	0	0	0	0	0	0	0	0	0	0	0	0	0	0	0	0	0	0	0	0	0	0	0	0	0	0	0
LdBPK_090016900:tRNA	0	0	0	0	0	0	0	0	0	0	0	0	0	0	0	0	0	0	0	0	0	0	0	0	0	0	0	0	0	0	0	0	0	0	0	0	0	0	0	0	0	0
LdBPK_090017000:tRNA	0	0	1	0	0	0	5	8	6	3	3	0	0	0	0	2	1	6	1	9	2	0	0	1	0	0	0	4	4	2	0	2	0	0	0	0	0	0	0	0	0	0
LdBPK_090017100:tRNA	0	1	2	0	0	0	0	7	5	5	1	0	0	0	0	0	0	0	11	3	0	0	0	0	0	0	1	1	1	1	0	0	0	0	0	0	0	0	1	0	0	0
LdBPK_090017200	587	1018	762	2017	368	747	1429	726	1601	1610	625	557	637	824	523	820	651	1022	1209	1640	878	893	781	304	591	645	1040	1775	1517	1108	574	517	717	1195	428	433	506	316	519	549	503	959
LdBPK_090017300	351	468	359	717	326	389	463	197	408	485	293	252	294	448	391	451	160	238	227	435	439	379	532	139	486	270	228	454	377	268	325	275	429	521	202	193	249	131	202	242	250	466
LdBPK_090017400	632	1335	1160	3186	830	1470	1221	588	1337	1637	766	774	1000	1377	955	1522	529	877	968	1304	959	989	1075	473	1351	1114	808	1509	1127	914	614	603	1147	1831	443	497	872	572	535	601	710	1208
LdBPK_090017500	260	499	292	546	239	464	386	240	269	312	396	389	238	403	377	528	186	308	243	319	427	312	348	127	433	338	286	391	354	274	243	203	364	550	196	205	246	120	203	250	198	327
LdBPK_090017600	152	302	225	487	80	213	156	89	241	265	196	192	149	199	143	251	92	179	214	266	199	264	183	106	162	170	141	250	177	143	108	165	138	379	102	91	181	107	145	175	134	289
LdBPK_090017700	33	62	104	112	44	38	32	26	33	46	48	34	46	63	41	148	14	21	31	60	34	43	56	30	50	37	15	100	57	51	18	23	70	113	17	19	57	26	17	32	55	84
LdBPK_090017800	16	28	18	25	10	17	16	24	13	34	18	20	13	17	26	48	18	16	16	20	15	18	23	5	11	17	15	39	23	29	14	26	25	42	3	13	11	4	24	17	11	35
LdBPK_090017900	637	1163	705	1808	752	855	870	437	803	1153	629	756	837	1303	908	1152	502	671	639	921	951	788	955	293	850	712	543	902	669	553	642	710	994	1309	560	507	577	293	554	709	579	991
LdBPK_090018000	142	203	197	278	138	149	238	169	349	285	147	180	162	257	125	272	135	177	195	317	231	185	256	80	176	100	159	404	379	226	114	127	279	344	106	96	154	53	118	108	139	235
LdBPK_090018100	496	919	1370	2377	486	696	751	507	1522	1308	602	604	1041	1651	704	1986	430	559	869	1297	781	812	1581	515	825	669	455	1239	1070	681	382	571	1325	2174	395	412	1163	487	422	533	995	1575
LdBPK_090018200	43	87	48	121	36	125	52	32	53	57	45	55	43	61	52	90	25	35	52	64	55	93	55	26	51	63	36	73	73	47	36	49	59	123	32	44	52	30	34	50	44	90
LdBPK_090018300	721	1302	919	2810	595	1248	779	432	839	1086	717	740	759	1049	812	1107	388	781	637	730	990	1240	1019	354	1076	915	534	933	744	455	649	601	946	1363	542	486	639	544	550	608	600	1020
LdBPK_090018400	36	64	147	247	35	90	81	67	94	90	49	83	98	116	73	142	41	44	102	113	54	81	97	43	141	61	57	231	123	83	49	64	97	180	28	39	88	40	41	42	68	120
LdBPK_090018500	73	230	156	348	131	246	167	97	176	196	167	170	166	200	167	259	81	126	147	209	191	237	167	100	172	201	100	251	202	175	109	151	197	364	77	119	166	114	91	122	125	190
LdBPK_090018600	103	130	86	195	110	138	136	50	63	127	82	156	81	149	119	117	95	104	74	120	134	151	150	37	160	113	115	101	107	94	142	115	167	191	129	101	87	50	100	106	86	151
LdBPK_090018700	370	810	825	2011	474	851	666	312	779	819	596	578	727	971	692	1107	246	423	582	699	746	800	839	335	841	653	378	881	712	513	377	454	761	1195	294	371	617	389	357	478	510	821
LdBPK_090018800	19	34	44	66	7	22	63	52	48	62	26	34	17	20	25	64	27	20	34	73	25	32	24	9	16	19	20	115	87	35	20	10	39	50	20	22	20	9	23	12	9	31
LdBPK_090018900	129	180	179	240	69	144	167	120	324	282	122	89	93	170	111	149	85	143	163	222	144	138	180	57	143	112	98	314	221	182	80	101	173	246	70	70	131	40	82	106	108	209
LdBPK_090019000	596	1115	898	2267	433	831	862	476	1282	1286	723	748	747	999	568	889	534	811	829	1079	989	925	1086	406	688	770	554	1413	1151	789	682	586	994	1596	520	461	728	478	549	581	646	1179
LdBPK_090019100	291	577	630	1527	353	647	428	195	424	620	361	401	676	818	470	834	202	270	351	517	456	502	669	246	776	491	286	586	392	338	287	318	623	1003	185	252	497	326	257	289	418	664
LdBPK_090019200	69	126	112	225	76	79	97	57	104	147	89	86	72	123	97	110	75	89	69	129	95	127	116	37	105	93	73	106	99	106	59	69	92	163	82	78	77	38	71	83	82	148
LdBPK_090019300	162	231	224	330	86	135	278	169	335	366	149	147	131	240	124	184	102	159	185	317	182	200	193	75	183	145	122	314	273	217	106	110	209	329	108	136	149	86	82	104	103	205
LdBPK_090019400	554	1145	946	2286	636	888	833	332	973	1180	558	729	854	1097	716	1201	405	538	571	841	765	1020	1030	326	1174	667	430	948	728	620	394	543	859	1383	236	383	668	463	427	767	644	995
LdBPK_090019500	108	232	208	235	99	185	269	135	187	245	164	165	108	188	154	264	96	154	159	264	200	216	153	66	169	164	152	277	219	158	153	129	181	294	101	127	141	41	135	119	162	232
LdBPK_090019600	34	44	56	60	24	25	52	19	78	60	22	29	39	53	15	70	22	38	49	70	52	65	57	30	20	41	25	144	124	58	25	40	64	92	16	23	31	13	25	35	43	57
LdBPK_090019700	97	198	78	118	60	101	152	71	115	108	128	121	57	67	50	94	51	61	92	115	179	163	79	31	97	96	86	109	117	70	81	114	121	137	73	81	67	20	74	71	67	92
LdBPK_090019800	110	177	179	375	58	114	173	105	245	245	113	104	91	170	92	235	69	127	194	312	169	173	184	73	122	82	86	368	326	205	89	82	241	299	78	73	127	65	83	105	124	209
LdBPK_090019900	380	841	607	1769	329	854	930	387	741	955	566	424	408	689	489	675	486	600	525	762	769	625	590	246	595	612	536	761	696	470	425	335	510	1018	406	430	468	339	412	476	445	810
LdBPK_090020000	167	324	284	685	118	225	327	169	284	357	216	249	161	228	171	265	89	148	226	310	285	314	238	135	216	276	220	384	313	270	357	315	297	506	146	175	225	125	188	196	126	304
LdBPK_090020100	55	91	39	80	23	56	64	55	80	66	49	50	29	56	24	88	50	43	63	91	65	84	44	22	47	52	54	134	116	70	44	53	45	112	21	45	27	18	42	47	46	71
LdBPK_090020200	509	868	637	1655	322	739	918	524	945	1055	635	472	572	917	545	703	354	738	623	948	981	773	841	286	599	697	523	916	812	657	702	486	803	1099	563	484	744	371	518	457	518	816
LdBPK_090020300	7464	19587	8528	25194	5353	12154	5783	2996	5665	7613	11196	9910	6889	9152	6764	8777	3161	6393	4569	5115	13445	14233	8506	5192	9847	12921	4626	6538	5237	3706	9746	9079	12424	17814	4767	5896	6144	3419	7572	7716	5359	10834
LdBPK_090020400	31953	33292	15248	39393	15866	20188	15925	6996	11565	14869	23409	23859	10559	23849	19847	20152	12370	18099	7035	9736	40713	35407	27166	8194	28285	18264	11597	11367	9361	6869	31196	28169	33930	36355	21242	12910	11294	7710	23474	24120	13194	25046
LdBPK_090020500	39	57	60	117	39	39	50	24	71	69	47	51	37	53	40	91	33	33	47	60	64	61	75	32	78	62	28	64	85	46	28	56	73	114	34	42	60	20	33	47	41	89
LdBPK_090020600	63	176	124	313	41	144	54	57	113	147	94	116	98	112	75	124	30	70	73	93	111	137	111	51	112	127	51	98	103	76	68	59	98	176	44	60	84	53	64	72	70	142
LdBPK_090020700	123	208	217	361	89	149	173	104	198	197	162	113	126	165	131	205	67	133	173	187	203	200	179	62	174	131	106	278	211	175	81	107	152	248	71	102	109	47	105	110	133	184
LdBPK_090020800	33	88	44	102	34	76	53	31	43	60	46	45	30	58	41	65	17	63	45	47	91	78	30	18	61	63	29	73	62	43	27	51	34	72	18	41	32	25	39	43	23	47
LdBPK_090020900	12	24	48	27	8	15	45	23	57	49	19	23	19	32	7	27	9	12	21	24	41	17	35	10	27	6	13	67	54	26	33	24	42	67	33	13	23	5	26	17	26	38
LdBPK_090021000	53	90	60	119	36	58	69	92	86	89	65	57	30	46	34	90	39	63	50	103	79	90	39	13	62	55	69	166	124	82	30	39	55	85	40	41	46	19	44	53	30	58
LdBPK_090021100	232	557	401	1016	215	355	343	223	376	462	346	296	346	429	307	471	196	236	302	398	487	479	386	189	360	370	214	471	364	222	301	288	352	655	170	246	311	201	272	273	260	551
LdBPK_090021200	369	566	781	1515	465	534	499	433	838	814	469	435	572	955	541	1215	349	548	550	645	575	663	955	280	638	431	360	844	766	504	282	460	751	1129	224	264	544	290	287	454	512	924
LdBPK_090021300	165	189	176	323	93	151	117	66	248	191	135	184	116	157	110	214	80	116	123	163	173	227	230	57	144	120	85	195	245	136	120	180	224	282	96	80	121	61	115	143	92	172
LdBPK_090021400	219	423	323	411	166	229	380	159	274	249	346	286	161	231	264	277	152	221	220	293	395	374	294	132	310	246	185	470	301	179	224	233	299	478	156	185	169	74	210	205	209	361
LdBPK_090021500	54	117	107	208	75	118	112	74	99	86	47	86	59	81	68	134	59	69	66	108	81	105	108	39	91	83	55	134	126	83	34	39	93	147	48	51	71	30	45	65	69	108
LdBPK_090021600	87	118	102	193	60	187	114	64	76	85	89	79	65	85	105	153	57	92	77	86	113	94	87	44	139	102	83	158	144	74	63	68	91	146	56	79	66	29	62	62	65	95
LdBPK_090021700	91	211	210	383	72	171	119	111	163	169	144	145	91	164	126	248	82	145	139	233	130	164	160	80	131	170	98	261	248	155	77	105	146	300	71	102	135	70	88	101	116	237
LdBPK_090021800	32	48	66	182	43	54	31	19	80	79	25	73	50	76	46	102	35	43	76	62	42	73	59	30	45	43	35	79	83	49	34	42	50	119	33	39	59	37	30	43	71	86
LdBPK_090021900	216	410	319	566	203	233	273	167	300	288	354	283	158	280	257	433	133	232	288	277	356	392	330	147	335	254	179	362	298	162	150	202	306	550	135	164	206	101	203	220	188	375
LdBPK_090022000	246	604	368	703	242	430	362	201	407	402	301	329	291	384	290	482	206	275	363	388	375	381	293	126	349	319	246	411	423	293	152	251	332	512	179	185	281	159	191	235	221	311
LdBPK_090022100	31	45	12	22	11	22	70	35	17	25	41	27	20	12	21	23	22	57	14	21	45	44	8	4	30	17	48	45	32	29	27	21	10	21	20	13	12	8	22	31	12	17
LdBPK_090022200	7	1	9	19	0	4	2	4	9	13	7	11	2	7	8	9	6	13	13	10	9	23	10	5	8	4	8	20	18	12	0	10	12	21	4	1	3	8	1	3	6	20
LdBPK_090022300	81	127	88	144	57	74	89	86	112	78	68	98	51	81	86	139	78	77	97	160	113	137	109	40	98	99	105	197	143	97	58	76	101	124	58	79	86	33	73	69	59	85
LdBPK_090022400	14	37	37	43	7	21	17	8	29	16	21	29	18	19	12	28	10	13	21	26	19	33	24	11	10	20	10	59	39	27	7	18	21	60	5	10	12	11	8	31	10	16
LdBPK_090022500	9	20	24	50	17	13	18	16	41	38	20	18	20	28	8	47	23	25	33	40	23	28	44	9	20	31	18	81	67	48	9	21	35	49	16	17	15	5	11	9	17	20
LdBPK_090022600	6	16	21	18	4	10	4	9	18	14	6	7	13	14	8	28	3	9	19	15	11	13	10	6	6	13	4	17	23	17	7	1	16	27	5	4	12	6	3	7	5	12
LdBPK_090022700	14	18	57	105	11	30	22	31	29	42	16	20	39	38	14	41	9	23	43	38	12	10	34	8	18	29	8	98	74	37	9	20	30	38	9	8	25	22	12	17	23	54
LdBPK_100005000	0	0	0	0	0	0	0	0	0	0	0	0	0	0	0	0	0	0	0	0	0	0	0	0	0	0	0	0	0	0	0	0	0	0	0	0	0	0	0	0	0	0
LdBPK_100005100	1	2	2	6	1	12	2	0	3	3	5	6	2	1	5	4	2	0	1	6	5	1	3	0	3	2	5	2	4	2	0	2	2	1	0	2	5	0	5	9	2	5
LdBPK_100005200	536	1059	707	1390	712	883	820	352	616	736	680	862	521	813	986	1211	355	602	396	425	559	896	755	274	1246	727	459	690	548	420	371	611	766	1007	314	526	559	317	483	763	555	973
LdBPK_100005300	15	18	9	29	13	15	17	12	13	22	9	15	6	24	8	37	3	8	23	19	10	24	15	7	13	22	34	36	22	27	1	7	19	22	8	19	8	13	10	6	11	10
LdBPK_100005400	37	64	41	99	32	53	56	27	75	67	47	64	31	43	40	55	30	60	51	42	36	59	49	19	53	24	27	82	65	52	22	43	41	50	19	29	49	38	35	49	23	60
LdBPK_100005500	12	18	30	24	18	7	13	4	9	21	16	7	9	15	11	31	17	10	16	18	25	33	20	7	27	9	7	36	22	12	5	14	20	38	7	12	11	7	7	10	16	27
LdBPK_100005600	56	106	114	259	48	105	112	162	107	96	62	86	57	82	64	207	50	117	109	131	77	131	93	31	81	109	85	367	249	142	37	46	84	132	42	62	81	68	31	88	81	120
LdBPK_100005700	40	99	94	157	41	105	56	41	99	108	63	49	54	61	48	158	36	43	72	92	68	61	83	49	65	68	55	186	153	88	38	48	77	161	51	47	84	29	33	23	80	113
LdBPK_100005800	756	1319	938	1707	548	656	1084	396	918	1237	858	823	718	895	667	1119	378	450	746	904	1492	1488	1499	349	1184	756	644	1353	1269	824	590	833	869	1395	704	816	1309	390	689	942	781	1347
LdBPK_100005900	217	388	399	717	356	336	351	147	223	405	169	248	269	396	436	522	187	224	180	268	265	378	344	87	538	348	219	246	217	184	181	297	284	396	154	160	275	144	148	211	202	465
LdBPK_100006000	12	28	19	35	16	28	17	11	17	20	21	23	9	27	25	40	14	9	15	21	21	20	22	8	25	21	9	29	19	17	12	11	21	23	11	17	14	6	15	14	15	21
LdBPK_100006100	413	582	323	738	179	226	518	208	591	755	481	367	301	428	231	326	200	245	311	518	829	641	434	130	327	215	300	604	404	374	333	306	504	593	337	371	320	212	319	407	245	419
LdBPK_100006200	543	789	690	1426	424	764	987	598	882	950	704	690	598	920	495	930	452	614	688	1072	825	889	685	278	613	561	423	1148	731	464	521	562	848	1269	558	580	676	309	558	627	588	956
LdBPK_100006300	61	81	55	102	21	33	50	41	81	70	47	77	29	52	37	58	24	29	52	67	58	75	76	16	32	40	23	79	87	65	19	48	58	80	56	58	52	16	38	32	32	58
LdBPK_100006400	2525	5064	2882	7545	1445	2774	2196	1454	2814	3826	3003	3219	2693	3743	2096	3542	1171	1726	2116	2978	4385	4746	3278	1167	2538	2720	1530	3219	2424	2102	2200	2700	2966	4909	2023	2539	2634	1908	2520	3413	2395	4075
LdBPK_100006500	708	1389	825	2428	542	1053	892	541	1040	1170	891	888	742	956	622	901	505	792	718	1075	1202	1295	755	326	706	762	535	866	647	542	783	786	813	1277	608	685	799	550	699	839	552	1041
LdBPK_100006600	152	273	203	320	109	240	238	140	261	270	157	162	99	153	115	170	99	199	135	222	217	231	154	73	172	168	135	301	233	176	118	165	166	293	124	150	140	86	149	160	132	184
LdBPK_100006700	689	1081	703	1860	411	872	701	370	703	766	878	923	506	873	623	838	318	506	420	615	1064	980	858	286	615	803	441	796	660	473	638	431	730	965	872	815	821	504	720	780	588	1006
LdBPK_100006800	50	102	55	96	34	83	159	83	42	65	16	57	27	73	63	101	35	77	56	100	32	141	50	34	54	76	46	105	86	114	70	49	42	93	49	88	63	42	55	70	52	78
LdBPK_100006900	23	24	24	69	10	25	35	22	38	60	21	16	18	26	17	39	17	15	33	65	22	28	16	11	24	18	19	67	52	42	20	28	24	39	11	22	20	20	22	27	13	41
LdBPK_100007000	7	31	15	38	4	29	43	21	21	31	23	30	10	15	16	29	15	25	23	28	41	22	21	10	20	34	32	33	26	8	24	20	23	29	26	26	8	8	22	30	11	31
LdBPK_100007100	754	1483	562	1951	296	653	570	436	849	1123	783	743	565	933	424	605	442	571	557	940	1021	1015	714	219	488	630	560	942	718	660	647	545	713	829	537	665	514	567	757	790	564	891
LdBPK_100007200	127	229	135	367	85	167	119	143	143	207	175	148	132	155	60	170	70	79	150	160	186	217	139	46	110	160	66	166	141	104	121	138	115	203	107	124	84	65	169	193	97	174
LdBPK_100007300	1356	2121	2202	4664	1545	1881	1501	484	1384	2171	1294	1398	1986	3291	2197	3385	799	997	1138	1691	1753	1947	2484	738	2387	1299	681	1405	1140	765	1049	1319	2236	3141	1023	1052	2004	1087	1021	1498	1579	2576
LdBPK_100007400	268	452	345	969	192	356	301	162	370	431	272	214	237	371	264	327	135	202	182	256	346	425	288	104	302	360	165	225	206	140	277	236	226	446	259	254	263	180	216	302	192	359
LdBPK_100007500	554	1133	936	2253	565	944	645	356	690	1048	606	677	718	949	698	1075	348	474	557	766	968	877	958	355	819	792	514	880	682	525	591	591	956	1398	497	648	863	579	531	598	559	1088
LdBPK_100007600	1254	2213	1492	4168	999	1681	1344	626	1382	1914	1477	1421	1276	1909	1488	2205	589	725	876	1082	2087	2156	1883	711	1577	1570	722	1224	1031	814	1348	1392	1925	2534	848	1155	1420	962	984	1376	1195	1965
LdBPK_100007700	108	193	190	332	87	193	155	125	146	243	102	172	98	172	150	194	78	108	113	239	156	235	160	72	148	212	109	234	194	161	135	144	170	259	90	95	124	91	106	115	114	203
LdBPK_100007800	84	152	149	514	75	98	158	91	254	336	107	137	183	213	90	178	90	76	163	297	175	142	192	48	101	95	108	289	251	184	94	100	173	305	89	96	139	122	77	112	121	258
LdBPK_100007900	197	287	189	293	84	125	176	124	309	259	135	204	123	190	136	183	112	193	177	276	229	249	228	53	138	135	130	239	245	161	153	148	182	258	142	143	162	92	117	158	131	222
LdBPK_100008000	3297	5669	3931	10506	2070	3560	2999	2010	4265	4386	3628	4195	3254	5384	3300	5494	1631	2459	2250	2989	3893	3734	3920	1770	2988	3087	1877	3491	2625	1889	4113	3477	4409	7511	3739	3280	4390	3061	3472	3311	3451	5957
LdBPK_100008100	527	996	758	1702	390	871	653	409	755	894	534	651	651	920	590	1116	399	489	491	728	658	684	728	312	542	639	339	863	654	519	598	471	885	1410	512	562	646	450	542	532	665	1098
LdBPK_100008200	184	294	249	668	137	268	386	219	383	366	214	142	227	302	183	227	162	179	244	414	299	228	255	89	235	155	213	484	353	256	179	152	311	418	178	148	211	146	158	174	162	300
LdBPK_100008300	2142	3469	2600	7597	2888	2956	2149	848	1743	2913	2001	2521	3057	4850	3687	4372	1354	1623	1522	2186	2482	2738	3398	1236	3951	2900	1212	1687	1471	993	2147	2393	4291	5286	2468	2483	3078	1716	1848	2508	2251	3888
LdBPK_100008400	150	305	220	537	99	182	186	76	238	342	174	162	190	338	151	250	76	104	111	223	264	255	239	97	152	190	94	267	214	151	118	137	255	364	142	191	189	159	127	149	181	277
LdBPK_100008500	615	1219	1138	2512	717	1265	658	409	704	1248	848	764	1032	1434	854	1829	409	524	681	875	1017	1076	1129	520	1049	934	442	905	588	523	620	661	1212	2018	488	688	1044	735	628	754	834	1414
LdBPK_100008600	157	319	311	902	182	356	294	204	430	579	213	205	371	493	257	433	151	260	327	506	236	233	324	139	294	323	252	527	340	292	209	191	385	574	170	218	292	262	181	169	224	460
LdBPK_100008700	64	96	83	135	38	75	113	63	153	99	63	71	56	80	43	107	54	75	73	135	90	89	95	24	87	48	59	182	86	79	47	68	80	128	57	79	83	45	57	72	49	82
LdBPK_100008800	37	45	42	87	23	37	76	62	54	55	44	48	19	57	29	55	35	44	61	98	67	37	39	16	49	40	65	93	76	58	38	49	46	74	39	34	26	19	26	41	32	46
LdBPK_100008900	502	869	584	1329	414	601	669	347	580	795	557	418	563	1225	381	813	265	418	612	916	615	461	585	443	582	387	417	952	703	453	632	476	1504	1602	391	367	436	207	525	547	715	1009
LdBPK_100009000	506	565	374	610	365	365	386	199	251	410	428	430	257	547	404	438	230	233	242	438	557	528	461	125	611	342	213	400	310	215	329	236	452	630	304	295	270	113	525	533	418	555
LdBPK_100009100	5698	9896	6351	16963	4757	8006	2431	760	1819	5284	6235	5351	5654	8076	4247	7767	1522	2357	2321	2885	7081	7243	6160	1228	7062	5128	1474	2794	1935	1615	2812	2304	3644	4637	3906	4689	5220	4007	5831	6254	6238	8516
LdBPK_100009200	1747	2518	1196	3301	1257	2048	907	407	702	1332	988	1596	1177	1655	1460	1894	574	994	578	815	1331	2355	1425	327	1976	1691	555	785	567	517	1043	957	971	1279	1233	1267	1001	863	1732	1797	1201	1730
LdBPK_100009300	189	351	241	566	164	196	231	159	314	321	173	300	197	258	211	364	136	156	237	305	235	274	230	87	234	187	154	437	312	291	181	198	250	420	169	128	204	128	163	218	152	313
LdBPK_100009400	1161	1967	1529	3676	1182	1767	1414	893	1368	1764	1129	1496	1382	1910	1794	2812	762	1046	926	1435	1395	1824	1524	650	1870	1516	808	1515	1042	858	1250	1417	1421	2553	971	974	1481	932	1288	1538	1303	2350
LdBPK_100009500	368	792	387	770	311	466	344	272	357	534	213	430	368	411	523	650	321	345	254	431	325	539	457	142	456	561	242	369	304	333	459	484	443	560	358	342	339	214	352	447	319	493
LdBPK_100009600	64	186	109	218	49	77	115	122	131	135	111	108	59	93	55	117	49	104	118	163	136	115	77	28	70	92	86	171	135	98	68	72	81	163	90	72	90	57	89	81	73	126
LdBPK_100009700	63	85	42	68	45	71	125	97	107	78	92	87	41	63	64	79	68	84	84	115	97	95	68	27	107	39	111	158	100	96	48	47	61	84	102	45	79	14	64	72	39	54
LdBPK_100009800	542	707	520	917	328	475	608	386	822	822	442	467	426	693	511	774	463	532	437	742	624	741	643	177	489	465	495	785	759	486	481	419	597	708	544	445	469	232	495	510	382	651
LdBPK_100009900	467	859	611	1342	343	526	576	331	818	969	484	457	507	834	431	783	320	500	666	797	604	616	676	293	625	396	413	930	748	562	375	361	790	1117	388	455	587	374	355	451	515	766
LdBPK_100010000	39	70	32	55	31	77	149	145	109	112	29	50	24	31	39	61	102	130	111	154	41	69	30	13	64	80	152	232	158	115	38	30	28	62	17	51	22	17	36	57	27	42
LdBPK_100010100	22	54	44	103	21	35	83	63	118	127	8	3	10	19	7	16	5	15	17	29	40	36	42	7	29	25	59	190	122	95	8	6	14	23	4	11	12	5	25	25	43	57
LdBPK_100010200	11	4	5	14	4	6	13	14	9	13	2	22	8	15	6	6	5	11	6	9	6	2	4	0	7	0	10	13	24	13	10	1	5	9	6	2	3	2	5	8	3	2
LdBPK_100010300	1	0	0	0	0	1	1	0	0	4	0	1	0	0	0	5	1	1	1	0	0	0	4	0	0	0	1	3	0	0	0	0	0	0	0	0	0	0	0	0	0	1
LdBPK_100010400	0	0	0	0	0	0	0	0	0	0	0	0	0	0	0	0	0	0	0	0	0	0	0	0	0	0	0	0	0	0	0	0	0	0	0	0	0	0	0	0	0	0
LdBPK_100010500	14	31	36	82	11	20	38	18	45	47	25	21	18	66	14	55	14	11	31	62	25	19	20	17	9	15	26	62	35	28	18	10	34	60	10	20	29	30	11	27	27	45
LdBPK_100010600	0	0	0	2	0	0	0	0	0	0	0	0	0	0	0	0	0	0	0	0	0	0	0	0	0	0	0	0	0	3	0	0	0	0	0	0	0	0	0	0	1	0
LdBPK_100010700	0	0	0	0	0	0	0	0	0	0	0	0	0	0	0	0	0	0	0	0	0	0	0	0	0	0	0	0	0	0	0	0	0	0	0	0	0	0	0	0	0	0
LdBPK_100010800	0	0	0	0	0	0	0	0	0	0	0	0	0	0	0	0	0	0	0	0	0	0	0	0	0	0	0	0	0	0	0	0	0	0	0	0	0	0	0	0	0	0
LdBPK_100010900	0	0	0	0	0	0	0	0	0	0	1	0	0	0	0	0	0	0	0	3	0	0	0	0	0	0	0	0	0	0	0	0	0	0	0	0	0	0	0	0	0	0
LdBPK_100011000	0	0	0	0	0	0	0	0	0	0	0	0	0	0	0	0	0	0	0	0	0	0	0	0	0	0	0	0	0	0	0	0	0	0	0	0	0	0	0	0	0	0
LdBPK_100011100	0	0	0	0	0	0	0	0	0	0	0	0	0	0	0	0	0	0	0	0	0	0	0	0	0	0	0	0	0	0	0	0	0	0	0	0	0	0	0	0	0	0
LdBPK_100011200	0	0	0	0	0	0	0	0	0	0	0	0	0	4	14	5	1	3	3	12	0	3	1	1	0	0	0	3	1	3	5	5	5	7	4	4	2	0	0	2	1	2
LdBPK_100011300	0	0	0	0	0	0	0	0	0	0	0	0	0	0	1	0	1	0	2	0	0	0	0	0	1	0	0	0	1	0	0	0	0	0	0	1	0	0	0	0	0	1
LdBPK_100011400	72	165	85	342	70	115	197	95	214	269	125	105	131	147	75	142	80	116	222	282	158	135	105	79	104	103	153	251	226	147	90	79	165	203	74	101	101	75	82	80	79	141
LdBPK_100011500	111	153	109	244	78	111	176	88	191	214	100	131	93	137	104	174	81	102	166	200	169	173	152	48	130	93	140	258	187	167	91	114	126	200	79	101	117	44	83	118	95	148
LdBPK_100011600	814	1599	957	3017	625	1054	1132	798	1603	1626	1035	1025	1101	1624	888	1363	634	1044	1174	1628	1530	1447	1427	429	1137	1003	998	1898	1676	1225	847	934	1415	1870	707	834	1031	752	817	1073	849	1417
LdBPK_100011700	648	1030	693	1873	571	631	945	667	1233	1383	568	678	590	1223	806	1281	543	830	753	1193	823	1034	970	279	1016	665	699	1518	1172	868	534	628	1121	1363	516	647	638	431	574	711	636	916
LdBPK_100011800	1014	1632	1367	3383	1018	1254	1415	967	1673	1731	439	465	494	872	610	828	574	697	622	851	1198	1251	1484	313	1376	1003	785	1401	1231	746	578	639	914	1248	410	433	529	329	719	796	722	1350
LdBPK_100011900	175	335	289	620	152	211	323	220	358	437	155	157	207	278	190	353	190	354	318	462	215	279	237	86	291	230	250	405	299	246	153	155	291	390	111	127	231	130	145	165	187	303
LdBPK_100012000	67	126	62	95	38	55	98	38	93	75	69	77	42	47	39	65	32	35	47	95	128	109	53	24	66	47	44	97	94	74	49	53	64	96	73	74	42	29	69	59	43	46
LdBPK_100012100	40	50	54	110	26	66	66	52	76	81	35	54	41	70	33	92	22	38	76	83	45	59	47	21	43	35	18	136	99	72	17	38	61	88	27	37	57	22	40	36	40	77
LdBPK_100012200	289	478	175	495	162	250	337	159	232	246	387	314	140	270	217	337	182	164	186	241	375	290	226	109	210	163	165	317	206	191	229	190	349	406	195	198	194	84	286	266	163	351
LdBPK_100012300	41	70	59	72	28	70	71	28	63	57	61	67	35	64	44	63	28	40	55	49	65	44	63	26	56	44	32	78	67	33	30	46	70	89	20	46	43	18	30	29	40	71
LdBPK_100012400	208	308	193	618	130	186	158	72	265	256	191	128	215	203	151	213	102	148	163	215	231	249	211	83	213	140	100	157	202	139	139	126	230	334	160	159	254	145	124	142	155	206
LdBPK_100012500	143	395	222	687	135	314	209	169	313	342	246	221	207	251	180	303	136	235	199	299	302	287	166	107	207	218	158	197	209	145	153	203	203	325	150	164	180	189	187	195	135	281
LdBPK_100012600	5	23	15	25	7	10	17	32	15	11	11	16	5	11	10	21	7	13	11	17	15	26	12	4	6	12	16	30	23	18	8	10	12	29	9	9	12	4	7	15	12	13
LdBPK_100012700	57	122	101	261	20	113	57	161	172	112	73	91	55	68	46	121	54	108	181	184	99	102	59	41	32	58	101	191	216	165	26	45	99	144	58	76	116	107	61	76	44	101
LdBPK_100012800	21	54	59	132	38	61	84	33	80	85	36	42	29	43	33	68	30	37	31	75	66	116	61	32	99	95	59	104	110	60	13	10	43	85	25	23	52	27	28	42	38	72
LdBPK_100012900	36	61	33	94	41	22	66	45	40	45	45	31	40	33	40	98	35	40	28	72	46	57	40	11	41	47	31	92	57	53	23	52	42	67	30	41	23	36	21	44	44	44
LdBPK_100013000	419	988	625	1726	441	652	746	329	928	973	681	690	698	855	581	924	358	530	669	839	764	787	675	318	655	694	571	1133	840	658	501	511	734	1141	411	544	721	532	471	536	442	830
LdBPK_100013100	500	790	599	1804	427	664	742	378	870	943	597	589	713	879	590	853	449	589	597	872	846	798	729	277	718	503	590	1025	889	574	559	615	796	1067	483	454	678	435	471	616	546	830
LdBPK_100013200	103	210	179	464	78	144	147	48	221	189	175	201	162	210	112	218	81	151	138	149	209	181	197	80	157	154	97	172	169	142	117	141	177	245	104	132	184	124	124	132	124	222
LdBPK_100013300	120	300	186	514	126	202	254	108	209	318	165	211	177	262	144	389	87	151	259	328	182	231	214	111	222	152	142	348	199	196	124	115	234	378	126	122	198	153	139	124	178	316
LdBPK_100013400	212	603	293	949	215	366	378	251	451	458	352	315	315	412	305	477	155	232	326	475	358	422	319	140	413	304	250	516	332	347	242	237	302	588	194	325	298	270	238	300	247	406
LdBPK_100013500	58	96	109	216	59	69	81	41	75	77	45	74	59	116	94	186	39	42	66	87	67	78	120	32	125	67	30	143	101	69	32	65	92	177	44	54	87	73	31	52	59	131
LdBPK_100013600	20	38	14	40	14	42	45	50	25	34	25	25	12	19	7	24	15	22	28	44	39	40	3	6	20	30	50	62	34	42	25	21	17	17	19	23	18	11	25	29	4	36
LdBPK_100013700	38	56	49	91	26	53	54	52	86	75	49	45	27	49	42	61	45	54	59	45	46	48	35	17	40	81	32	84	66	48	44	49	37	66	43	42	40	19	36	51	24	62
LdBPK_100013800	25	23	52	78	32	51	64	52	45	60	20	23	32	41	39	104	26	40	48	99	16	46	56	12	68	41	33	71	75	45	23	20	49	69	29	23	43	19	25	19	41	56
LdBPK_100013900	105	184	161	494	105	170	310	107	365	434	91	89	168	198	118	180	175	207	239	337	122	140	154	60	155	134	168	458	313	212	98	99	189	270	84	65	135	98	107	72	141	230
LdBPK_100014000	7903	12653	7576	23427	4776	8011	6008	2628	5161	8070	8441	6184	7178	11638	5915	9997	2685	4288	5183	7159	10375	9619	7654	2542	8191	5704	3577	6598	4904	3483	5270	4450	7704	10021	5141	5031	5775	4333	6734	6243	5767	10011
LdBPK_100014100	53	147	75	168	38	72	122	105	112	105	74	94	72	67	62	130	50	74	104	108	88	103	82	38	58	62	62	161	130	130	40	61	93	130	63	50	79	33	73	84	71	112
LdBPK_100014200	903	1494	1057	2551	831	1103	1525	807	1409	1657	873	1035	858	1526	1155	1571	824	1184	1225	1972	1235	1134	1282	432	1268	893	1149	1851	1508	1220	948	1000	1585	1973	942	822	1113	691	859	900	839	1500
LdBPK_100014300	168	360	195	610	108	287	285	186	388	378	208	194	182	235	211	268	138	222	267	315	245	290	231	101	214	217	167	315	276	202	183	182	271	409	148	107	193	145	140	184	168	292
LdBPK_100014400	116	186	145	302	76	103	172	87	261	238	115	109	124	196	103	134	124	94	180	204	189	194	177	75	119	76	109	229	253	146	89	67	191	252	88	96	167	85	88	104	101	165
LdBPK_100014500	11	29	31	51	19	32	28	28	30	24	25	21	13	18	10	41	24	19	35	31	29	29	40	8	16	22	22	51	52	25	12	17	39	45	20	16	28	15	17	20	16	29
LdBPK_100014600	167	407	274	992	181	385	159	87	139	248	264	241	314	380	257	500	95	152	143	186	308	324	288	149	266	333	98	217	155	110	174	149	272	507	130	203	277	205	177	196	218	411
LdBPK_100014700	148	148	132	270	125	154	199	115	170	190	106	169	106	227	179	340	125	164	130	174	168	130	199	60	204	100	126	207	154	112	104	95	159	222	145	127	158	90	114	118	136	229
LdBPK_100014800	62	128	98	258	89	124	83	53	73	116	98	99	100	143	121	155	50	62	70	93	121	129	106	50	143	82	67	114	91	78	61	63	97	197	84	86	131	79	57	74	77	122
LdBPK_100014900	71	254	146	373	104	133	155	148	225	306	133	131	143	227	114	162	105	124	190	266	184	146	127	84	170	162	146	341	225	195	65	106	171	306	55	132	113	118	86	111	96	156
LdBPK_100015000	35	57	66	74	19	26	39	25	40	59	39	34	36	53	22	70	18	29	31	75	67	42	53	24	31	43	51	97	62	53	22	19	49	90	48	33	27	21	37	22	26	56
LdBPK_100015100	113	198	175	401	76	137	224	117	262	301	194	150	160	228	101	181	86	118	191	298	179	165	173	74	125	95	115	279	189	202	139	164	213	287	118	161	125	82	145	106	103	219
LdBPK_100015200	64	105	110	129	53	110	111	75	66	81	65	78	79	98	87	166	39	62	72	94	59	87	56	43	88	99	57	135	91	83	48	65	57	132	58	89	81	51	65	58	60	119
LdBPK_100015300	317	261	284	680	273	240	158	98	260	291	152	332	324	548	321	377	161	199	155	200	235	312	409	96	276	178	100	162	177	147	261	211	394	388	305	253	273	244	222	285	225	393
LdBPK_100015400	29	33	48	94	55	41	43	14	22	49	22	29	39	70	57	106	21	15	26	59	24	47	62	17	48	43	30	55	47	40	5	18	63	82	14	22	37	30	17	22	42	61
LdBPK_100015500	12	8	10	19	7	5	24	15	30	14	5	6	8	14	19	8	24	15	14	19	9	2	11	4	8	10	8	17	10	12	3	13	13	6	8	5	11	3	2	9	6	12
LdBPK_100015600	235	447	423	954	217	320	413	247	538	586	283	260	321	396	296	449	217	285	418	596	388	293	362	157	230	257	294	540	461	367	319	239	433	695	240	226	389	162	245	296	253	597
LdBPK_100015700	94	114	152	225	81	73	81	77	164	174	79	152	110	227	94	303	66	75	111	200	78	106	155	45	100	87	62	237	180	143	58	86	169	205	90	116	146	74	70	104	120	216
LdBPK_100015800	18	29	29	44	17	26	18	19	35	33	14	29	11	47	16	35	14	11	28	51	26	25	23	12	22	28	17	61	49	35	21	14	31	68	23	22	18	14	20	29	17	34
LdBPK_100015900	637	1109	1215	2494	640	1122	856	419	891	1227	735	726	1133	1621	1066	1876	548	844	833	1112	837	956	1340	458	925	901	582	1105	892	642	539	602	1497	1936	755	723	1185	670	580	700	849	1556
LdBPK_100016000	574	882	905	2278	447	564	571	298	810	1213	694	640	995	1331	646	891	344	353	435	967	991	869	854	283	705	525	436	837	595	608	748	675	1142	1509	640	626	814	600	583	679	780	1102
LdBPK_100016100	0	0	0	5	0	0	0	0	1	4	0	0	0	3	0	1	1	1	2	0	0	5	1	0	0	0	0	2	1	4	0	0	4	0	2	0	0	1	0	0	0	2
LdBPK_100016200	0	0	0	0	0	0	0	2	0	1	0	0	0	1	1	0	0	0	1	0	0	1	6	1	2	3	0	1	5	1	0	0	0	2	0	0	0	0	0	0	0	4
LdBPK_100016300	0	0	0	0	0	0	0	0	1	0	0	1	0	0	0	0	0	0	0	0	0	0	0	1	0	0	0	0	0	0	0	0	0	1	0	0	2	0	0	0	0	0
LdBPK_100016400	77	121	148	303	75	105	142	70	191	190	77	83	109	176	91	145	71	94	125	204	96	124	155	51	108	116	86	208	184	140	69	58	182	212	76	62	92	71	78	93	125	192
LdBPK_100016500	282	657	426	1147	262	505	403	218	442	538	360	372	470	617	430	631	211	307	319	509	510	480	448	146	435	396	274	462	366	267	279	258	467	662	275	331	380	251	271	352	327	563
LdBPK_100016600	224	342	273	627	256	425	357	123	257	263	245	262	196	329	376	512	159	197	169	215	322	335	266	79	455	252	148	259	198	129	150	171	236	391	177	203	228	130	167	251	178	349
LdBPK_100016700	152	211	251	731	138	232	178	57	212	312	154	159	250	354	219	292	74	101	178	308	206	178	310	79	274	168	104	210	203	128	155	211	280	356	160	162	266	174	135	180	188	324
LdBPK_100016800	151	317	231	469	93	217	254	146	226	236	193	181	123	231	165	212	105	145	171	243	246	223	209	98	168	193	131	423	306	181	161	138	264	347	158	180	227	108	118	159	143	255
LdBPK_100016900	9081	9148	10723	25016	5274	5730	3383	2173	12440	9825	7874	9124	8825	18214	6162	9608	4351	6061	7205	7223	10574	10367	17709	4979	6483	3982	2745	5537	9550	5134	8040	9066	20325	23589	5995	4495	9937	4266	6782	8377	7425	15311
LdBPK_100017000	848	1707	1352	2634	529	897	838	594	1115	1350	1171	1104	747	1147	690	1358	443	741	847	1242	1727	1643	1304	727	815	1229	634	1573	1263	926	1080	1143	1811	2728	736	846	1022	595	806	883	892	1561
LdBPK_100017100	1	1	0	1	0	0	0	2	1	4	0	1	0	3	0	1	0	0	0	1	1	0	1	0	0	0	0	1	0	1	0	0	1	0	1	0	0	0	0	0	1	2
LdBPK_100017200	30	56	26	106	24	17	43	20	76	66	24	33	30	42	27	49	25	32	57	49	51	28	27	16	41	20	43	50	69	51	17	28	50	63	23	24	39	25	24	42	26	46
LdBPK_100017300	35	40	28	71	10	23	73	41	75	58	12	30	24	30	16	23	35	62	39	52	17	29	19	9	21	31	37	60	66	47	18	10	38	38	23	21	21	10	19	17	18	30
LdBPK_100017400	343	736	442	1263	208	487	514	271	469	649	542	469	381	472	280	494	217	334	364	483	714	674	452	208	311	435	250	419	364	316	329	288	352	702	277	351	412	292	370	419	283	559
LdBPK_100017500	125	202	386	649	261	405	260	86	235	293	132	154	250	369	373	565	151	165	185	330	175	272	333	111	504	227	130	228	216	170	117	138	287	431	149	136	275	124	134	163	184	402
LdBPK_100017600	51	122	76	218	33	98	125	90	131	122	88	42	80	131	77	123	44	88	106	136	117	149	100	50	51	96	64	216	155	121	58	82	94	205	62	73	84	60	54	63	90	144
LdBPK_100017700	47	63	31	80	24	46	90	40	67	66	59	20	21	36	56	69	60	52	50	35	64	37	42	14	30	56	41	106	68	49	42	37	37	71	39	37	40	13	29	25	26	42
LdBPK_100017800	7	17	15	19	14	12	13	12	28	20	15	8	14	36	12	23	10	6	8	15	17	19	21	5	16	11	9	37	23	19	6	7	19	38	18	13	21	11	12	15	11	34
LdBPK_100017900	43	79	95	187	25	61	103	58	134	182	61	38	98	120	33	171	37	74	109	137	62	68	103	39	54	61	57	198	146	89	37	66	112	150	34	59	77	37	58	68	100	168
LdBPK_100018000	514	1105	831	2084	532	1003	748	354	729	1048	659	738	823	1055	804	1218	336	516	550	794	1038	1114	891	351	877	768	407	884	688	532	581	628	887	1426	536	728	856	599	513	614	616	1089
LdBPK_100018100	63	86	70	131	16	56	98	78	88	97	74	72	35	56	59	69	35	61	72	111	123	70	52	20	50	61	79	146	131	91	67	67	61	98	54	52	58	37	57	54	49	91
LdBPK_100018200	878	1753	975	3613	596	1380	1074	816	1737	1534	1165	1070	1131	1501	815	1355	692	1046	999	1280	1225	1341	1213	535	884	1027	751	1360	1175	915	846	958	1335	2221	917	1000	1349	916	915	917	950	1649
LdBPK_100018300	67	105	68	120	27	69	51	38	54	55	81	64	33	50	41	71	24	45	53	62	106	91	58	20	47	69	43	84	81	54	32	45	54	82	34	60	43	25	66	71	36	39
LdBPK_100018400	38	108	55	80	37	43	56	54	88	124	80	52	57	58	60	96	26	52	52	81	114	98	39	9	69	62	55	128	71	46	44	46	38	52	51	81	44	10	46	65	22	50
LdBPK_100018500	153	198	209	390	171	183	192	112	155	195	167	222	173	323	248	336	89	141	105	144	236	289	220	78	207	170	116	224	147	117	116	169	227	299	196	210	193	109	179	179	184	275
LdBPK_100018600	203	303	234	489	110	175	248	110	300	336	211	237	132	275	174	254	120	159	137	286	334	301	264	72	203	171	128	329	253	190	163	216	221	340	190	161	200	142	183	198	168	263
LdBPK_100018700	319	544	382	1055	193	436	311	280	466	529	414	417	324	477	264	440	203	329	348	633	517	576	391	177	331	295	257	557	458	350	373	358	376	629	247	310	359	269	273	359	264	475
LdBPK_100018800	551	961	471	1398	352	654	764	351	680	845	570	447	494	647	507	613	294	604	558	814	1050	1096	577	208	563	665	513	1044	802	473	537	372	570	864	504	479	596	347	493	495	419	755
LdBPK_100018900	171	209	220	375	101	168	255	146	244	265	98	192	159	227	155	295	148	234	186	289	157	235	293	83	150	176	163	405	313	230	153	207	249	374	181	162	230	96	110	163	182	297
LdBPK_100019000	1504	2802	1783	4694	1080	1932	2010	1352	2026	2659	1593	1459	1466	2049	1407	2138	1073	1798	1615	2262	2440	2439	1709	655	1527	1842	1507	2644	1786	1492	1360	1240	1696	2425	1488	1550	1497	1174	1326	1525	1260	2170
LdBPK_100019100	726	1430	1056	2598	496	991	1102	547	1196	1445	1002	968	785	1145	654	995	436	684	885	1318	1405	1263	1051	360	851	773	634	1196	979	700	690	661	872	1422	577	708	929	521	673	800	685	1214
LdBPK_100019200	168	211	150	349	108	148	144	81	195	197	161	198	113	218	136	190	77	103	97	107	194	203	176	42	155	121	73	153	138	84	112	130	151	197	137	127	136	78	111	141	98	221
LdBPK_100019300	542	894	619	1750	452	748	704	379	689	800	675	548	553	814	545	789	368	527	607	828	970	824	663	296	568	586	514	749	630	493	475	470	740	1108	475	601	674	406	432	511	429	670
LdBPK_100019400	153	359	183	485	126	198	184	131	214	254	201	208	168	186	152	221	86	148	170	209	339	312	164	88	197	148	130	191	177	121	184	155	212	264	148	200	149	140	150	179	121	227
LdBPK_100019500	185	291	180	495	120	273	168	107	280	245	194	178	194	207	161	208	104	141	173	158	232	253	197	75	186	201	106	213	173	112	128	147	189	295	138	132	200	109	143	169	127	202
LdBPK_100019600	22	27	25	34	12	28	14	27	31	16	23	42	12	17	12	27	11	29	22	26	27	55	24	3	12	17	14	40	23	25	13	21	20	31	11	33	25	9	21	24	15	23
LdBPK_100019700	59	121	76	147	38	46	83	91	96	76	93	90	36	46	35	71	34	69	83	82	74	62	53	35	46	58	50	110	104	79	37	46	51	102	36	34	68	18	49	49	56	81
LdBPK_100019800	594	937	749	1757	368	760	568	568	1023	705	606	615	481	491	504	663	404	708	534	617	655	699	634	192	634	582	503	747	769	480	323	361	559	852	380	393	567	358	393	613	400	710
LdBPK_100019900	15	34	29	51	9	27	22	16	38	36	26	27	19	20	19	57	13	22	29	35	45	29	57	9	30	27	19	99	64	31	6	13	41	38	13	13	26	18	18	20	31	36
LdBPK_100020000:tRNA	0	0	0	0	0	0	0	0	0	0	0	0	0	0	1	0	0	1	0	0	0	0	0	0	0	0	0	0	0	0	0	0	0	0	0	0	0	0	0	0	0	0
LdBPK_100020100:tRNA	0	0	0	0	0	0	0	0	0	0	0	0	0	0	0	0	0	0	0	0	0	0	0	0	0	0	0	0	0	0	0	0	0	0	0	0	0	0	0	0	0	0
LdBPK_100020200:tRNA	0	0	0	0	0	0	0	0	0	0	0	0	0	0	0	0	0	0	0	0	0	0	0	0	0	0	0	0	0	0	0	0	0	0	0	0	0	0	0	0	0	0
LdBPK_100020300	83	162	90	261	63	137	113	59	143	133	106	106	115	94	114	130	54	118	95	120	125	132	87	31	107	88	74	102	76	72	21	27	44	82	58	60	95	62	71	79	62	90
LdBPK_100020400	322	475	256	661	137	251	306	224	263	258	409	359	162	282	215	333	169	253	224	326	385	444	246	58	216	167	214	363	345	174	144	224	151	236	278	236	242	128	267	297	194	267
LdBPK_100020500	892	1105	509	1417	507	610	677	472	1089	979	624	1009	443	982	662	871	762	900	662	921	1144	1155	999	180	554	678	662	752	910	673	1164	1016	766	852	759	759	545	415	765	911	518	865
LdBPK_100020600	477	1032	503	1513	295	585	653	349	680	839	531	551	490	598	406	553	252	390	498	695	808	914	567	230	412	505	365	652	585	445	519	484	456	788	385	507	466	302	438	490	394	539
LdBPK_100020700	253	474	342	651	184	256	372	229	500	508	306	321	263	415	190	368	186	257	284	465	368	420	329	141	259	208	199	492	382	272	228	293	466	630	229	210	294	154	206	304	249	448
LdBPK_100020800	27	81	18	47	15	42	68	50	60	40	31	26	18	11	26	26	24	51	37	79	60	55	26	10	20	33	44	66	49	61	17	17	33	37	28	30	20	7	33	24	17	21
LdBPK_100020900	952	1528	1050	2406	619	838	1319	699	1556	1659	1167	993	964	1472	784	1204	608	772	826	1536	1553	1419	1242	535	902	893	847	1744	1127	1006	1060	1202	1557	2366	730	777	1016	582	851	1079	965	1520
LdBPK_100021000	317	623	365	784	256	382	687	449	706	732	381	326	324	494	313	446	372	527	516	658	543	617	383	161	351	333	486	956	719	517	306	314	489	663	259	315	334	183	312	345	328	391
LdBPK_100021100	1928	4734	2695	8708	2989	3593	1684	721	1363	2304	2147	3140	3227	4666	3764	5788	1053	1427	1045	1500	2169	3643	3144	1347	4489	3333	1024	1657	1027	954	2103	2633	3814	4765	1386	1999	2396	1893	1807	3218	2443	3584
LdBPK_100021200	2	2	2	2	1	3	1	0	0	0	0	1	2	0	1	1	0	0	3	3	0	2	0	0	1	1	0	0	0	0	0	0	2	5	1	4	0	2	4	4	1	1
LdBPK_100021300	3	2	1	1	0	2	3	3	0	5	2	5	2	2	3	4	1	3	2	1	0	1	1	1	0	1	0	1	1	1	2	2	2	4	0	1	3	1	1	0	2	3
LdBPK_100021400	35	49	65	82	30	52	98	66	135	88	38	59	31	45	56	90	58	83	66	89	46	62	62	20	50	27	53	144	129	67	21	48	50	100	23	24	32	16	33	41	39	59
LdBPK_110005000	6	6	15	45	4	23	8	7	46	26	10	12	28	24	10	20	15	13	31	29	19	34	34	7	16	15	5	24	35	17	0	6	14	19	12	14	18	19	8	11	11	19
LdBPK_110005100	3	15	31	38	5	5	8	10	22	20	11	19	10	11	7	30	11	10	19	10	9	13	14	12	6	9	11	43	45	13	5	4	5	38	6	15	18	15	7	8	14	18
LdBPK_110005200	19	38	54	99	12	32	33	26	56	36	35	31	38	63	13	65	13	29	66	32	54	73	55	17	33	36	24	38	91	57	8	12	34	63	16	29	49	44	30	26	42	58
LdBPK_110005300	93	159	103	221	66	111	224	183	283	227	148	137	77	154	87	173	148	239	190	254	199	259	139	32	141	195	264	630	526	306	47	71	75	136	146	169	124	76	117	117	71	149
LdBPK_110005400	26	44	36	72	21	24	78	37	59	48	32	41	28	57	11	44	15	24	75	92	61	95	42	16	20	43	70	208	142	87	24	14	25	60	34	32	53	13	29	30	22	56
LdBPK_110005500	24	64	18	68	22	33	40	31	44	46	39	42	24	39	35	28	31	41	39	36	51	105	27	5	29	26	57	85	58	55	15	34	23	23	21	35	26	20	18	32	12	26
LdBPK_110005600	173	323	178	569	127	201	145	129	203	235	237	192	183	185	156	172	61	149	166	227	412	427	267	76	236	242	155	317	273	228	160	146	191	306	198	225	264	171	160	187	123	213
LdBPK_110005700	18	9	19	80	21	29	14	11	17	16	16	15	16	17	18	30	16	15	15	13	19	23	32	17	46	25	21	34	35	12	5	9	20	40	16	21	35	17	10	18	11	31
LdBPK_110005800	22	40	27	68	12	38	13	13	43	59	28	35	22	38	24	56	12	40	42	57	46	61	52	12	49	40	29	69	66	49	20	26	37	63	24	41	27	9	33	35	21	30
LdBPK_110005900	222	218	142	198	161	161	71	61	100	107	116	213	108	189	165	216	90	132	87	108	307	341	246	37	277	202	125	120	152	121	90	144	126	170	234	242	149	63	133	179	98	162
LdBPK_110006000	62	86	51	120	34	51	26	41	67	76	53	78	39	55	42	94	47	41	61	59	96	171	83	15	72	79	50	111	106	64	35	56	47	67	65	64	60	46	45	58	42	64
LdBPK_110006100	226	457	241	637	147	236	192	125	189	219	300	255	202	321	161	297	65	186	174	252	558	506	359	96	291	263	177	334	271	206	163	155	204	365	169	221	246	133	215	254	186	360
LdBPK_110006200	216	335	299	637	216	308	267	182	346	326	314	261	217	287	253	357	153	183	217	353	543	535	488	85	441	366	236	431	364	258	210	264	326	473	371	309	350	188	221	253	253	394
LdBPK_110006300	253	363	406	874	195	254	286	138	439	425	259	251	287	475	238	420	184	221	240	389	484	385	614	99	399	238	196	441	458	297	180	238	276	458	262	258	473	257	188	253	268	544
LdBPK_110006400	189	347	291	531	145	302	268	134	300	317	261	329	211	279	220	356	138	187	226	334	600	507	460	101	373	320	182	434	362	292	241	262	237	481	232	268	417	194	213	281	212	393
LdBPK_110006500	37	84	46	68	18	43	52	47	77	59	39	48	43	45	35	57	39	28	40	56	97	88	62	17	52	64	34	131	101	86	57	50	60	83	65	61	69	27	27	58	42	80
LdBPK_110006600	27	31	41	66	22	19	44	48	42	30	36	36	29	33	23	39	24	36	38	71	59	64	48	9	36	46	44	116	92	47	33	19	41	52	27	30	38	23	35	39	38	59
LdBPK_110006700	6	22	15	35	3	10	4	6	16	12	12	10	15	28	7	39	8	12	8	10	13	18	36	8	21	19	7	30	33	23	4	6	15	35	6	11	19	23	2	9	14	29
LdBPK_110006800	45	65	37	79	27	53	60	39	57	60	75	64	18	23	40	33	31	58	33	68	107	104	45	24	55	51	67	89	57	63	27	38	31	62	35	70	34	24	44	47	28	58
LdBPK_110006900	6	5	15	21	4	5	2	4	11	7	4	13	1	8	4	16	7	9	14	10	12	9	3	3	14	9	7	21	27	16	1	8	9	11	3	13	10	12	9	7	6	7
LdBPK_110007000	93	123	117	239	50	97	43	25	107	143	72	105	125	191	68	128	28	50	53	124	174	170	155	34	121	85	44	156	101	113	60	67	98	204	79	89	162	95	69	91	112	152
LdBPK_110007100	218	406	307	832	158	381	228	185	277	409	252	267	328	441	253	349	162	247	257	361	427	501	449	140	389	417	210	465	333	226	238	216	381	520	240	316	368	276	238	281	283	517
LdBPK_110007200	58	118	82	153	27	33	47	82	108	95	57	68	60	85	41	74	42	60	92	103	122	119	88	34	71	93	61	146	142	88	32	49	54	104	58	54	76	48	45	62	45	106
LdBPK_110007300	405	813	872	2217	505	668	448	203	595	764	619	618	754	1036	637	1126	286	487	584	613	1050	1103	1215	337	1129	922	378	981	914	631	421	477	997	1401	638	809	1212	686	464	570	701	1171
LdBPK_110007400	78	120	84	229	57	63	108	95	164	195	106	92	90	132	64	94	50	89	115	176	202	214	158	36	109	102	136	264	241	194	77	91	122	159	96	99	112	58	52	84	73	135
LdBPK_110007500	50	137	91	220	46	109	71	38	120	129	139	85	90	118	102	131	43	42	102	103	195	223	147	52	147	157	80	173	182	98	91	90	95	182	90	128	181	73	73	71	94	118
LdBPK_110007600	14	27	17	42	11	14	22	23	25	33	27	34	13	38	18	10	10	13	17	33	42	27	28	5	21	23	24	53	43	25	14	13	29	41	20	25	24	12	26	30	20	47
LdBPK_110007700	3	16	5	11	4	2	28	14	12	10	5	9	6	11	3	12	6	9	12	13	13	11	9	3	18	6	8	45	23	13	4	4	3	10	2	3	13	3	7	7	17	6
LdBPK_110007800	70	120	122	337	51	103	89	43	158	181	124	110	100	158	81	229	47	85	116	162	164	243	271	71	182	127	98	229	191	132	65	74	179	274	97	112	178	130	73	100	136	222
LdBPK_110007900	2	5	8	12	1	3	4	5	2	6	2	6	4	7	1	4	0	6	5	5	10	8	19	0	4	8	14	17	21	10	1	4	4	4	3	2	1	5	7	7	4	12
LdBPK_110008000	45	85	59	99	27	44	71	58	112	105	37	60	51	68	33	88	41	66	95	161	120	96	93	23	60	48	107	201	175	170	55	38	89	115	55	80	93	61	50	46	59	106
LdBPK_110008100	352	697	597	1417	313	568	608	358	699	711	494	404	431	617	501	650	268	518	489	624	921	901	814	187	878	808	568	1182	913	656	344	348	508	792	416	449	627	411	336	478	408	739
LdBPK_110008200	239	482	284	825	197	339	461	173	401	574	379	295	333	504	283	397	150	341	317	463	834	783	523	201	571	500	488	825	584	524	263	236	414	617	226	357	364	245	321	313	271	398
LdBPK_110008300	42	80	36	84	38	47	88	59	66	81	65	68	39	62	35	59	28	65	65	73	96	116	63	21	45	72	66	135	86	80	39	36	41	67	58	52	58	20	42	51	38	75
LdBPK_110008400	2860	3974	2646	6716	2116	2490	2318	1336	2875	3406	2653	3295	2506	5017	3300	4625	1880	2571	2175	3084	4859	4783	5687	1094	4447	3047	2080	3791	3298	2452	2619	2607	3693	4823	4508	4049	4725	3030	2528	3401	2572	4874
LdBPK_110008500	219	292	187	237	146	262	257	151	203	201	191	273	124	209	209	245	152	261	179	234	358	427	310	60	362	301	216	409	325	216	177	156	234	241	277	257	233	97	166	238	157	217
LdBPK_110008600	16	28	43	55	19	23	34	24	70	39	23	25	26	47	10	67	23	30	48	84	28	47	46	13	25	20	34	183	135	60	11	13	52	49	23	29	64	16	10	16	40	60
LdBPK_110008700	40	71	59	136	46	48	98	36	62	90	52	71	68	99	49	96	27	30	32	83	107	63	97	14	90	60	52	140	84	80	36	34	78	125	32	48	57	45	39	48	54	98
LdBPK_110008800	49	105	53	81	31	43	113	76	74	75	52	45	28	55	56	60	57	78	61	104	100	101	100	14	75	90	127	250	160	108	45	28	53	82	65	79	62	31	42	44	36	77
LdBPK_110008900	220	519	448	1173	301	530	514	320	475	576	390	439	452	598	531	981	241	344	452	564	573	796	703	194	715	804	436	865	510	496	282	306	468	777	276	498	543	405	330	355	456	623
LdBPK_110009000	129	166	354	869	263	319	319	115	250	285	121	175	276	406	361	561	118	140	198	324	182	255	522	78	673	287	181	455	359	296	127	135	290	524	107	135	390	253	103	115	213	426
LdBPK_110009100	121	247	194	443	83	131	170	89	170	213	155	112	179	204	154	260	110	97	166	262	255	261	272	85	306	242	124	347	252	179	100	96	175	320	124	129	263	139	94	143	169	253
LdBPK_110009200	68	133	99	207	91	72	111	79	139	110	100	96	87	120	112	119	59	89	106	112	142	144	126	47	122	95	106	193	151	108	79	68	129	183	64	87	132	57	86	113	81	124
LdBPK_110009300	107	300	203	520	115	176	206	125	201	288	186	200	259	243	186	276	104	156	178	266	316	336	319	101	299	288	191	418	286	263	131	132	268	346	127	205	262	166	133	167	163	286
LdBPK_110009400	108	243	123	349	76	152	131	65	161	204	148	156	120	142	96	163	62	77	113	139	224	229	181	52	234	165	138	200	188	136	103	77	120	219	78	121	160	100	119	124	105	162
LdBPK_110009500	27	64	55	123	20	32	51	29	67	47	41	45	46	41	41	46	21	34	40	50	92	83	71	16	57	57	49	91	77	68	25	24	42	68	31	48	61	39	20	45	46	43
LdBPK_110009600	78	180	235	601	216	291	169	46	137	230	107	174	257	216	358	433	81	130	169	160	144	191	314	77	629	305	130	200	144	137	64	66	182	304	83	104	275	198	87	89	151	281
LdBPK_110009700:rRNA	0	0	0	0	0	0	0	0	0	0	0	0	0	0	0	0	0	0	0	0	0	0	0	0	0	0	0	0	0	0	0	0	0	0	0	0	0	0	0	0	0	0
LdBPK_110009800:tRNA	0	0	0	0	0	0	0	0	0	0	0	0	0	0	0	0	0	0	0	0	0	0	0	0	0	0	0	0	0	0	0	0	0	0	0	0	0	0	0	0	0	0
LdBPK_110009900:tRNA	1	0	0	5	0	0	1	2	0	1	0	0	0	0	0	0	0	0	2	0	0	0	0	0	0	0	2	1	0	0	0	0	1	0	0	0	0	0	0	0	0	0
LdBPK_110010000:tRNA	0	0	0	0	0	0	0	0	0	0	0	0	0	0	0	0	0	0	0	0	0	0	0	0	0	0	0	0	0	0	0	0	0	0	0	0	0	0	0	0	0	0
LdBPK_110010100:tRNA	0	0	0	0	0	0	0	0	0	0	0	0	0	0	0	0	0	0	0	0	0	0	0	0	0	0	0	0	0	0	0	0	0	0	0	0	0	0	0	0	0	0
LdBPK_110010200:tRNA	0	0	0	0	0	0	0	0	0	0	0	0	0	0	0	0	0	0	0	0	0	0	0	0	0	0	0	0	0	0	0	0	0	0	0	0	0	0	0	0	0	0
LdBPK_110010300:rRNA	0	0	0	0	0	0	0	0	0	0	0	0	0	0	0	0	0	0	0	0	0	0	0	0	0	0	0	0	0	0	0	0	0	0	0	0	0	0	0	0	0	0
LdBPK_110010400	5	24	30	24	11	24	13	20	4	4	8	18	15	24	31	42	8	7	18	13	21	33	20	13	42	29	15	36	23	15	7	30	20	32	6	12	31	17	7	17	17	25
LdBPK_110010500	3	11	9	30	0	13	4	15	11	7	8	6	3	9	6	16	6	14	10	12	7	20	6	2	15	26	12	36	23	30	1	11	10	14	7	7	17	3	4	7	3	15
LdBPK_110010600	91	183	107	300	93	152	214	168	185	142	117	171	55	124	123	109	174	214	80	135	239	267	223	41	183	159	220	273	252	138	79	116	103	135	150	100	100	94	86	134	87	152
LdBPK_110010700	360	803	496	1082	212	500	555	321	575	642	502	472	360	437	296	499	220	421	408	543	827	970	615	226	566	660	480	1020	738	464	324	391	456	727	351	472	479	250	294	425	316	555
LdBPK_110010800	449	1124	717	1955	412	850	759	373	761	806	785	756	634	849	698	997	375	547	531	667	1199	1161	1008	346	969	1031	640	1152	1038	601	510	625	652	1142	489	647	771	526	562	627	536	987
LdBPK_110010900	37	30	46	115	44	45	40	37	40	34	33	37	15	27	41	71	25	34	54	47	34	52	52	13	72	33	44	77	72	45	16	32	50	77	16	29	55	20	23	38	37	83
LdBPK_110011000	85	156	88	118	63	81	146	56	71	89	124	71	32	54	65	96	46	83	68	96	205	254	94	34	115	129	149	237	159	93	92	77	70	113	126	129	68	51	86	71	38	85
LdBPK_110011100	412	723	675	1955	387	573	410	200	409	732	495	464	790	1112	597	1045	201	338	372	522	831	950	1314	286	1220	817	365	758	621	483	483	480	1067	1264	403	390	759	515	418	550	648	1091
LdBPK_110011200	401	972	640	1714	502	846	735	375	539	634	492	662	545	684	610	819	287	456	495	629	921	1082	795	235	1276	916	657	1056	774	647	369	434	639	885	347	525	550	421	436	480	415	725
LdBPK_110011300	75	137	106	169	68	113	87	55	135	114	69	78	101	115	99	93	67	84	66	84	144	167	171	39	169	112	56	128	168	74	43	67	117	175	75	101	125	65	75	54	123	102
LdBPK_110011400	239	439	442	1215	310	500	433	209	351	583	341	305	578	834	412	745	161	299	393	506	514	625	745	297	893	485	267	580	473	355	257	285	729	1103	279	343	704	442	193	255	400	707
LdBPK_110011500	732	1388	920	2641	834	1340	940	431	845	1145	1146	955	996	1486	1187	1393	538	899	745	974	2089	2087	1451	418	1842	1700	1042	1533	1304	857	781	855	1044	1528	1127	1234	1368	912	779	970	769	1190
LdBPK_110011600	154	243	204	390	103	161	136	77	290	256	218	154	197	287	144	280	95	118	161	177	332	312	329	67	261	225	111	212	237	176	145	128	227	318	161	182	287	136	129	187	130	249
LdBPK_110011700	531	681	417	988	241	691	720	638	556	701	748	861	336	546	556	811	437	559	452	682	1126	1290	582	161	697	1003	672	1011	692	651	775	575	437	668	727	842	558	407	646	648	438	547
LdBPK_110011800	214	390	242	683	135	277	395	320	544	473	224	243	201	317	181	295	153	257	232	356	424	499	412	121	300	360	244	654	569	412	221	195	215	499	178	211	253	176	257	287	269	451
LdBPK_110011900	653	1267	1001	2516	678	982	266	137	358	547	865	970	1074	1688	927	1641	183	341	368	453	1091	1316	1533	334	1542	1131	263	513	428	357	405	525	1018	1569	750	856	1219	872	824	911	905	1425
LdBPK_110012000	77	90	65	113	46	70	126	66	95	64	59	81	45	52	56	96	40	71	86	109	126	89	96	28	118	102	100	177	110	86	25	63	80	113	70	76	69	30	87	71	39	65
LdBPK_110012100	605	1194	637	2130	350	605	440	232	643	866	666	668	736	1033	530	720	315	434	379	719	1188	1252	938	357	794	838	379	670	557	405	761	646	1027	1505	629	636	785	573	784	812	810	1142
LdBPK_110012200	305	558	456	801	196	382	407	236	504	614	370	386	379	540	313	563	214	261	353	562	737	678	751	209	534	506	328	749	653	435	328	377	425	765	339	393	583	282	286	391	405	684
LdBPK_110012300	727	1121	956	2049	581	725	899	435	990	1274	899	1005	978	1443	927	1660	581	797	959	1310	1866	2277	1817	344	1919	1308	1070	1868	1419	1042	601	606	875	1336	506	758	1048	630	584	882	716	1441
LdBPK_110012400	175	341	181	418	119	298	275	177	224	242	188	292	164	215	213	288	156	196	244	265	369	623	293	56	376	392	271	496	396	326	165	143	151	286	195	241	210	146	193	268	163	273
LdBPK_110012500	76	111	47	171	54	91	82	42	96	80	94	75	49	75	55	95	59	78	55	59	142	185	97	24	110	101	69	118	82	61	71	83	70	110	75	103	71	40	73	86	55	95
LdBPK_110012600	61	70	97	161	54	65	106	53	90	92	80	84	76	134	68	162	40	64	79	105	145	111	140	33	85	62	61	196	163	101	44	65	91	150	80	60	140	46	61	65	91	163
LdBPK_110012700	45	104	75	195	35	73	69	65	80	96	68	73	36	81	56	107	55	59	75	112	135	109	79	34	70	95	70	154	133	72	44	44	81	118	49	49	91	43	50	74	68	125
LdBPK_110012800	1133	2219	1191	3040	666	1299	1169	496	765	1227	1305	1429	1042	1141	1043	1538	510	749	739	1149	2345	2642	1845	498	1982	1731	1084	1733	1212	1100	1132	1093	1289	1711	947	1352	1378	916	906	1149	891	1458
LdBPK_110012900	108	271	217	456	72	190	230	117	240	303	145	191	201	247	149	257	87	141	174	266	277	289	256	76	189	223	152	341	260	229	124	131	151	260	119	195	238	160	155	137	129	255
LdBPK_110013000	179	224	226	444	120	209	302	190	297	291	218	204	190	322	220	291	152	197	228	454	422	350	421	92	277	279	275	514	401	355	216	136	232	395	280	258	379	165	191	238	225	418
LdBPK_110013100	1127	2025	1311	3218	735	1460	1027	720	1297	1624	1228	1301	1240	1713	1125	1892	695	1009	916	1379	2108	2143	1944	502	1612	1728	987	1779	1381	1043	935	997	1363	2274	1154	1012	1538	1093	1117	1373	1206	2193
LdBPK_110013200	71	202	122	215	110	161	145	75	128	146	71	138	71	147	124	143	75	116	77	140	157	239	207	45	183	143	108	153	128	76	129	146	137	195	105	111	130	65	107	115	82	201
LdBPK_110013300	516	534	452	654	311	349	360	258	414	366	340	525	255	587	403	563	294	314	261	376	599	782	687	111	549	434	358	546	655	409	296	402	390	563	512	413	380	212	370	482	293	522
LdBPK_110013400	600	1370	851	1970	492	1227	495	345	509	671	759	814	516	742	601	841	310	468	421	591	1108	1562	873	285	979	1190	495	813	757	509	444	528	621	1177	467	872	870	533	628	722	529	856
LdBPK_110013500	36	31	37	35	20	42	27	18	20	25	13	24	13	23	15	39	14	45	27	28	17	60	45	9	39	48	25	73	55	24	16	27	19	28	38	14	18	14	21	22	16	35
LdBPK_110013600	126	177	138	164	89	252	435	220	210	152	167	122	78	81	163	194	144	311	220	274	263	213	163	57	262	315	329	487	343	273	75	75	110	209	209	188	200	62	134	138	89	173
LdBPK_110013700	2036	4383	2759	6941	1974	2546	1894	785	1601	2256	2528	3153	2628	3570	2706	4147	913	1375	1219	1703	3775	4630	3419	994	3970	2940	1321	2293	1760	1295	1723	2241	2179	3905	1827	2837	2957	2334	1823	2992	1851	3733
LdBPK_110013800	734	1487	920	2680	586	1278	951	593	826	1020	922	1171	976	1221	1119	1498	472	718	692	917	1683	2061	1289	414	1365	1600	846	1275	986	883	828	865	875	1573	738	1038	1141	941	823	996	828	1194
LdBPK_110013900	487	749	469	1230	390	466	479	338	572	684	474	650	540	888	679	1074	434	536	462	665	856	882	947	215	968	659	573	861	764	449	537	538	632	993	574	518	682	394	506	616	514	905
LdBPK_110014000	133	219	252	594	158	212	190	82	203	229	171	141	185	271	222	376	94	127	187	218	325	350	528	128	377	262	141	287	316	188	136	171	344	526	213	202	354	195	172	165	219	437
LdBPK_110014100	154	331	215	739	155	305	235	122	304	411	215	199	228	321	215	358	150	161	194	271	339	383	318	113	346	305	277	479	377	277	199	126	272	384	115	211	248	215	162	189	158	275
LdBPK_110014200	150	262	169	392	112	222	354	256	367	365	161	214	140	234	192	228	217	307	338	408	294	278	228	86	271	205	357	591	455	361	185	141	233	343	156	178	228	87	141	169	155	217
LdBPK_110014300	263	457	411	1036	364	430	411	253	444	591	394	356	425	557	493	612	242	383	405	539	649	804	728	158	814	546	439	787	660	496	318	308	526	599	346	385	535	310	365	339	365	698
LdBPK_110014400	413	964	780	1901	382	671	787	436	760	982	714	533	719	1028	466	984	247	422	524	816	931	1109	925	286	902	784	500	1085	932	940	588	451	851	1162	440	583	845	598	509	523	649	956
LdBPK_110014500	107	164	178	299	80	179	229	132	229	218	132	95	124	163	162	273	124	149	218	309	243	279	254	72	238	178	197	387	316	257	146	113	140	266	183	145	250	105	112	130	153	223
LdBPK_110014600	61	108	159	274	143	100	106	42	121	125	42	119	118	296	246	330	70	73	63	154	101	173	324	42	393	161	90	204	157	165	47	81	181	268	99	82	192	78	66	88	142	209
LdBPK_110014700	116	251	230	617	179	269	184	117	227	265	142	189	237	317	219	317	134	130	186	237	252	293	379	107	377	306	195	320	238	301	136	174	257	417	142	197	255	219	113	159	208	344
LdBPK_110014800	21	36	37	104	25	30	39	26	54	52	36	35	38	38	17	94	32	14	71	73	35	43	78	31	72	63	33	113	94	86	16	8	36	93	26	35	64	50	16	20	38	54
LdBPK_110014900:tRNA	0	0	0	0	0	0	0	0	0	0	1	0	0	0	0	0	0	0	0	0	0	0	0	0	0	0	0	0	0	1	0	0	0	0	0	0	0	0	0	0	0	0
LdBPK_110015000:tRNA	0	0	0	0	0	0	0	0	0	0	0	0	0	0	0	0	0	0	0	0	0	0	0	0	0	0	0	0	0	0	0	0	0	0	0	0	0	0	0	0	0	0
LdBPK_110015100:rRNA	0	0	1	0	0	0	0	0	0	0	0	0	0	0	0	0	0	0	0	0	0	0	0	0	0	0	0	0	0	0	0	0	0	0	0	0	0	0	0	0	0	0
LdBPK_110015200	23	34	65	121	24	58	34	47	58	33	29	33	37	52	40	113	22	36	48	65	36	76	73	11	97	60	58	112	95	53	13	23	40	70	12	23	50	25	36	37	38	65
LdBPK_110015300	298	494	303	690	140	286	519	223	427	413	395	427	256	330	198	326	213	285	353	420	583	526	371	141	358	357	495	805	683	444	275	273	301	480	266	298	332	169	293	317	256	394
LdBPK_110015400	220	440	290	973	199	313	167	157	302	351	283	250	356	431	207	397	115	208	323	364	500	600	411	111	457	410	282	613	482	313	177	225	322	458	208	290	321	295	221	293	203	449
LdBPK_110015500	61	94	40	83	60	101	87	42	68	54	44	94	24	52	72	43	47	64	36	60	81	136	40	21	100	116	70	73	61	69	55	51	59	79	65	68	47	32	69	73	38	50
LdBPK_110015600	343	872	799	1523	410	895	776	404	700	780	522	558	435	530	402	997	203	441	520	563	684	1034	724	265	778	1034	466	1545	1176	678	322	359	608	965	350	468	670	397	425	443	483	847
LdBPK_110015700	47	120	135	174	48	72	61	76	81	111	63	80	64	65	41	137	32	47	53	94	100	121	114	48	74	99	81	274	165	99	52	43	101	173	43	50	101	80	52	79	74	120
LdBPK_110015800	261	538	322	750	158	348	358	213	358	322	354	335	235	290	217	345	204	300	216	345	605	659	394	99	337	407	339	476	354	248	230	308	272	440	263	428	366	235	257	413	238	392
LdBPK_110015900	2284	4494	2134	7895	1274	3164	1789	1204	1939	2613	3212	2804	2334	3525	2190	3036	1302	2231	1927	2284	5437	5916	4061	1091	4001	4310	1873	3245	3196	2139	3053	2206	3042	4100	3336	3629	3423	2941	3404	2682	2291	3651
LdBPK_110016000	217	351	219	406	122	232	243	177	272	313	224	232	183	215	173	282	135	241	213	376	387	465	320	85	262	270	247	438	374	293	199	209	226	288	218	251	252	151	206	266	209	312
LdBPK_110016100	261	490	282	747	125	281	593	478	724	697	401	363	208	275	171	279	274	500	543	747	798	726	410	141	317	487	643	1302	946	786	402	290	416	555	375	419	288	231	336	310	227	393
LdBPK_110016200	264	403	416	543	212	246	258	182	294	312	257	453	248	508	369	611	175	289	234	287	475	649	716	146	491	394	220	456	427	255	191	334	385	551	417	370	499	240	290	422	338	593
LdBPK_110016300	1642	1955	963	2787	851	1669	1205	1151	1153	2072	1937	2803	1372	2516	2104	3319	1126	1599	1070	1604	3481	4495	2959	404	3385	3001	1559	2525	1640	1709	1934	1326	1546	1600	2562	2493	1652	1390	1802	1586	1382	1573
LdBPK_110016400	653	861	467	1063	371	691	714	406	404	547	696	899	356	755	777	933	475	668	430	516	1213	1594	855	152	1214	1092	766	939	706	560	594	641	539	700	864	849	583	455	685	621	479	645
LdBPK_110016500	53	112	101	219	63	78	180	128	185	168	70	89	51	103	62	118	112	178	163	207	113	140	156	48	163	175	221	453	304	218	55	68	95	147	38	68	87	65	58	53	79	150
LdBPK_110016600	1	1	1	4	4	2	2	3	5	4	2	1	0	0	0	1	0	1	1	1	1	2	1	2	7	2	6	22	7	8	1	0	2	3	1	4	0	0	3	1	0	2
LdBPK_110016700	0	0	0	0	1	0	1	2	0	2	0	6	0	0	0	2	1	0	3	2	0	0	0	0	2	1	1	3	4	8	1	0	0	1	1	0	1	0	0	0	0	0
LdBPK_110016800	0	1	0	0	0	2	1	1	0	2	0	0	0	2	0	0	0	0	0	3	0	0	0	0	0	2	1	0	5	1	0	0	0	2	0	0	1	0	0	3	0	0
LdBPK_110016900	641	1329	850	2776	354	932	766	572	1221	1385	860	695	865	1334	475	802	407	742	791	1183	1751	1653	1516	388	788	1281	886	1873	1486	1153	861	764	1101	1649	862	937	1292	788	826	738	768	1308
LdBPK_110017000	35	43	45	82	27	71	69	68	57	76	34	54	23	52	29	65	38	61	39	71	57	95	78	12	67	57	61	143	114	97	38	40	27	60	48	39	34	16	43	42	29	58
LdBPK_110017100	506	849	743	1710	487	641	637	260	585	1009	590	619	910	1359	762	1600	384	516	550	776	860	1025	1462	427	1080	767	446	1097	775	751	488	584	1348	1858	520	769	1052	652	585	602	857	1345
LdBPK_110017200	150	268	248	507	97	252	141	139	187	178	158	198	120	151	198	255	89	147	91	135	190	306	210	71	193	291	97	141	148	105	165	165	121	279	194	215	275	149	147	195	148	300
LdBPK_110017300	50	67	48	155	45	70	65	37	71	60	56	49	44	45	43	114	45	78	58	64	88	111	71	19	82	85	77	142	133	64	31	23	49	69	44	59	54	41	41	40	39	67
LdBPK_110017400	9	29	23	50	10	23	19	25	20	21	19	15	7	22	13	10	22	14	12	14	32	25	17	11	34	32	22	28	17	15	17	15	26	26	20	21	12	6	13	20	20	29
LdBPK_110017500	284	415	257	459	264	659	532	261	208	269	340	284	171	294	460	481	165	298	192	326	582	576	378	125	535	615	286	453	327	247	187	245	306	418	422	442	345	193	264	248	246	369
LdBPK_110017600	499	970	853	1830	601	922	671	262	530	694	578	629	743	1050	941	1301	308	420	486	634	1081	1151	1253	265	1415	1063	489	927	684	498	444	541	706	1115	495	637	999	627	462	659	629	1055
LdBPK_110017700	13	18	32	83	18	38	22	8	35	31	15	27	22	35	26	59	8	16	18	25	19	48	43	11	30	38	19	67	57	35	15	11	25	58	16	8	43	19	16	19	24	52
LdBPK_110017800	719	975	644	1652	617	718	405	185	648	726	518	547	453	746	501	698	364	446	304	390	1075	1002	1053	192	977	559	340	585	583	352	543	551	607	866	766	645	686	420	560	611	375	812
LdBPK_110017900	929	2104	2515	4918	858	1192	1054	876	1949	2070	1404	1203	1378	1955	1002	2612	683	1017	1600	1858	2343	2032	2490	877	1554	1878	1244	3419	2773	1748	808	953	1745	3243	909	1192	2112	1251	942	1022	1523	2836
LdBPK_110018000	471	879	500	673	269	378	695	370	419	477	654	669	258	499	381	474	286	432	385	518	1370	1227	714	184	812	833	579	966	877	562	436	531	432	733	495	628	510	219	484	601	306	643
LdBPK_110018100	84	140	60	139	49	108	91	113	75	92	52	91	50	60	49	58	44	126	77	118	93	253	110	32	107	139	109	156	110	119	99	77	78	126	122	90	55	34	65	85	54	86
LdBPK_110018200	0	0	0	1	0	1	1	2	0	0	0	2	0	1	0	1	0	0	0	1	2	1	0	0	0	0	0	1	0	0	0	1	0	0	0	0	0	0	0	0	0	1
LdBPK_110018300	0	0	0	0	0	0	0	0	0	0	0	0	0	0	1	0	0	0	0	0	1	0	5	0	0	0	0	1	0	1	0	0	0	0	0	0	0	0	0	0	0	0
LdBPK_110018400	97	280	125	272	85	144	209	116	240	258	167	138	111	138	70	157	70	144	238	263	334	254	178	103	170	186	191	477	380	237	117	112	204	306	163	161	183	103	137	112	111	161
LdBPK_110018500	10	11	12	38	9	11	20	14	45	25	7	15	4	14	9	15	12	16	24	31	14	14	11	4	12	14	15	17	36	21	13	6	16	21	11	11	12	13	13	14	19	21
LdBPK_110018600	1	1	3	5	4	1	2	1	2	0	0	1	0	0	0	1	0	1	1	0	3	3	0	2	2	1	1	4	1	3	2	2	1	2	1	2	3	1	0	2	1	0
LdBPK_110018700	0	0	0	1	0	0	0	0	0	0	0	0	0	0	0	0	0	0	0	0	0	0	0	0	0	0	1	0	0	0	0	0	0	0	0	0	0	0	0	0	1	0
LdBPK_110018800	175	253	191	387	107	192	301	181	316	339	187	166	99	224	130	249	103	210	243	333	407	318	282	111	327	262	273	599	514	396	216	142	297	429	270	260	267	150	176	176	160	249
LdBPK_110018900	284	354	246	371	166	376	337	210	229	282	241	249	138	205	238	368	178	251	202	309	398	551	276	81	499	332	352	540	450	304	310	248	201	326	344	333	251	121	260	306	161	237
LdBPK_110019000	198	301	290	945	143	246	485	293	636	759	233	239	252	411	212	400	205	272	436	545	422	411	504	207	462	400	372	929	864	624	344	282	444	787	224	249	316	246	176	182	250	355
LdBPK_110019100	46	69	96	172	54	104	91	67	99	121	58	75	78	77	62	118	53	88	91	95	92	144	107	32	110	112	83	213	146	80	68	69	64	137	45	58	87	41	53	59	85	110
LdBPK_110019200	96	187	188	411	63	164	134	109	245	264	120	136	136	210	124	285	80	142	219	263	268	259	308	66	216	246	223	517	542	322	99	86	170	246	171	161	257	156	127	117	123	251
LdBPK_110019300	52	56	54	124	44	66	84	20	56	74	36	51	51	104	70	109	27	35	48	86	66	88	124	32	113	68	54	101	98	68	46	42	76	147	49	42	107	36	38	43	47	98
LdBPK_110019400	184	283	266	682	139	243	299	122	286	298	240	189	300	397	192	329	116	145	259	394	538	395	491	111	400	262	230	637	489	340	198	178	302	443	303	270	446	253	191	182	270	390
LdBPK_110019500	193	193	125	282	109	200	294	131	186	234	175	153	103	201	189	224	184	239	170	276	278	261	244	55	286	188	271	398	325	220	136	119	130	247	259	205	183	97	157	159	150	238
LdBPK_110019600	255	402	307	443	229	508	437	206	449	358	305	237	257	341	233	444	233	392	403	496	480	544	509	136	525	441	438	877	737	497	202	216	378	439	283	246	322	158	255	261	232	406
LdBPK_110019700	212	378	362	878	194	371	337	149	421	382	311	281	328	376	308	493	161	305	365	442	470	464	494	151	507	462	280	658	484	414	185	181	345	609	269	304	615	377	163	250	261	498
LdBPK_110019800	40	123	59	106	47	71	61	42	49	67	70	69	42	43	43	90	45	65	47	71	89	111	87	19	105	93	82	115	115	73	30	27	57	75	59	67	89	39	38	54	46	75
LdBPK_110019900	1	3	7	12	4	8	7	3	11	11	4	8	7	6	2	12	1	4	15	20	11	9	14	1	14	4	6	30	32	15	6	10	9	12	6	9	11	3	0	3	7	18
LdBPK_110020000	125	209	123	241	76	100	109	83	202	159	133	163	90	141	106	149	92	93	115	151	299	225	254	37	224	110	109	266	235	160	98	91	151	170	147	127	145	68	145	105	107	184
LdBPK_120005000	6	23	26	38	9	11	20	24	33	34	6	13	18	15	7	24	7	7	10	25	9	15	11	8	5	12	3	13	27	19	1	5	5	21	5	5	14	15	2	15	10	17
LdBPK_120005100	11	34	30	38	15	29	27	37	52	33	12	22	16	11	13	32	11	13	18	32	22	34	15	7	21	13	15	63	52	34	9	9	27	37	14	6	17	14	18	9	8	16
LdBPK_120005200	47	57	80	146	46	54	92	59	105	95	20	42	60	73	34	77	28	39	59	86	22	30	66	18	45	41	42	158	96	51	21	42	83	82	32	39	36	36	30	27	43	56
LdBPK_120005300	167	318	172	330	104	164	210	104	223	201	127	129	97	115	94	124	54	87	114	132	172	170	108	49	99	132	87	146	125	84	77	90	131	194	85	114	136	63	55	104	67	119
LdBPK_120005400	17	28	61	147	7	39	23	27	80	73	12	10	22	22	9	59	8	19	31	30	6	23	28	14	19	13	11	104	63	32	7	11	34	51	9	16	48	37	14	11	29	33
LdBPK_120005500	18	57	43	74	19	31	22	17	52	35	30	26	12	23	11	30	12	22	23	29	23	31	14	6	15	21	13	52	50	20	4	15	14	50	13	19	28	15	8	29	11	28
LdBPK_120005600	213	278	377	584	164	281	339	231	434	429	157	151	186	301	186	407	145	297	348	456	166	133	264	127	192	158	200	492	573	288	75	114	296	477	134	131	238	120	111	136	218	319
LdBPK_120005700	9	31	21	36	6	15	10	14	15	16	12	5	4	6	5	9	6	8	16	12	13	10	9	1	3	14	12	21	17	16	0	14	9	19	6	15	15	5	6	9	3	7
LdBPK_120005800	17	32	9	21	7	14	27	5	26	11	8	3	4	5	5	18	5	9	11	12	11	21	8	1	8	0	20	44	18	8	8	10	10	13	8	13	6	3	3	4	7	9
LdBPK_120005900	71	68	62	89	39	36	62	59	68	68	41	37	25	27	40	39	40	49	40	74	58	74	56	22	40	50	46	83	73	48	29	22	60	77	38	42	41	12	43	30	39	62
LdBPK_120006000	12	20	17	24	7	23	17	7	20	26	10	9	11	10	16	17	5	12	12	9	17	11	8	5	20	11	5	26	20	13	8	8	4	12	9	16	15	13	5	11	3	10
LdBPK_120006100	26	54	28	19	18	36	79	29	28	27	30	40	7	15	12	19	19	19	23	25	19	29	9	4	14	30	26	36	29	25	18	20	16	27	15	27	14	14	12	19	4	14
LdBPK_120006200	36	65	51	90	26	50	68	65	69	59	25	37	22	43	25	39	21	40	40	49	34	49	28	13	26	27	23	88	76	55	24	20	49	54	15	44	23	29	16	23	18	53
LdBPK_120006300	2	6	10	6	2	17	21	15	7	11	5	11	2	9	5	10	10	7	6	12	8	2	7	3	6	8	6	26	19	13	1	0	5	13	4	6	7	3	2	9	3	11
LdBPK_120006400	292	666	605	1524	411	646	430	251	469	600	317	345	457	653	305	657	123	229	281	419	372	414	529	173	512	295	201	460	395	297	201	215	435	697	117	240	407	276	220	258	390	618
LdBPK_120006500	138	266	237	478	167	223	186	98	194	226	109	146	150	222	153	254	62	59	112	120	138	199	173	66	263	160	88	167	161	110	74	153	172	291	84	77	132	84	78	117	141	215
LdBPK_120006600	166	307	204	514	100	237	307	193	340	359	162	128	186	196	102	157	107	122	193	236	199	191	186	79	154	93	98	240	213	130	122	139	140	257	112	161	170	78	110	144	102	205
LdBPK_120006700	100	154	80	164	86	159	135	82	143	120	109	90	26	90	83	115	37	62	47	82	113	104	51	27	89	77	66	107	91	53	73	77	75	102	63	73	67	32	83	76	57	86
LdBPK_120006800	52	98	69	165	50	46	75	44	126	123	55	50	42	38	22	46	31	40	53	76	71	77	51	22	46	24	43	72	80	60	32	37	72	91	48	48	53	25	34	39	42	64
LdBPK_120006900	11	23	10	18	7	18	21	30	22	15	7	2	11	17	3	13	3	4	10	18	12	19	9	1	10	9	12	31	25	16	5	6	8	11	13	14	5	4	2	3	9	14
LdBPK_120007000	53	131	123	172	87	139	185	62	110	162	44	36	36	68	56	81	51	42	71	74	54	51	50	25	75	61	86	80	69	42	53	45	67	105	31	62	65	37	55	58	45	79
LdBPK_120007100	249	491	288	827	124	422	518	419	634	683	277	270	205	297	102	258	165	247	402	489	329	308	202	138	153	217	257	520	406	333	188	225	263	422	176	216	204	138	178	200	197	278
LdBPK_120007200	376	621	551	1451	410	578	564	264	518	699	293	270	395	685	361	563	230	300	265	456	363	353	493	160	386	305	183	405	370	278	251	281	568	776	327	266	432	305	251	355	418	620
LdBPK_120007300	374	436	468	672	241	486	405	168	506	536	264	230	214	340	223	366	132	175	223	302	415	314	408	117	243	221	157	341	314	223	246	187	382	524	303	280	392	141	187	244	228	444
LdBPK_120007400	29	50	40	44	29	42	32	58	55	39	20	25	41	22	25	39	12	25	33	62	23	32	26	6	29	62	22	58	39	23	18	26	16	37	11	14	21	7	24	17	18	25
LdBPK_120007500	226	582	349	1027	198	408	655	302	646	673	226	185	270	308	181	279	120	287	276	303	300	291	237	113	240	212	259	332	240	158	161	158	295	467	153	239	226	198	144	185	146	280
LdBPK_120007600	281	522	588	1006	351	619	494	216	424	589	256	320	304	479	354	511	190	202	215	309	286	319	440	131	473	333	181	307	261	173	185	212	420	558	190	257	369	175	166	242	259	501
LdBPK_120007700	124	144	136	246	77	151	167	163	234	223	106	73	55	109	75	135	80	134	110	182	125	162	116	48	125	107	96	213	162	114	68	78	136	152	57	87	77	45	80	66	64	123
LdBPK_120007800	7	26	13	41	3	23	16	15	20	31	14	14	4	8	3	14	9	4	8	24	10	13	6	5	2	8	9	16	17	12	7	14	14	24	9	5	7	3	4	1	11	11
LdBPK_120007900	1089	1959	1319	3127	1181	1407	1050	407	897	1382	835	999	1013	1529	972	1598	323	396	543	797	848	1094	891	420	1164	652	386	680	489	367	688	746	1178	1660	512	645	761	508	811	1018	804	1458
LdBPK_120008000	181	422	311	725	167	289	321	245	457	457	191	192	201	250	164	264	96	121	185	250	216	273	229	78	195	200	108	290	285	155	147	156	250	358	137	164	208	126	120	149	160	258
LdBPK_120008100	26	45	51	94	22	30	51	41	43	43	17	25	15	32	29	28	17	33	31	37	26	19	21	17	26	35	32	61	42	44	23	18	21	47	11	20	28	10	23	16	12	30
LdBPK_120008200	16	37	30	67	12	27	32	26	36	30	13	32	11	16	17	31	14	29	36	22	19	16	22	6	21	14	12	31	25	27	6	3	18	44	3	7	23	14	13	11	11	18
LdBPK_120008300	307	698	490	1089	206	413	709	476	1124	978	267	268	248	438	184	348	244	323	498	710	396	296	321	161	257	232	329	831	618	504	245	264	416	638	186	260	295	186	207	239	269	459
LdBPK_120008400	42	64	54	101	23	39	48	28	60	74	30	48	12	31	21	29	24	34	39	58	27	23	26	13	22	20	27	65	52	60	21	24	43	55	24	38	40	25	20	32	13	37
LdBPK_120008500	262	473	290	643	149	260	452	305	608	587	168	180	161	286	117	186	154	189	262	390	196	206	209	107	169	100	200	394	300	302	179	145	295	365	117	172	166	133	149	204	175	281
LdBPK_120008600	632	1345	1254	3160	893	1479	784	474	992	1135	597	674	811	1005	731	1116	273	471	563	736	739	664	863	331	892	730	384	774	620	464	378	435	775	1266	364	529	766	478	384	535	519	920
LdBPK_120008700	276	240	253	526	251	305	379	181	354	398	129	164	125	304	240	358	147	172	183	223	161	224	259	94	244	136	148	246	220	142	181	178	278	397	188	140	209	76	133	173	134	278
LdBPK_120008800	21	63	59	144	18	59	56	39	54	61	31	54	39	47	42	116	27	22	38	54	29	29	38	16	34	49	22	78	54	48	18	34	44	82	13	24	43	33	10	28	37	51
LdBPK_120008900	934	1631	1168	2828	915	1458	988	598	1122	1271	852	958	694	1222	1044	1598	384	563	604	755	1019	1232	970	290	1161	812	456	882	707	503	691	722	890	1303	521	675	782	507	605	817	734	1001
LdBPK_120009000	506	666	695	1754	426	468	641	223	823	1323	351	361	544	852	399	559	233	228	253	646	558	446	580	166	513	284	270	529	440	383	411	363	623	893	308	405	555	407	339	401	482	721
LdBPK_120009100	4292	7172	3097	10883	2530	3778	2546	1235	2727	3915	3476	2782	2371	4836	1948	2962	1051	1261	1566	2328	2995	2300	2165	1955	2071	1780	852	1715	1505	1175	4312	2471	8433	7994	2548	2285	2038	1611	4375	3014	3240	4832
LdBPK_120009200	243	567	246	596	199	326	357	182	507	494	192	231	128	240	194	213	181	197	238	292	313	354	237	69	227	173	181	240	252	151	222	155	214	309	207	186	216	128	219	194	123	270
LdBPK_120009400	77	149	221	242	87	70	97	54	264	205	61	80	112	197	69	188	71	45	123	137	93	125	208	50	87	45	27	165	195	80	60	74	162	239	57	76	162	59	67	65	159	197
LdBPK_120009500	28	66	76	118	23	38	88	49	95	112	35	35	24	43	20	52	18	19	43	111	42	34	47	16	32	31	15	85	92	30	24	38	43	69	19	34	47	14	28	22	23	63
LdBPK_120009600	64	104	77	106	61	133	155	58	75	74	51	52	36	44	56	100	49	47	51	52	49	56	39	21	56	71	44	70	77	56	32	36	36	95	39	41	58	16	45	52	55	100
LdBPK_120009700	399	794	523	1336	345	704	627	372	554	758	359	343	332	327	304	411	189	334	278	366	416	433	363	141	312	424	255	449	361	301	315	273	322	569	189	335	281	244	275	302	242	456
LdBPK_120009800	500	891	513	1238	253	657	964	879	1180	1337	331	456	285	422	235	386	412	642	525	773	442	484	345	151	313	392	585	869	667	549	415	314	380	622	235	286	256	184	281	296	339	512
LdBPK_120009900	721	999	636	1816	309	781	1197	1017	1255	1355	412	518	417	532	378	507	339	592	608	917	672	656	449	180	451	510	644	1183	864	698	488	421	530	756	352	370	330	285	315	427	350	539
LdBPK_120010000	1098	1554	1029	2357	639	1577	2996	2545	2430	2459	652	983	529	774	812	990	1010	1581	1239	1974	878	1536	777	383	919	1130	1819	2778	2005	1636	1400	1044	1306	1587	656	752	601	475	663	788	625	904
LdBPK_120010100	1430	2025	1168	3233	774	1914	3445	2804	2795	3684	1096	1276	776	1112	1052	1618	1061	1707	1263	1820	1174	1617	994	685	1183	1445	1473	2453	1571	1476	2189	1669	2626	2781	877	1194	1034	768	905	1023	959	1304
LdBPK_120010200	1473	1906	716	1682	571	1206	1379	1224	1243	1328	669	857	408	715	577	783	795	1084	631	940	933	1143	598	211	658	692	834	1036	722	686	840	778	679	921	701	635	365	316	830	930	484	703
LdBPK_120010300	341	469	197	344	75	245	354	381	324	260	265	277	107	125	93	107	130	189	157	241	279	273	113	66	123	157	207	323	198	163	169	144	158	220	139	146	94	50	191	195	104	183
LdBPK_120010400	5	16	16	21	5	12	16	17	25	14	10	6	1	4	12	7	7	6	6	22	7	8	11	1	9	7	16	19	12	20	5	10	9	15	1	17	11	4	11	18	5	15
LdBPK_120010500	45	96	87	170	39	59	78	43	106	73	45	53	34	41	35	72	48	54	73	87	38	48	32	22	41	42	44	103	103	57	28	29	43	85	27	38	38	26	31	30	38	54
LdBPK_120010600	276	327	327	512	189	287	516	333	404	383	249	146	145	206	137	332	177	254	310	376	220	196	240	76	226	144	163	587	505	249	176	140	276	290	257	193	205	93	155	153	194	235
LdBPK_120010700	30	60	39	75	22	52	75	58	39	46	25	39	19	22	25	29	21	22	23	38	36	46	28	7	28	17	20	43	32	20	29	19	20	33	23	37	21	21	31	24	4	23
LdBPK_120010800	958	1789	638	1803	492	752	832	541	878	1118	734	657	442	672	446	642	326	478	404	645	911	1024	642	210	577	486	378	774	577	392	444	472	614	806	475	522	427	336	567	694	326	709
LdBPK_120010900	634	1011	868	1517	453	643	688	323	700	747	447	495	347	600	495	638	232	239	302	434	538	568	622	216	582	391	235	517	412	306	337	395	585	966	387	360	530	315	298	355	399	672
LdBPK_120011000	221	484	269	564	133	279	398	346	474	399	207	198	133	173	130	227	127	206	259	340	242	262	169	75	146	164	185	356	309	239	151	166	181	240	107	110	134	89	146	157	122	210
LdBPK_120011100	886	1704	888	2348	540	1236	1305	1045	1486	1606	725	680	399	617	399	532	420	805	698	1047	1046	1024	619	315	651	661	712	1222	1004	749	718	643	702	1081	444	570	546	350	575	659	449	718
LdBPK_120011200	415	792	811	1906	559	864	637	205	600	776	400	421	497	665	437	785	172	323	351	427	460	511	550	197	532	443	240	392	343	245	307	341	507	855	280	368	545	310	263	393	359	664
LdBPK_120011300	86	170	129	221	88	163	189	97	146	158	104	63	55	86	73	93	60	83	74	130	109	95	75	36	105	73	57	105	97	62	46	66	78	133	44	47	54	30	69	65	53	98
LdBPK_120011400	101	150	126	184	56	110	122	76	139	166	72	80	71	99	56	95	47	97	63	111	81	68	94	50	90	67	65	139	154	91	48	61	127	152	48	60	75	49	55	59	59	97
LdBPK_120011500	118	301	540	753	222	335	447	235	436	707	168	167	272	312	240	459	142	228	345	512	223	218	376	154	238	218	205	507	486	326	134	149	461	558	111	183	347	156	121	129	271	404
LdBPK_120011600	431	754	534	1298	359	599	584	340	661	853	385	349	316	569	361	465	202	281	266	366	544	478	489	174	472	373	241	463	363	271	279	228	467	692	244	323	329	243	242	323	295	456
LdBPK_120011700	415	784	462	1423	268	621	488	297	624	669	348	356	266	383	228	374	142	250	290	355	487	449	312	150	285	367	209	316	279	230	319	270	292	539	303	309	344	272	260	273	236	417
LdBPK_120011800	688	884	539	1823	301	629	435	271	699	902	446	408	446	633	272	413	172	228	260	407	780	639	483	164	336	297	224	503	394	328	416	375	625	792	376	378	453	264	402	430	381	501
LdBPK_120011900	1494	1864	1877	2527	1024	1127	1018	467	1323	1801	915	1420	971	1706	1089	1710	565	558	615	1028	1211	1499	1584	406	1031	686	447	927	838	650	1028	1272	1462	1996	1267	1191	1508	572	872	1347	1037	1906
LdBPK_120012000	60	111	78	184	46	108	82	53	110	110	48	73	56	55	57	71	20	53	72	100	54	108	56	29	53	43	62	108	72	65	47	50	62	85	47	46	56	39	56	51	43	88
LdBPK_120012100	71	101	66	156	31	63	117	46	96	95	59	66	41	70	42	99	55	63	59	68	80	67	58	16	63	39	30	121	90	57	37	26	68	96	65	42	59	30	48	42	60	50
LdBPK_120012200	262	321	346	604	135	266	457	204	358	381	186	122	126	198	136	182	89	186	198	334	265	209	212	78	153	145	182	376	286	205	164	129	202	343	180	151	242	98	141	132	193	305
LdBPK_120012300	837	1708	1041	3012	621	1196	1492	725	1322	1748	766	580	671	947	576	946	449	784	888	1268	1123	1081	775	341	638	712	676	1207	883	752	627	599	1036	1333	682	703	782	514	653	742	662	1018
LdBPK_120012500	0	0	0	0	0	0	0	0	0	0	0	0	0	0	0	0	0	0	0	0	0	0	0	0	0	0	0	0	0	0	0	0	0	0	0	0	0	0	0	0	0	0
LdBPK_120012600	3817	5924	4022	7587	2292	3763	10864	6712	11010	10057	3369	2461	2089	4455	1983	3504	3220	4950	7412	11499	4215	3399	3670	834	2963	2289	5177	11324	9810	6501	1852	1249	2801	3702	3454	2653	3429	1526	3414	2684	3038	4858
LdBPK_120012900	0	0	0	0	0	0	0	0	1	0	0	0	0	0	0	0	0	1	0	0	0	0	0	0	0	0	0	1	0	0	0	0	0	0	0	0	0	0	0	0	0	0
LdBPK_120013000	0	0	0	0	0	0	0	0	0	0	0	0	0	0	0	0	0	0	0	0	0	0	0	0	0	0	0	0	0	0	0	0	0	0	0	0	0	0	0	0	0	0
LdBPK_120013200	0	0	0	0	0	0	0	0	0	0	0	0	0	0	0	0	0	0	0	0	0	0	0	0	0	0	0	0	0	0	0	0	0	0	0	0	0	0	0	0	0	0
LdBPK_120013300	0	0	0	0	0	0	0	0	0	0	0	0	0	0	0	0	0	0	0	0	0	0	0	0	0	0	0	0	0	0	0	0	0	0	0	0	0	0	0	0	0	0
LdBPK_120013500	0	0	0	0	0	0	0	0	0	0	0	0	0	0	0	0	0	0	0	0	0	0	0	0	0	0	0	0	0	0	0	0	0	0	0	0	0	0	0	0	0	0
LdBPK_120013700	5	1	1	1	0	0	1	0	6	1	0	3	0	2	0	2	2	4	1	8	1	0	3	0	1	0	1	4	1	4	1	1	1	1	0	1	1	0	0	0	1	2
LdBPK_120013900	0	0	0	0	0	0	0	0	0	0	0	0	0	0	0	0	0	0	0	0	0	0	0	0	0	0	0	0	0	0	0	0	0	0	0	0	0	0	0	0	0	0
LdBPK_120014300	0	0	0	0	0	0	0	0	0	0	0	0	0	0	0	0	0	0	0	0	0	0	0	0	0	0	0	0	0	0	0	0	0	0	0	0	0	0	0	0	0	0
LdBPK_120014400	103	158	91	203	63	102	195	205	170	230	57	85	66	117	62	137	95	120	170	282	55	112	83	18	52	69	116	287	186	218	54	26	67	93	88	77	91	42	78	69	78	115
LdBPK_120014500	10	10	9	40	5	11	34	36	41	42	5	5	6	22	4	15	10	21	24	41	7	13	17	3	8	2	16	45	35	34	5	10	8	16	12	3	13	5	9	9	13	22
LdBPK_120014600	0	2	0	0	0	0	0	1	0	0	0	0	0	0	0	0	2	0	0	2	0	0	0	0	0	0	0	0	1	0	0	0	0	0	0	0	0	0	1	0	1	0
LdBPK_120014700	0	0	0	0	0	0	0	0	0	0	0	0	0	0	0	0	0	0	0	0	0	0	0	0	0	0	0	0	0	0	0	0	0	0	0	0	0	0	0	0	0	0
LdBPK_120014800	0	1	0	1	1	1	2	0	2	2	1	2	0	0	3	0	2	1	0	0	0	2	1	0	0	0	1	3	1	2	0	0	0	0	0	1	0	1	1	0	1	0
LdBPK_120015000	22	21	21	77	19	15	35	28	100	93	11	14	13	35	8	57	17	18	36	52	16	32	24	9	21	20	17	69	53	43	19	5	35	46	10	18	29	16	8	10	10	31
LdBPK_120015100	31	43	35	44	13	16	58	38	37	68	12	27	13	50	11	61	9	12	30	46	15	49	25	11	11	16	23	80	59	34	31	23	40	55	17	28	26	14	24	7	25	41
LdBPK_120015200	114	268	141	202	67	135	198	161	194	242	110	100	73	110	86	112	56	68	73	150	163	177	127	31	143	97	96	218	159	149	95	77	92	117	71	107	93	37	68	73	60	91
LdBPK_120015300	242	500	263	664	125	228	433	272	582	553	235	195	170	210	108	205	145	206	265	393	307	424	249	113	198	128	205	423	342	254	237	194	283	440	153	132	192	147	216	199	145	291
LdBPK_120015400	409	847	547	1492	395	597	717	382	513	692	456	433	321	460	446	579	186	340	360	448	496	421	359	232	430	343	222	544	429	292	302	325	518	795	258	379	404	278	278	344	310	545
LdBPK_120015500	17	33	16	19	6	17	47	26	30	20	7	5	10	20	10	14	4	9	22	26	1	26	5	8	15	35	13	34	22	19	17	5	11	32	4	21	7	2	13	17	1	16
LdBPK_120015600	16	32	22	32	7	16	20	4	11	18	11	8	10	8	3	23	2	8	4	30	6	9	7	5	7	8	13	20	18	4	6	3	18	14	5	1	14	1	5	7	10	20
LdBPK_120015700	920	1753	1229	3257	870	1305	733	504	928	1264	712	700	767	1098	798	1271	328	469	447	565	1042	1079	968	250	1051	719	344	599	526	369	410	480	668	1012	496	639	769	602	624	828	736	1133
LdBPK_120015800	439	862	522	1294	313	536	706	389	768	876	309	382	278	356	230	329	198	326	327	522	595	631	416	95	474	382	353	552	488	407	302	318	353	487	220	228	227	139	281	318	287	409
LdBPK_120015900	85	121	89	165	61	74	109	76	96	117	44	54	48	75	39	86	33	76	64	88	75	80	76	17	57	44	49	114	88	77	45	77	92	97	36	38	42	49	48	60	49	79
LdBPK_120016000	11	18	9	25	7	20	42	48	53	45	6	22	8	11	9	14	14	22	16	24	9	14	8	9	16	6	17	39	28	19	4	8	15	34	11	10	6	4	12	8	5	20
LdBPK_120016100	7	15	24	28	8	10	6	8	20	12	9	13	11	14	18	24	2	6	16	13	18	4	9	7	2	11	7	20	13	9	9	3	14	19	9	16	9	10	11	3	16	13
LdBPK_120016200	105	216	147	257	98	105	241	133	244	243	117	106	53	137	81	105	68	116	151	159	113	137	79	41	121	76	84	224	158	114	58	48	92	156	84	69	86	54	81	69	68	103
LdBPK_120016300	100	163	130	204	67	115	187	111	182	182	38	60	46	84	28	63	28	63	85	130	116	102	80	30	73	63	85	200	137	119	31	39	113	135	56	44	63	31	77	64	63	101
LdBPK_120016400	348	704	573	1356	293	553	680	329	782	779	287	330	271	465	274	521	258	294	364	505	404	410	376	161	295	353	263	532	433	345	265	240	383	611	244	331	367	256	246	254	316	502
LdBPK_120016500	144	272	269	549	197	294	202	155	247	287	114	111	153	259	166	263	97	113	169	165	120	165	180	75	225	172	110	204	144	117	88	96	203	300	59	140	156	93	71	98	118	204
LdBPK_120016600	375	637	706	1317	435	669	687	389	730	778	274	289	325	504	381	672	297	431	509	611	314	261	479	161	473	345	391	807	575	415	173	242	429	648	198	275	457	225	223	286	386	514
LdBPK_120016700	12	26	18	42	7	26	41	11	31	35	11	17	3	8	10	20	7	10	12	27	17	15	13	4	12	9	16	55	46	25	7	0	18	7	7	4	11	8	11	9	23	19
LdBPK_120016800	113	174	164	423	92	172	163	122	172	233	101	123	94	143	90	132	46	84	89	156	110	128	80	39	148	80	90	174	88	117	74	95	137	213	52	96	85	67	57	81	85	143
LdBPK_120016900	567	1158	787	1214	308	504	1233	658	1044	1186	503	607	335	506	295	670	342	469	647	795	670	769	543	245	422	360	623	1183	938	608	453	500	509	815	352	387	353	158	459	503	326	631
LdBPK_120017000	89	232	162	229	161	189	226	218	103	130	72	157	81	110	151	231	69	112	110	157	75	139	94	37	193	135	98	239	165	106	67	93	102	155	55	107	99	35	66	105	67	120
LdBPK_120017100	49	119	75	118	50	82	148	73	81	81	60	62	29	59	49	52	61	59	53	91	39	68	42	10	49	55	72	69	71	74	35	39	42	60	42	49	52	21	32	35	36	54
LdBPK_120017200	119	331	267	532	109	147	274	156	403	347	113	119	118	156	111	200	97	125	179	227	145	145	158	61	142	124	107	236	185	118	87	93	134	239	67	115	164	95	73	104	91	201
LdBPK_120017300	8	18	16	22	9	8	10	7	28	15	5	7	5	16	7	22	11	16	7	18	6	3	9	4	17	9	6	12	23	19	6	1	15	33	1	4	10	6	6	9	20	20
LdBPK_120017400	437	635	551	1170	257	414	507	227	688	611	281	256	289	400	207	408	183	290	262	357	302	424	353	110	311	227	164	474	388	255	129	207	328	515	235	266	308	160	222	275	245	330
LdBPK_120017500	84	245	164	262	103	147	126	76	139	176	75	83	73	88	75	113	50	76	92	129	71	120	75	33	101	88	90	132	120	62	41	43	98	157	59	63	66	37	56	49	68	135
LdBPK_120017600	70	125	73	85	69	111	158	75	109	129	50	28	31	39	48	116	40	83	76	87	80	83	40	19	88	28	59	93	98	57	39	33	45	66	55	36	59	12	32	41	35	54
LdBPK_120017700	453	888	924	1536	499	636	622	299	759	934	391	432	520	877	452	781	166	289	398	557	541	518	636	220	669	362	227	556	481	273	291	304	666	949	288	331	616	299	281	422	408	798
LdBPK_120017800	139	262	219	431	86	174	192	93	218	245	146	136	92	124	97	156	75	143	127	172	134	116	105	40	110	105	89	190	179	112	74	90	136	230	81	133	125	83	76	79	79	162
LdBPK_120017900	35	39	64	78	43	60	95	27	47	50	20	6	29	57	45	63	10	14	24	36	12	21	31	8	42	36	23	60	31	24	7	21	17	34	17	10	23	15	12	29	16	38
LdBPK_130005000	588	1054	765	2183	516	1082	727	430	1018	955	795	800	773	965	777	1090	524	930	738	1045	1129	1234	1160	277	1063	1027	796	1167	981	738	542	554	836	1158	691	656	946	520	649	802	747	1175
LdBPK_130005100	210	258	223	534	161	131	236	148	462	456	238	343	266	492	225	329	221	301	307	507	463	391	578	73	324	199	311	541	606	396	235	230	355	548	317	269	376	233	264	284	266	447
LdBPK_130005200	163	380	171	516	116	276	367	242	307	307	311	302	148	219	203	288	207	418	316	320	484	446	245	80	256	449	405	698	515	318	175	206	184	299	229	297	231	140	240	296	136	331
LdBPK_130005300	14	29	23	24	19	26	37	35	33	48	24	44	9	19	28	23	28	33	48	67	33	41	24	4	25	26	34	104	92	69	28	19	15	30	21	22	28	13	30	27	12	22
LdBPK_130005400	79	153	138	273	88	85	157	98	222	189	142	123	148	222	125	239	118	151	228	318	192	252	272	94	172	135	171	552	392	284	91	81	256	300	110	114	184	124	114	133	136	211
LdBPK_130005500	81	150	302	451	52	114	389	212	269	445	143	183	282	481	145	514	205	279	332	756	182	224	480	130	175	162	277	748	472	416	135	127	355	605	119	167	315	202	142	156	344	552
LdBPK_130005600	633	871	570	1683	403	640	683	321	701	888	731	779	613	1126	775	895	515	639	548	1008	1235	1215	1016	224	881	732	625	1009	813	602	725	617	798	1052	892	788	735	604	828	905	599	1259
LdBPK_130005700	385	568	510	1484	273	504	576	304	556	618	553	608	483	781	448	710	329	398	425	567	785	816	743	230	748	610	405	731	551	392	303	404	503	826	438	471	541	398	552	543	457	887
LdBPK_130005800	1776	2749	2350	6124	2005	2487	1330	550	996	2138	1627	1965	2621	3849	2775	3871	1123	1479	1574	2012	2710	3050	3667	762	4539	2812	1140	1887	1443	1179	1210	1121	2339	3237	2250	2225	2822	1778	2470	2502	2311	4217
LdBPK_130005900	207	368	286	599	91	185	296	334	540	464	229	325	198	335	236	243	310	449	414	660	466	471	311	78	219	370	495	701	599	544	280	225	290	449	206	252	215	175	281	292	235	402
LdBPK_130006000	608	1247	997	2444	503	855	838	382	917	1263	949	1015	1110	1517	959	1463	533	863	806	1247	1600	1624	1517	391	1210	1193	779	1565	1158	730	671	740	853	1603	873	987	1306	840	758	1117	908	1555
LdBPK_130006100	270	485	311	988	165	314	325	154	261	368	98	128	56	115	73	113	86	115	134	169	584	573	513	18	457	439	237	405	363	302	84	89	120	109	85	75	88	76	378	407	363	639
LdBPK_130006200	36	90	52	81	30	71	86	54	44	56	33	51	24	32	23	71	25	46	58	56	121	104	54	16	44	84	103	146	137	93	23	38	21	73	32	31	32	23	52	47	28	76
LdBPK_130006300	19	39	56	102	21	48	58	29	44	41	45	30	24	41	43	52	27	70	44	65	47	49	60	14	56	64	59	105	69	43	22	32	47	48	31	40	53	34	28	39	34	37
LdBPK_130006400	139	178	203	454	74	221	200	184	207	215	124	177	181	253	151	298	138	270	243	367	222	286	273	53	221	232	187	383	307	332	161	120	213	322	167	190	203	149	191	175	179	314
LdBPK_130006500	1136	2492	1754	4591	939	1969	2850	2405	2647	3591	2285	1707	2319	2941	1626	3469	2084	3593	4495	5193	2824	2421	2776	927	1988	2217	4184	7284	4875	3793	1397	1024	2763	3635	2232	2259	2737	1409	1741	1681	2110	3437
LdBPK_130006600	52	126	69	174	45	71	162	83	190	207	97	78	72	78	45	141	100	101	199	257	185	164	130	29	93	61	162	348	309	210	51	82	114	137	101	81	98	72	82	82	90	120
LdBPK_130006700	487	861	369	1206	259	517	570	483	413	714	317	438	419	588	354	538	404	520	621	826	786	1073	681	112	645	677	687	911	632	669	307	326	343	496	496	529	371	358	571	585	497	724
LdBPK_130006800	501	659	369	883	216	519	534	299	578	636	402	387	278	509	257	401	275	508	480	849	884	664	605	120	552	485	625	1055	810	569	287	244	379	427	485	435	345	223	511	444	304	618
LdBPK_130006900	319	425	313	828	164	378	601	497	768	603	378	440	346	493	306	470	414	511	700	1005	609	642	509	141	414	385	572	1108	845	721	400	340	441	707	304	334	282	238	390	449	289	509
LdBPK_130007000	147	185	164	358	85	123	228	172	295	316	192	187	136	214	124	225	160	224	312	482	244	216	240	84	175	209	217	599	499	348	108	143	184	328	180	167	178	82	151	192	165	301
LdBPK_130007100	152	369	239	474	117	311	370	275	404	350	356	324	175	295	251	320	206	389	354	502	419	502	287	113	276	421	364	742	648	442	157	170	199	361	177	258	252	142	242	229	186	328
LdBPK_130007200	16	31	17	24	7	24	24	24	30	31	16	22	12	20	9	33	16	35	41	60	26	43	16	3	14	19	27	74	72	48	9	15	41	31	8	24	19	11	15	25	21	38
LdBPK_130007300	64	69	54	112	38	58	110	81	104	110	99	74	58	74	50	89	80	106	97	130	154	148	91	33	82	73	132	203	161	99	76	71	43	123	119	109	112	54	68	82	46	95
LdBPK_130007400	19	36	25	56	8	29	18	9	29	26	23	24	16	30	18	46	18	26	20	19	45	42	31	1	24	30	12	40	34	31	12	17	28	34	21	40	28	25	20	28	20	41
LdBPK_130007500	190	187	168	388	197	183	126	84	189	193	185	221	192	322	192	336	112	169	167	221	254	312	303	77	267	239	142	217	206	161	147	149	242	325	251	205	203	119	201	224	210	337
LdBPK_130007600	14	19	20	37	19	12	37	36	45	25	14	24	18	48	24	45	12	25	45	59	19	61	29	4	24	19	21	75	87	53	15	15	34	43	28	32	34	11	17	22	26	38
LdBPK_130007700	0	0	0	0	0	0	0	0	0	0	0	0	0	0	0	0	0	0	0	0	0	0	0	0	0	0	0	0	0	0	0	0	0	0	0	0	0	0	0	0	0	0
LdBPK_130007800	0	0	0	0	0	0	0	0	0	0	0	0	0	0	0	0	0	0	0	0	0	0	0	0	0	0	0	0	0	0	0	0	0	0	0	0	0	0	0	0	0	0
LdBPK_130007900	0	0	0	0	0	0	0	0	0	0	0	0	0	0	0	0	0	0	0	0	0	0	0	0	0	0	0	0	0	0	0	0	0	0	0	0	0	0	0	0	0	0
LdBPK_130008000	0	0	0	0	0	0	0	0	0	0	0	0	0	0	0	0	0	0	0	0	0	0	0	0	0	0	0	0	0	0	0	0	0	0	0	0	0	0	0	0	0	0
LdBPK_130008100	0	0	0	0	0	0	0	0	0	0	0	0	0	0	0	0	0	0	0	0	0	0	0	0	0	0	0	0	0	0	0	0	0	0	0	0	0	0	0	0	0	0
LdBPK_130008200	0	0	0	0	0	0	0	0	0	0	0	0	0	0	0	0	0	0	0	0	0	0	0	0	0	0	0	0	0	0	0	0	0	0	0	0	0	0	0	0	0	0
LdBPK_130008300	0	0	0	0	0	0	0	0	0	0	0	0	0	0	0	0	0	0	0	0	0	0	0	0	0	0	0	0	0	0	0	0	0	0	0	0	0	0	0	0	0	0
LdBPK_130008400	0	0	0	0	0	0	0	1	0	0	0	0	1	0	0	0	0	0	0	0	0	4	0	0	0	0	0	0	0	0	0	0	0	0	0	1	0	0	0	0	0	0
LdBPK_130008500	2	4	0	2	0	0	1	7	2	2	2	1	1	2	2	2	2	0	5	1	3	6	0	2	0	0	1	12	6	1	0	1	3	12	3	0	5	0	6	2	4	2
LdBPK_130008600	221	303	195	679	79	136	281	143	438	468	290	253	266	445	187	219	162	181	232	421	464	321	370	78	293	186	202	473	387	299	204	221	301	360	176	235	249	178	210	268	216	318
LdBPK_130008700	47	106	36	82	22	48	60	52	55	44	91	69	31	50	57	64	39	74	53	70	124	122	45	16	54	51	63	153	114	81	46	54	38	74	50	68	52	29	80	64	49	58
LdBPK_130008800	73	83	137	237	50	129	139	60	178	181	150	127	82	100	69	171	87	74	149	210	167	169	199	76	174	93	99	317	267	179	93	55	162	216	101	79	166	100	70	108	133	217
LdBPK_130008900	112	149	127	327	70	141	201	155	162	153	156	158	94	172	123	265	119	165	188	213	267	297	240	60	184	193	196	488	318	253	107	110	182	248	123	178	160	85	132	153	143	219
LdBPK_130009000	1667	2635	2430	5603	1083	1662	1411	2026	3253	2339	2083	3441	1707	2601	1977	3566	2492	3309	2922	2727	2312	3212	3009	833	2342	3119	2115	3298	4401	2691	1005	1861	1737	3263	1760	1856	2264	1599	1892	2324	1742	2842
LdBPK_130009100	2137	3637	4439	11826	1658	4627	1212	1684	4352	2949	4521	4292	4210	4957	3466	5242	1927	3970	4050	3976	4415	5358	5738	1793	4415	3852	2267	3934	5371	2883	1137	2027	3988	6979	3068	3151	6163	3940	2640	3033	3062	4976
LdBPK_130009200	271	528	531	1089	212	572	540	381	882	560	528	533	504	680	344	1051	325	583	700	713	539	719	683	172	499	438	461	1358	1277	823	244	348	492	779	357	385	712	441	385	493	547	808
LdBPK_130009300	285	369	236	576	220	266	217	172	419	408	235	328	278	443	309	426	299	259	279	343	395	427	482	90	383	295	224	350	384	226	149	212	320	393	296	288	377	138	256	335	197	422
LdBPK_130009400	117	303	135	382	77	140	76	45	145	180	172	167	139	187	150	220	50	84	107	151	283	258	200	68	210	172	123	220	177	129	68	128	137	229	99	139	166	99	134	198	112	200
LdBPK_130009500	205	301	174	319	78	197	166	189	308	202	281	264	158	235	180	222	183	231	225	281	377	465	263	70	232	206	247	442	363	283	176	209	166	310	232	192	228	111	236	269	131	304
LdBPK_130009600	297	559	331	726	216	431	265	238	298	336	423	519	269	445	318	470	229	285	216	326	657	590	416	122	351	440	265	386	332	268	266	302	299	504	319	441	349	199	325	417	270	507
LdBPK_130009700	9	12	17	30	2	12	28	23	21	26	25	33	12	16	11	52	22	39	21	44	34	25	25	10	16	11	34	75	55	36	8	10	25	33	15	22	9	12	11	15	20	37
LdBPK_130009800	413	679	703	1944	439	653	485	274	637	850	493	519	751	1155	737	1002	334	556	705	831	1019	1041	1196	326	1059	949	456	1004	805	595	425	478	841	1202	551	684	1099	621	426	501	655	1191
LdBPK_130009900	463	936	569	1539	377	596	410	238	491	591	682	548	547	817	557	804	314	362	441	507	1153	1052	846	229	879	717	422	685	590	452	417	416	672	885	516	546	580	443	456	522	427	839
LdBPK_130010000	146	388	318	947	137	226	214	145	294	345	283	331	277	339	271	411	117	246	251	353	496	561	425	126	368	386	198	528	356	252	161	287	313	465	221	287	385	334	203	298	210	421
LdBPK_130010100	24	63	46	86	28	65	65	39	38	41	53	52	37	49	48	95	21	53	49	75	60	90	77	10	54	60	40	93	84	52	32	41	68	77	57	58	58	38	34	44	44	65
LdBPK_130010200	94	101	149	211	60	100	124	83	108	91	129	139	71	95	81	178	77	87	96	106	146	191	151	48	127	121	101	322	236	126	52	58	89	145	59	90	114	96	84	102	120	169
LdBPK_130010300	709	1307	1850	2924	639	1266	1172	944	1393	1362	1276	1145	886	1405	886	2466	657	1123	1494	1703	1438	1468	1702	758	1215	1451	1010	3533	2738	1463	511	666	1316	2399	749	825	1573	821	783	839	1365	2284
LdBPK_130010400	753	1023	813	1426	605	944	778	808	816	923	558	1324	617	971	878	1296	680	1036	814	1047	849	1352	990	329	1066	1322	803	1129	965	820	596	794	817	1283	736	825	739	487	781	1012	656	1170
LdBPK_130010500	146	321	199	473	119	236	188	136	194	227	294	287	248	264	186	313	131	195	235	312	471	537	332	101	347	313	212	438	320	213	216	204	269	400	250	333	285	180	210	244	180	352
LdBPK_130010600	92	185	113	310	66	125	192	75	194	179	111	88	102	165	84	107	77	139	136	212	222	202	130	36	173	138	143	251	231	152	92	63	149	193	89	104	134	91	94	94	105	193
LdBPK_130010700	9	17	17	29	4	10	24	27	28	22	24	11	7	10	5	21	23	39	23	37	33	14	25	6	27	29	33	89	65	50	19	14	7	41	29	28	17	13	11	11	19	27
LdBPK_130010800	53	94	47	97	42	55	65	41	65	66	83	53	52	94	36	84	35	45	46	93	110	117	80	28	81	65	60	102	103	82	35	48	68	123	68	59	80	50	69	60	56	70
LdBPK_130010900	323	639	438	1133	191	372	464	240	564	642	537	470	451	655	400	494	366	469	512	569	764	849	553	165	529	406	370	652	665	414	341	356	480	592	443	477	569	342	429	489	346	647
LdBPK_130011000	46	74	88	167	67	87	77	51	124	107	95	99	68	152	111	160	57	86	86	148	112	122	154	45	155	92	75	232	209	119	71	72	111	173	85	87	114	80	56	95	83	152
LdBPK_130011100	58	88	133	156	50	84	102	43	90	100	91	84	93	146	89	211	57	58	92	137	145	113	167	37	145	105	77	174	149	86	58	73	126	159	84	65	104	36	71	79	89	160
LdBPK_130011200	327	630	417	1077	300	489	370	251	420	526	550	553	471	604	367	693	268	453	458	530	797	788	627	212	601	585	363	648	563	465	362	282	524	789	477	567	589	337	460	435	409	787
LdBPK_130011300	1052	1450	1185	3402	946	1507	1115	581	882	1491	1167	939	1646	2444	1489	2324	895	1240	1016	1658	2035	2221	2204	577	2047	1725	888	1785	1319	1066	1065	1206	1797	2447	1585	1548	1718	1158	1171	1343	1331	2286
LdBPK_130011400	19	65	79	140	31	38	65	35	51	53	21	44	70	120	90	169	28	36	79	93	42	52	127	17	132	67	53	140	88	66	23	30	86	107	36	30	127	49	14	29	80	121
LdBPK_130011500	192	419	237	627	172	303	309	226	283	357	320	333	325	364	257	297	154	288	234	300	410	404	303	94	388	335	218	348	266	217	173	178	297	372	211	313	275	167	236	289	165	334
LdBPK_130011600	139	225	131	407	83	150	187	189	379	386	229	220	181	261	169	247	138	209	330	490	320	243	219	85	223	214	244	518	442	340	134	124	216	313	160	175	174	134	174	173	152	295
LdBPK_130011700	221	408	364	844	247	373	560	277	541	612	319	331	386	530	428	658	382	574	551	805	528	551	508	169	621	487	429	813	625	389	261	227	399	712	297	341	539	268	279	316	385	638
LdBPK_130011800	17	37	36	47	13	38	49	28	49	54	27	50	16	42	41	74	36	29	43	83	36	39	52	10	48	34	38	103	101	61	23	29	18	72	44	20	47	22	22	22	23	57
LdBPK_130011900	590	994	1046	2750	664	822	725	527	1283	1247	745	983	1037	1644	1084	1740	597	744	854	1170	1173	1221	1629	389	1292	956	524	1120	1046	820	539	607	1049	1684	525	605	1295	853	679	900	909	1622
LdBPK_130012000	138	353	264	790	135	166	270	91	264	343	212	215	265	438	187	352	133	161	303	429	375	333	332	150	315	266	238	568	411	266	197	214	292	487	149	240	350	225	181	209	221	450
LdBPK_130012100	9	4	5	5	4	3	24	6	5	8	2	6	4	2	9	12	6	7	4	25	7	17	7	0	5	6	12	26	5	10	2	0	3	10	5	7	5	6	3	4	2	3
LdBPK_130012200	52	97	91	173	44	92	115	73	143	135	117	109	59	97	66	133	77	108	127	177	142	145	106	57	137	99	138	265	208	153	66	58	71	184	66	72	97	55	66	63	85	132
LdBPK_130012300	127	189	150	365	75	132	204	137	269	266	136	155	138	255	148	237	156	187	193	223	217	251	287	46	267	176	161	283	264	191	132	137	162	263	155	137	194	107	149	224	138	271
LdBPK_130012400	91	147	66	166	68	122	139	86	113	136	130	150	40	96	91	155	102	150	126	230	250	218	157	27	184	151	214	355	251	159	115	88	108	169	120	120	99	46	94	120	95	160
LdBPK_130012500	9	34	12	44	15	22	36	25	13	19	19	29	13	25	21	35	5	16	28	34	34	16	33	3	29	30	11	40	35	32	9	15	10	27	18	24	12	13	14	18	13	36
LdBPK_130012600	555	1257	820	2126	513	681	588	403	839	986	892	1021	962	1313	816	1173	414	590	732	1077	1321	1331	1394	347	1249	1049	659	1324	1077	873	510	659	823	1248	648	748	1044	645	759	959	802	1365
LdBPK_130012700	201	217	187	477	176	209	260	206	356	392	183	280	196	407	295	423	217	219	302	601	409	432	413	101	345	235	266	618	536	593	263	182	380	447	261	230	260	177	196	256	279	314
LdBPK_130012800	150	259	277	577	132	145	120	112	323	300	206	267	185	286	228	424	144	141	280	307	352	366	411	83	309	282	203	460	401	298	148	151	277	397	182	215	370	223	152	175	221	410
LdBPK_130012900	190	382	271	745	144	234	313	178	439	406	328	262	315	416	206	390	167	232	385	481	497	508	428	128	340	279	340	652	559	437	252	202	312	505	282	307	437	270	300	273	241	436
LdBPK_130013000	23	27	34	64	16	46	39	70	29	53	24	36	19	41	37	48	32	46	53	89	36	55	37	13	44	41	48	112	57	80	26	23	47	56	25	21	35	24	16	44	30	51
LdBPK_130013100	57	83	82	95	45	79	207	137	130	102	110	102	69	88	68	167	87	146	164	270	137	125	102	39	102	90	160	412	267	203	50	59	67	162	84	74	89	57	58	72	118	128
LdBPK_130013200	23	42	34	58	19	43	69	18	41	33	42	42	18	51	41	47	29	32	25	64	65	45	53	8	77	45	38	96	90	46	25	24	42	52	58	34	37	14	30	40	25	73
LdBPK_130013300	784	1384	1300	3435	836	1284	854	519	987	1149	1385	1359	1496	1893	1469	2199	602	1029	1062	1385	1649	1687	1855	616	2066	1407	907	1779	1473	1147	781	742	1353	2422	1165	1562	2501	1553	910	1153	1317	2059
LdBPK_130013400	291	439	404	843	256	383	704	525	821	770	414	512	420	862	497	928	552	817	800	1270	622	700	805	177	642	456	912	1868	1603	1070	298	323	729	884	442	424	563	298	392	415	564	725
LdBPK_130013500	23	34	35	72	15	22	60	28	48	47	34	52	24	40	41	44	42	35	31	57	61	89	71	11	59	66	47	86	66	44	55	76	33	47	35	50	49	36	44	50	25	53
LdBPK_130013600	53	66	44	98	28	27	54	51	76	58	58	105	39	86	62	116	48	75	61	73	74	117	75	25	84	51	61	141	101	65	32	48	57	73	49	42	32	40	45	79	40	84
LdBPK_130013700	65	204	125	340	70	130	92	96	138	191	147	142	117	171	90	195	71	120	183	237	206	218	202	81	132	206	107	239	249	196	100	127	157	257	86	125	204	130	127	167	139	259
LdBPK_130013800	36	41	38	146	23	49	52	40	58	87	68	37	49	86	43	48	34	47	55	146	147	80	82	13	57	46	60	126	123	97	56	48	74	118	48	48	64	51	46	57	70	106
LdBPK_130013900	39	49	46	99	31	28	83	34	44	60	47	51	39	57	60	110	47	73	53	108	65	50	47	23	78	56	71	137	112	61	28	39	52	95	40	41	67	26	43	50	54	88
LdBPK_130014000	9	21	24	52	11	22	27	10	26	15	18	14	24	28	17	62	10	16	10	17	21	13	39	6	28	29	15	41	38	26	5	7	33	33	16	15	24	20	10	8	16	46
LdBPK_130014100	50	99	78	163	38	95	117	78	156	115	54	50	69	80	43	105	61	115	112	127	122	95	111	29	69	82	119	223	184	127	30	37	73	120	44	65	84	52	77	55	62	101
LdBPK_130014200	13	11	9	43	7	4	12	21	16	23	9	20	10	23	16	36	10	32	29	48	24	35	36	2	28	35	19	50	31	24	8	7	14	18	10	11	30	8	16	6	21	32
LdBPK_130014300	250	322	302	994	283	392	257	73	230	381	256	234	261	448	386	428	146	241	217	396	513	408	473	118	724	305	264	431	324	315	217	180	379	447	356	272	350	250	247	274	350	511
LdBPK_130014400	143	202	186	329	89	124	171	87	259	252	134	180	147	283	137	227	124	121	175	277	258	197	257	66	244	153	140	371	337	231	161	142	199	286	181	102	196	99	154	195	164	300
LdBPK_130014500	0	5	11	25	7	18	12	7	12	12	4	16	9	14	6	36	7	6	12	17	8	15	12	4	13	13	13	53	28	22	1	5	15	14	7	13	13	9	6	10	5	24
LdBPK_130014600	96	131	316	519	245	202	236	115	216	232	94	121	222	439	339	547	149	212	286	310	138	145	456	102	440	207	127	370	308	217	70	113	295	460	139	112	355	159	74	119	203	511
LdBPK_130014700	31	49	97	157	30	53	51	13	110	90	41	32	103	155	64	220	64	62	110	166	55	68	176	47	77	36	56	263	197	88	15	42	153	197	40	28	150	22	33	43	110	176
LdBPK_130014800	204	459	328	1277	237	407	401	210	418	484	409	367	452	555	309	389	181	323	313	355	571	522	432	194	499	445	332	377	337	257	267	265	405	669	280	359	521	369	289	353	271	535
LdBPK_130014900	30	39	43	94	36	33	30	28	46	41	43	43	46	62	56	49	28	29	44	54	54	61	76	18	53	42	39	46	52	57	26	26	56	93	67	63	67	19	43	32	37	57
LdBPK_130015000	60	87	113	160	50	62	105	56	123	129	95	74	74	114	56	93	62	120	128	151	108	124	159	37	114	98	114	228	191	110	44	35	113	133	48	73	90	50	61	95	74	125
LdBPK_130015100	107	232	219	585	119	169	198	110	201	239	204	167	197	263	144	321	85	146	192	269	262	237	289	106	217	229	162	370	287	200	141	91	180	370	134	178	273	157	138	157	194	336
LdBPK_130015200	265	368	246	650	193	306	472	212	384	416	316	300	398	651	478	711	336	461	381	563	566	573	562	118	426	522	436	741	629	394	306	288	379	480	503	352	408	295	319	326	311	630
LdBPK_130015300	1063	2113	1647	3929	1237	1928	735	454	814	1187	1279	1844	1938	2837	2299	2953	726	990	823	1302	2051	2257	2774	752	2873	2240	679	1219	922	807	1234	1417	2250	3181	1195	1439	1960	1490	1403	1740	1732	2796
LdBPK_130015400	62	100	69	218	45	73	65	58	93	107	80	84	50	98	67	113	40	72	75	126	110	133	109	31	113	93	54	197	152	115	51	55	88	127	67	87	95	88	77	87	54	112
LdBPK_130015500	102	236	183	426	136	201	147	125	159	164	170	206	209	283	214	294	83	137	161	257	191	240	255	58	219	255	165	286	192	196	147	147	174	303	132	158	206	148	154	188	190	343
LdBPK_130015600	353	435	483	791	342	420	456	211	617	518	440	505	411	907	578	785	381	489	451	669	725	658	1008	217	660	540	395	842	829	452	301	353	581	919	496	362	635	307	434	468	509	943
LdBPK_130015700	416	755	561	1117	521	498	400	194	286	449	497	799	610	998	791	1141	306	402	293	394	833	983	1044	198	1031	659	293	665	462	398	296	413	573	869	553	508	690	285	521	728	642	1003
LdBPK_130015800	233	371	346	952	223	465	321	233	377	444	378	345	449	570	420	509	226	455	476	602	570	510	601	202	504	541	327	697	549	433	243	203	367	648	426	399	575	353	281	294	390	603
LdBPK_130015900	21	12	36	63	8	17	16	25	24	38	25	24	18	41	27	52	25	22	27	52	34	38	47	21	35	36	40	75	67	42	12	18	13	73	33	19	44	26	33	30	27	50
LdBPK_130016000	391	814	658	2160	341	689	468	332	513	845	668	646	853	1155	664	1045	311	598	660	805	1040	940	989	302	870	959	469	824	708	541	576	617	939	1195	636	734	1019	798	497	651	653	1239
LdBPK_130016100	142	163	134	376	99	128	132	80	229	231	124	168	130	211	156	173	127	166	174	212	219	241	265	40	203	149	103	214	211	157	133	140	191	215	157	124	187	87	149	167	146	230
LdBPK_130016200	30	61	73	143	18	52	13	38	64	86	52	36	59	70	24	85	30	46	61	77	80	96	69	21	40	60	49	121	146	98	29	35	49	93	34	55	77	50	55	53	45	106
LdBPK_130016300	214	278	265	969	134	303	291	184	303	442	283	261	329	466	263	456	213	321	317	539	540	475	466	114	347	378	268	665	622	442	212	232	408	503	341	348	466	329	240	281	329	612
LdBPK_130016400	115	178	165	420	72	132	103	87	153	120	165	247	182	204	117	207	62	114	139	151	211	260	268	70	184	222	101	198	188	128	88	133	136	286	115	143	218	123	141	143	149	249
LdBPK_130016500	116	111	115	229	82	123	143	96	173	119	78	118	140	253	134	201	119	126	179	242	169	218	276	67	172	160	113	333	256	229	80	95	216	239	137	99	184	97	120	94	167	257
LdBPK_130016600	941	1843	1491	3620	748	1179	1224	822	1773	2027	1268	1235	1508	2364	1256	2068	953	1537	1789	2731	2217	2225	2428	646	1671	1481	1512	3276	2647	2128	1164	1092	1973	2730	1497	1540	2227	1559	1098	1352	1503	2295
LdBPK_130016700	1832	2115	1006	2354	960	1485	1458	712	469	1134	925	2161	1098	2353	1561	2317	940	1669	1535	2057	1725	4537	2339	666	2393	2477	1533	2139	1838	1789	2645	1734	2971	2702	2085	1999	1332	864	2551	2226	1647	1958
LdBPK_130016800	8812	12907	6246	24043	4968	6692	5869	1284	2110	6753	12280	9260	9849	19892	6278	11980	2634	4438	7700	10495	20737	17834	16274	4633	13265	9380	5410	11934	9376	7091	10968	6816	20000	18156	10756	9436	9664	7353	12340	10520	11241	15633
LdBPK_130016900	176	350	273	460	157	326	276	263	209	309	163	309	169	304	247	443	221	342	301	384	192	572	329	97	285	362	245	427	367	378	236	240	329	413	169	298	211	139	243	242	251	391
LdBPK_130017000	1153	1241	1344	2350	663	520	445	413	1892	1195	783	2003	1018	2017	861	1483	636	933	965	1071	1509	1551	3072	427	1106	762	475	1334	2059	1250	848	1086	1750	1954	1071	986	1502	605	1040	1397	1103	2246
LdBPK_130017300	484	696	590	1139	249	395	717	383	908	968	609	486	393	603	308	594	340	495	596	877	917	805	712	197	515	496	439	1063	1026	640	482	421	618	870	605	548	769	355	483	512	528	798
LdBPK_130017400	140	216	230	437	67	163	269	215	431	398	211	253	155	252	162	259	172	295	379	580	363	349	364	84	234	211	293	800	700	451	153	194	263	392	219	200	211	101	212	200	185	376
LdBPK_130017500	285	491	502	1157	189	444	434	440	777	645	376	345	443	560	339	593	314	495	372	696	621	700	745	198	485	687	427	789	662	560	322	309	376	678	308	256	327	219	360	451	439	773
LdBPK_130017600	169	231	138	377	65	125	189	99	205	315	168	175	137	253	135	226	133	186	206	365	288	381	243	51	265	175	210	458	360	361	127	176	231	275	187	169	167	133	143	144	164	272
LdBPK_130017700	173	292	272	490	136	341	233	209	295	276	296	256	221	317	238	510	176	336	283	398	406	460	321	116	291	349	245	588	464	302	168	207	257	452	278	303	398	178	238	259	212	446
LdBPK_130017800	140	312	202	844	132	260	190	119	198	231	202	250	228	358	205	332	121	224	213	290	416	341	293	100	329	298	157	300	229	191	187	151	241	366	133	218	210	183	172	213	233	372
LdBPK_130017900	142	275	145	459	129	177	194	150	212	261	177	231	186	186	177	232	163	285	202	352	316	404	301	100	232	197	207	425	345	287	197	212	328	410	238	237	211	131	155	246	188	302
LdBPK_130018000	553	1028	569	1575	376	518	781	381	771	1007	747	808	493	793	517	763	510	793	932	1264	1501	1318	1013	397	871	810	848	1560	1298	891	1208	1018	1040	1638	1012	1104	937	570	764	718	532	1074
LdBPK_130018100	637	1119	555	1664	333	577	574	548	889	980	726	755	706	1120	470	667	617	1050	980	1500	1305	1313	892	313	729	812	801	1334	1307	995	936	846	1036	1488	919	840	689	597	789	803	600	908
LdBPK_130018200	571	937	933	1446	311	447	647	305	839	950	844	750	752	1145	571	1239	438	495	824	1012	1416	1449	1434	337	896	692	541	1579	1267	794	399	578	871	1450	718	690	1145	361	678	801	787	1403
LdBPK_130018300	173	381	248	578	126	261	344	143	320	356	312	290	222	357	251	336	146	245	302	447	498	426	353	125	367	284	296	462	402	305	182	205	327	568	200	247	298	192	233	304	236	436
LdBPK_130018400	36	55	58	62	34	45	120	49	80	69	67	58	44	81	48	99	65	70	66	143	108	111	80	16	80	80	121	185	142	123	59	64	40	86	73	56	67	31	69	48	36	86
LdBPK_130018500	488	885	662	1967	451	708	492	270	640	718	667	868	896	1425	780	1299	402	560	550	708	1076	1208	1077	278	888	791	475	847	673	483	492	610	927	1278	643	865	962	728	564	840	752	1341
LdBPK_130018600	135	175	131	318	102	135	112	45	171	160	160	159	177	215	160	247	68	107	122	198	213	225	249	46	230	169	119	197	181	132	91	112	160	215	129	120	226	107	90	134	118	216
LdBPK_130018700	67	88	95	121	57	83	112	41	88	69	79	93	57	74	121	154	66	93	57	110	154	126	112	27	144	146	116	198	157	97	49	54	56	103	47	72	77	65	46	98	61	86
LdBPK_130018800	64	141	48	159	65	62	77	58	131	104	64	69	50	82	79	83	106	127	105	139	132	103	114	29	69	62	95	203	194	128	51	42	84	74	56	61	83	47	57	58	71	121
LdBPK_130018900	172	310	294	677	160	262	230	143	281	404	270	282	350	391	297	553	149	233	262	447	360	388	448	108	369	252	202	451	408	336	212	244	380	525	266	245	366	272	251	307	302	493
LdBPK_130019000	0	0	1	0	0	0	2	1	2	0	0	0	0	1	0	1	0	1	1	0	0	0	0	0	1	3	1	1	2	1	0	0	1	0	1	0	0	0	0	0	0	0
LdBPK_130019100	243	471	302	734	261	377	322	287	415	530	344	376	307	570	449	566	287	471	386	580	568	528	573	143	660	452	461	757	577	487	304	368	467	702	316	275	307	242	310	356	338	537
LdBPK_130019200	70	131	57	197	38	54	83	64	96	89	101	79	75	129	93	117	38	86	68	110	152	137	111	28	124	81	82	142	157	95	46	73	70	177	88	88	116	63	86	74	75	107
LdBPK_130019300	30	31	26	56	20	22	28	15	34	26	28	27	21	31	29	28	28	30	19	51	51	39	25	4	36	40	29	62	42	27	24	14	15	39	34	26	23	21	26	18	16	36
LdBPK_130019400	25	28	20	60	19	15	47	24	43	39	25	25	13	44	18	40	18	55	24	54	37	47	28	6	27	29	31	72	49	50	17	18	20	51	17	28	33	23	25	18	30	39
LdBPK_130019500	196	338	309	755	138	229	250	154	366	499	324	249	330	478	237	313	152	210	293	512	483	334	416	112	366	252	273	571	415	336	247	226	340	508	253	276	349	266	243	260	274	492
LdBPK_130019700	95	157	88	179	64	121	163	109	98	117	168	124	72	98	154	137	102	116	71	138	192	176	123	37	173	120	156	223	131	125	103	102	74	175	131	110	108	75	108	111	100	153
LdBPK_130019800	733	1483	973	2853	546	1089	1284	874	1580	1562	1114	921	1090	1578	827	1415	723	1219	1268	1835	1764	1561	1497	449	1258	1280	1339	2514	1752	1433	876	679	1281	1828	859	883	1171	841	896	813	991	1526
LdBPK_130019900	458	809	487	1837	384	671	316	193	440	698	655	609	725	1046	638	881	311	422	384	595	941	1118	873	239	922	781	324	636	570	386	491	492	636	982	501	619	801	605	535	721	595	1070
LdBPK_130020000	62	67	104	213	31	86	92	87	134	107	100	72	48	103	78	163	64	103	124	151	113	111	107	33	98	135	123	251	203	132	68	54	71	151	78	76	82	48	73	46	82	129
LdBPK_130020100	200	277	192	406	67	168	286	191	480	346	232	232	169	295	164	275	202	250	309	576	315	358	349	94	208	255	333	619	552	428	199	152	275	373	179	215	230	114	208	209	163	316
LdBPK_130020200	237	450	243	937	100	330	475	356	619	600	382	328	335	394	229	267	243	429	492	684	585	469	375	122	303	439	615	911	787	558	250	194	295	432	232	299	327	249	311	259	287	492
LdBPK_130020300	29	34	78	117	15	48	25	21	35	57	62	45	54	58	36	84	25	15	40	54	63	46	78	18	69	62	46	105	84	57	30	40	58	87	42	47	48	32	32	36	37	76
LdBPK_130020400	161	317	173	443	89	177	276	181	295	349	253	204	112	215	97	222	183	265	217	323	423	481	268	78	249	326	291	577	372	295	190	184	162	294	214	221	239	106	205	239	172	295
LdBPK_130020500	555	1210	743	2084	383	927	938	568	927	1159	833	977	931	1148	723	1223	612	975	989	1353	1144	1426	1147	469	977	1063	1204	1989	1235	1120	665	771	997	1637	561	918	843	686	746	961	674	1293
LdBPK_130020600	40	65	53	95	21	53	36	29	36	41	82	82	32	37	64	83	37	48	55	51	107	92	75	26	75	76	42	89	68	63	18	52	44	67	47	52	63	39	47	61	39	77
LdBPK_130020700	394	672	410	1148	212	480	341	317	577	651	406	383	470	745	391	567	333	581	377	707	727	677	621	168	524	613	348	560	507	432	431	434	520	682	441	488	492	374	466	529	423	633
LdBPK_130020800	937	1687	1339	3596	643	1293	1595	966	2163	2335	1100	1145	1323	1946	1037	1491	1244	1705	1582	2426	1818	2126	2090	540	1585	1623	1405	2608	2363	1726	977	1041	1489	2185	1060	1196	1769	1006	1031	1316	1328	2102
LdBPK_130020900	497	957	663	1562	268	804	1201	1098	1060	1081	776	974	523	748	596	891	694	1104	1148	1558	1132	1366	822	303	705	1249	1188	2017	1392	1382	705	518	566	1134	579	697	607	488	696	881	725	1222
LdBPK_130021000	1428	2129	1572	4874	889	1648	1657	746	1490	2085	1972	1824	2014	2900	1628	2611	910	1531	1418	2052	3188	3315	2704	844	2517	1942	1366	2339	1864	1359	1491	1453	2208	3158	2089	2059	2359	1569	1792	1872	1685	2956
LdBPK_130021100	68	145	155	272	65	129	131	139	183	166	186	141	100	153	97	161	95	131	162	268	292	211	179	69	161	199	157	280	238	166	121	103	118	230	113	127	151	86	117	119	146	251
LdBPK_130021200	91	203	155	349	95	141	185	122	178	204	114	185	130	238	175	264	139	207	147	241	248	325	184	64	203	213	201	302	238	173	160	171	166	259	129	207	176	106	120	180	103	231
LdBPK_130021300	377	839	492	1085	366	607	709	342	537	576	761	891	402	563	691	763	436	679	552	750	1154	1131	713	218	725	741	551	1046	775	511	536	536	508	853	516	740	594	386	577	765	513	791
LdBPK_130021400	851	1545	945	3111	608	1016	531	318	623	981	1504	1212	1476	2084	1279	2370	456	835	841	1126	1969	1986	1642	587	1463	1320	543	1141	921	777	877	1083	1582	2270	993	1139	1455	1094	1254	1483	1427	2324
LdBPK_130021500	97	128	98	211	79	121	130	105	144	130	128	129	75	117	93	157	90	111	127	160	216	171	148	35	156	131	129	229	191	158	113	70	118	185	91	135	97	63	79	75	69	141
LdBPK_130021600	58	88	54	148	26	41	75	34	75	90	60	94	42	61	42	63	50	61	90	123	113	145	64	13	59	49	56	164	90	93	52	40	72	108	45	60	90	44	35	63	50	91
LdBPK_130021700	56	96	74	148	56	98	94	88	87	113	72	77	59	121	81	181	61	90	125	136	96	178	116	37	120	116	109	208	167	161	57	65	113	154	69	120	87	71	65	85	63	91
LdBPK_130021800	19	41	83	191	50	47	44	22	55	69	64	54	77	106	90	136	28	55	56	61	47	119	82	38	83	50	44	132	119	69	16	42	98	119	37	87	130	98	21	46	65	103
LdBPK_130021900	3784	7920	8249	16870	3972	9550	4209	4099	7821	7815	5687	6048	5698	6805	5623	10691	3574	6639	6145	7090	5910	8839	7834	2939	7526	10003	5451	9369	8397	5321	3455	4212	6712	10510	4233	4850	7186	4880	4541	5365	5748	10000
LdBPK_130022000	39	62	105	198	16	50	48	27	53	74	65	73	45	85	46	154	35	52	78	87	54	94	124	34	45	52	48	124	90	62	26	47	98	195	60	75	147	80	42	78	96	181
LdBPK_130022100	157	352	182	297	277	290	521	202	185	245	296	353	215	391	583	515	236	336	237	349	318	349	217	62	682	326	364	476	369	238	213	212	192	265	109	129	154	58	200	298	141	222
LdBPK_130022200	10	29	34	73	9	27	39	40	27	33	18	29	14	39	20	71	16	28	55	38	28	45	32	15	23	37	26	64	45	60	16	20	29	63	16	17	46	20	27	48	27	64
LdBPK_140005000	5	11	7	8	1	5	16	17	6	5	4	5	4	19	9	12	0	2	13	21	2	12	14	3	9	4	3	26	22	17	0	2	6	19	4	4	5	4	2	3	12	9
LdBPK_140005100	18	53	13	45	10	19	34	35	21	21	7	18	9	19	13	25	8	13	26	30	34	37	28	8	29	21	39	48	29	39	6	6	23	38	14	19	9	13	2	14	18	27
LdBPK_140005200	16	19	17	22	6	7	14	13	17	11	14	18	4	12	13	9	2	9	10	11	18	24	15	5	19	11	5	33	25	13	5	10	10	18	10	9	14	4	8	10	8	6
LdBPK_140005300	156	269	194	325	115	207	148	91	199	198	150	106	95	186	147	268	77	91	118	148	264	279	234	54	254	147	99	219	185	143	93	100	166	231	109	88	129	65	123	137	96	185
LdBPK_140005400	235	351	118	319	140	202	142	124	103	165	82	191	108	148	190	129	167	139	100	135	250	353	195	59	302	256	146	162	135	113	163	229	190	206	155	120	73	70	163	168	97	137
LdBPK_140005500	4	6	4	11	2	3	3	11	14	8	4	5	3	4	14	5	3	4	2	14	12	33	9	4	5	5	6	11	12	6	6	3	8	13	1	2	13	3	1	1	2	5
LdBPK_140005600	163	315	228	554	113	187	300	164	390	386	169	156	196	274	127	224	135	234	325	418	365	352	301	138	229	228	230	509	464	255	169	139	307	420	152	153	270	125	165	163	189	310
LdBPK_140005700	34	76	90	172	35	65	48	50	75	69	59	69	42	65	34	94	38	38	75	114	102	104	106	23	72	62	60	190	156	92	46	43	53	106	34	31	65	53	27	64	45	94
LdBPK_140005800	70	193	66	103	33	56	120	99	127	109	104	97	49	34	50	72	63	72	99	126	223	232	118	24	84	115	130	254	174	175	82	65	34	87	88	89	64	40	95	78	45	74
LdBPK_140005900	28	58	33	35	12	38	62	38	25	37	21	27	13	16	17	16	11	42	22	41	34	67	20	8	21	35	40	91	56	36	33	21	18	34	26	39	8	12	34	33	11	22
LdBPK_140006000	54	92	63	117	33	56	120	57	83	77	77	73	26	64	41	87	48	54	64	75	138	178	72	19	101	84	78	171	97	72	55	78	41	59	59	65	49	25	32	71	45	79
LdBPK_140006100	182	384	237	650	138	260	187	126	224	313	252	204	217	336	191	298	120	159	137	194	458	419	354	84	316	243	135	269	198	169	175	173	254	397	159	191	255	171	123	180	153	273
LdBPK_140006200	132	231	188	385	120	134	159	74	146	160	146	122	138	213	116	298	69	105	101	160	318	220	327	73	203	170	128	338	247	148	119	131	257	381	95	104	209	87	105	108	184	262
LdBPK_140006300	57	114	117	269	67	113	62	66	77	89	75	85	96	122	71	173	42	61	51	79	128	200	125	33	109	138	56	116	97	74	48	69	65	166	27	67	67	48	53	64	51	124
LdBPK_140006400	244	425	467	875	204	485	238	104	265	328	255	266	316	439	289	527	111	174	216	220	462	515	755	148	522	473	153	414	362	235	189	268	439	659	245	297	470	231	215	241	337	503
LdBPK_140006500	11	19	12	29	6	6	7	6	17	14	8	9	7	9	8	17	3	12	12	21	20	15	12	8	17	13	16	38	39	11	8	6	10	18	3	8	11	5	6	6	9	21
LdBPK_140006600	162	293	213	494	114	156	170	125	216	278	159	140	180	204	126	214	76	128	177	237	297	341	235	72	227	157	103	319	262	240	84	125	152	276	103	154	144	107	138	160	136	217
LdBPK_140006700	403	318	462	901	215	214	92	50	323	583	267	235	412	1020	197	384	117	126	181	346	524	414	1373	114	357	257	76	216	294	232	286	202	810	763	503	273	718	235	411	260	653	946
LdBPK_140006800	113	72	122	263	77	58	44	15	53	153	92	114	108	267	92	127	30	25	18	73	188	138	233	26	147	68	36	93	57	57	118	100	189	191	107	86	98	87	77	103	139	170
LdBPK_140006900	154	188	173	382	93	132	136	83	184	180	141	139	139	191	114	217	61	94	104	195	245	252	245	56	186	192	93	241	246	175	81	87	196	263	87	94	159	101	90	114	133	253
LdBPK_140007000	35	69	54	122	27	50	53	28	60	87	67	63	46	83	25	37	14	19	41	64	119	135	73	19	71	83	61	132	98	75	42	28	65	129	49	35	60	39	53	52	70	96
LdBPK_140007100	313	706	562	1651	313	679	579	311	524	781	434	430	514	670	421	574	357	355	431	668	759	663	650	247	474	712	417	668	484	395	380	351	643	930	420	496	515	362	367	410	427	734
LdBPK_140007200	63	131	86	205	45	85	87	72	125	145	76	76	93	101	79	93	46	80	58	133	100	109	109	28	110	110	78	135	115	75	94	63	98	111	80	67	64	70	39	87	70	106
LdBPK_140007300	124	194	184	288	83	109	117	84	325	255	122	116	131	243	109	188	68	94	158	244	237	200	314	70	166	139	163	377	355	262	122	107	214	250	133	112	138	96	96	123	103	192
LdBPK_140007400	114	89	86	282	84	72	67	57	123	134	49	94	53	118	117	163	79	91	88	133	118	144	210	52	131	81	85	154	115	104	37	63	171	184	95	70	100	94	41	71	88	181
LdBPK_140007500	1083	1589	1155	3692	896	938	749	301	945	1526	1095	1045	1344	2005	1071	1305	440	434	508	911	1841	1634	1849	367	1679	1153	528	958	807	679	1090	1068	1487	2002	895	946	1276	878	881	994	994	1733
LdBPK_140007600	174	295	248	614	120	263	418	288	355	419	209	184	205	288	219	335	172	284	268	384	438	409	339	109	319	416	304	723	541	410	191	198	317	414	242	227	283	169	177	188	238	320
LdBPK_140007700	106	143	178	460	108	139	136	107	192	227	99	127	134	206	129	136	84	81	131	195	181	196	237	56	180	162	149	246	216	147	142	139	149	227	118	107	134	115	114	131	112	243
LdBPK_140007800	265	490	464	1300	201	371	370	227	525	567	293	378	345	449	312	392	160	230	284	446	587	492	667	160	445	387	223	595	491	341	211	232	455	685	250	277	467	346	216	270	333	539
LdBPK_140007900	248	468	279	949	203	384	299	174	414	449	254	262	267	381	266	372	143	281	313	371	574	543	551	135	524	379	214	434	444	312	224	229	424	522	167	189	327	234	213	206	265	344
LdBPK_140008000	122	152	126	239	69	120	211	75	170	169	143	91	73	116	103	180	115	118	93	201	208	220	217	37	169	137	137	235	199	153	98	85	127	216	101	80	150	82	95	87	65	160
LdBPK_140008100	908	1391	1357	3144	811	1316	972	509	1081	1594	849	851	1145	2112	1136	1769	629	839	890	1278	1609	1610	2060	569	1763	1419	799	1535	1396	1000	666	804	1626	2340	856	771	1475	819	729	858	1062	1802
LdBPK_140008200	779	1434	933	3089	996	1514	654	315	682	1055	655	941	1203	1771	1415	1745	466	667	583	852	1571	1918	1696	442	2031	1365	771	1071	824	690	883	1000	1630	1878	525	661	868	823	716	934	771	1298
LdBPK_140008300	160	370	275	941	134	338	413	276	514	599	233	241	273	347	172	331	209	252	385	524	368	430	391	131	301	332	416	811	594	447	199	202	289	542	169	186	251	202	206	204	190	362
LdBPK_140008400	419	691	254	834	191	391	443	342	483	545	434	410	251	436	299	450	267	385	354	499	659	686	485	123	365	479	403	594	515	419	326	359	409	551	242	362	272	228	340	387	260	381
LdBPK_140008500	264	387	435	958	210	343	352	193	430	603	299	286	382	625	362	545	216	192	280	461	460	463	564	179	470	379	298	624	454	372	217	259	443	758	235	228	418	269	230	283	313	568
LdBPK_140008600	25	26	11	23	16	34	26	17	26	50	18	21	13	27	16	40	13	25	27	32	41	42	44	5	27	24	12	57	43	23	20	23	19	34	24	25	19	8	18	21	12	24
LdBPK_140008700	108	181	163	327	104	157	274	163	208	252	108	149	108	163	121	149	99	124	179	266	216	210	189	65	207	184	212	362	275	247	104	114	128	266	74	99	103	90	114	139	102	183
LdBPK_140008800	406	820	500	1595	395	661	505	212	651	742	459	408	537	706	446	658	282	430	466	579	726	761	733	215	611	538	428	679	565	435	414	367	557	885	353	378	515	383	409	443	381	664
LdBPK_140008900	157	317	237	515	100	195	207	129	280	286	158	194	176	204	133	220	109	112	188	217	316	322	285	74	264	228	157	368	291	220	129	148	224	311	118	147	176	127	140	158	147	280
LdBPK_140009000	0	0	0	0	0	0	0	0	0	0	0	0	0	0	0	0	0	0	0	0	0	0	0	0	0	0	0	0	0	0	0	0	0	0	0	0	0	0	0	0	0	0
LdBPK_140009100	3	12	7	8	7	9	4	5	1	2	4	3	2	3	6	6	2	6	2	9	12	2	9	4	13	19	1	12	4	5	2	15	9	9	5	3	1	0	7	1	5	5
LdBPK_140009200	43	62	67	138	30	70	62	46	77	72	31	55	38	54	46	97	36	45	50	55	73	79	77	25	73	84	52	168	111	68	27	39	63	118	40	32	60	29	38	31	47	82
LdBPK_140009300	10	11	4	17	10	25	14	10	16	12	6	14	14	14	12	32	19	2	6	16	8	14	17	5	12	14	9	13	20	13	0	4	5	24	4	6	17	9	6	3	12	7
LdBPK_140009400	44	91	40	123	38	40	46	47	50	65	63	55	44	44	43	80	30	26	46	66	85	98	81	26	56	80	42	100	78	60	48	58	38	109	33	36	47	27	49	37	23	58
LdBPK_140009500	8	26	26	42	11	23	37	37	42	34	16	35	8	17	27	23	17	35	28	38	41	28	28	8	33	15	49	83	55	37	13	11	23	43	11	21	24	10	14	16	14	23
LdBPK_140009600	18	60	78	114	46	50	44	28	60	89	28	38	33	55	43	87	35	33	49	94	43	62	68	31	65	33	67	119	85	73	25	21	50	108	31	29	67	37	28	23	43	71
LdBPK_140009700	52	70	44	116	40	64	57	37	71	79	47	48	28	47	38	60	34	36	41	52	67	61	72	23	84	62	50	78	56	49	29	32	42	91	18	34	37	35	39	58	23	45
LdBPK_140009800	747	1518	1757	3813	743	1316	1063	717	1761	2033	983	1145	1490	1927	951	2276	682	859	1105	1501	1386	1278	1982	769	1440	1377	783	2036	1504	1029	713	869	1637	2649	744	824	1848	757	874	978	1294	2292
LdBPK_140009900	545	934	697	1543	589	783	1105	478	792	1008	583	656	514	825	732	1276	469	561	594	911	1199	1000	987	229	1288	825	824	2038	1285	911	375	441	685	932	443	483	549	322	475	577	477	890
LdBPK_140010000	58	102	78	161	64	114	171	110	151	151	83	113	59	94	104	146	84	103	143	174	124	115	105	42	99	104	176	245	225	147	60	70	134	166	57	67	73	55	54	46	58	96
LdBPK_140010100	1	1	1	2	0	2	0	0	2	1	0	0	3	1	0	1	0	6	0	0	0	6	3	0	0	2	2	4	4	0	0	0	0	1	0	0	0	0	0	0	2	0
LdBPK_140010200	1264	1978	955	2618	927	1309	1210	598	887	1466	788	1211	830	1282	1021	1563	671	889	639	1312	1363	2192	1453	299	1700	1515	798	1491	1093	1089	879	851	1098	1399	784	919	663	607	1227	1295	904	1338
LdBPK_140010300	8834	15052	6961	20752	5549	9025	2839	929	2561	6019	7350	6234	5831	9547	5028	6903	1519	2360	1736	2157	14231	13269	10740	1067	11016	8744	1869	2955	2288	1589	3660	3052	3679	4429	5963	5956	5337	4010	8459	8376	6121	9945
LdBPK_140010400	1002	2066	1422	3339	649	1384	1462	976	1814	1674	1100	1095	766	1100	743	1132	664	1074	944	1138	1789	1944	1464	462	1187	1622	1180	1775	1526	1061	842	774	1001	1726	750	769	1144	665	871	949	891	1452
LdBPK_140010500	144	301	221	535	124	255	244	161	292	358	177	183	152	213	142	250	111	187	212	314	319	339	287	103	304	249	254	585	393	265	227	186	254	442	137	178	149	125	107	167	138	235
LdBPK_140010600	8	11	20	17	13	17	5	27	27	8	6	11	11	10	7	18	3	4	14	21	5	6	28	5	15	35	10	43	22	21	9	5	14	21	4	5	10	14	7	9	15	16
LdBPK_140010700	61	141	94	242	51	147	102	70	98	93	84	69	64	77	83	120	40	65	110	112	120	152	132	37	139	157	136	233	221	142	41	49	96	159	56	81	74	69	61	67	63	124
LdBPK_140010800	493	852	504	1449	356	636	456	343	660	686	593	538	436	673	542	717	265	427	421	505	900	860	747	219	711	623	471	1001	825	531	343	388	589	821	453	391	486	369	422	511	361	660
LdBPK_140010900	271	538	299	812	185	302	448	408	829	783	287	317	209	337	209	301	254	376	447	552	555	637	463	137	384	375	533	911	881	546	417	363	419	537	213	263	287	189	252	322	187	394
LdBPK_140011000	187	343	266	698	135	175	232	123	422	497	231	189	200	306	171	196	110	200	205	339	502	457	385	137	409	267	203	361	497	273	366	262	483	547	196	177	227	177	164	142	157	215
LdBPK_140011100	150	232	239	512	120	177	129	82	182	212	176	210	151	229	142	341	132	125	135	231	257	308	364	83	294	219	142	321	284	204	108	115	225	327	115	140	224	101	136	161	199	231
LdBPK_140011200	129	168	157	364	94	155	262	110	195	248	156	131	133	193	186	331	99	104	154	270	232	211	293	44	291	161	189	516	419	255	85	116	145	291	97	120	168	108	102	118	117	237
LdBPK_140011300	72	59	122	250	46	61	49	44	140	128	48	59	95	120	76	158	31	27	76	139	109	95	151	32	148	56	64	261	173	155	31	59	107	174	64	33	87	39	42	46	81	154
LdBPK_140011400	66	151	55	88	40	69	118	78	92	84	80	68	38	66	60	99	42	68	75	101	126	120	101	30	127	86	115	199	140	97	40	49	36	94	46	50	70	25	54	52	41	79
LdBPK_140011500	1	10	7	9	3	3	35	10	7	10	3	5	7	17	12	31	6	4	7	15	14	15	15	4	18	16	7	24	17	20	7	5	11	15	16	6	9	9	5	7	4	16
LdBPK_140011600	1	1	15	17	12	18	11	20	15	22	10	10	13	12	13	35	9	5	9	21	18	34	17	8	23	14	11	49	22	25	8	6	18	27	5	5	15	6	5	6	13	21
LdBPK_140011700	296	535	374	697	210	411	365	230	332	355	298	361	303	394	295	497	161	221	365	419	523	571	476	110	375	406	390	679	504	454	235	233	355	574	245	263	389	161	262	310	266	498
LdBPK_140011800	142	161	183	302	83	216	259	159	213	228	194	206	72	148	162	186	157	180	194	257	247	248	268	58	213	191	243	406	363	223	150	128	205	281	204	132	133	83	108	104	137	229
LdBPK_140011900	721	1354	631	1616	454	767	524	431	608	738	737	844	605	732	642	790	267	411	433	655	1451	1585	1088	358	1097	932	440	775	792	575	1133	1039	1129	1522	812	879	723	489	603	729	472	832
LdBPK_140012000	862	1487	1006	1617	645	1072	775	500	435	647	805	973	492	743	873	1276	354	505	427	711	1509	2174	1531	389	1576	1535	624	987	775	810	906	862	852	1563	776	933	846	445	1012	954	866	1325
LdBPK_140012100	6820	8715	7838	16515	4339	4559	3052	1459	5169	6068	6530	7665	6273	11198	4979	8173	1851	2075	2794	4509	13556	11044	15283	2785	8559	5560	2846	5315	5584	4137	6129	5892	8415	13114	6424	5379	7641	4020	6463	7243	7114	12019
LdBPK_140012200	562	1171	685	1337	476	916	675	379	523	680	622	751	457	781	709	1016	283	470	420	603	1025	1443	942	246	1135	1103	512	920	723	569	497	599	567	1036	469	595	513	325	500	748	511	864
LdBPK_140012300	679	1209	758	1470	597	1006	261	163	120	232	897	1027	408	748	740	1229	76	172	111	214	1331	1581	999	284	1247	1195	249	493	272	257	407	650	453	1035	475	700	544	431	699	799	692	1060
LdBPK_140012400	27	56	47	86	31	56	153	139	225	192	44	41	41	45	43	59	60	128	141	207	77	50	53	16	82	50	178	447	323	221	43	32	80	98	33	43	31	24	27	38	32	54
LdBPK_140012500	149	303	207	701	166	206	187	109	195	255	163	136	235	344	268	333	82	102	144	243	326	340	338	97	457	247	123	367	264	181	170	179	242	380	155	146	211	164	125	189	160	321
LdBPK_140012600	801	1585	1077	2522	732	1022	653	337	770	962	1082	1273	1070	1945	1120	2009	299	480	590	802	1501	1728	1519	435	1574	977	537	1073	814	652	864	1002	1091	1801	703	687	900	618	841	1089	855	1601
LdBPK_140012700	423	755	401	798	444	587	596	266	320	521	416	509	226	401	512	581	225	366	285	412	768	914	459	205	1066	666	424	690	519	441	666	451	624	855	424	420	381	251	348	360	272	465
LdBPK_140012800	1256	2595	1682	5092	1457	2113	1536	714	1472	2119	1222	1509	1905	2833	1997	3220	838	1204	1286	1671	2434	3094	2935	804	3875	2806	1638	2831	1896	1424	1299	1341	2599	3193	967	1128	1412	1286	1073	1378	1468	2315
LdBPK_140012900	56	84	85	105	25	53	173	177	212	191	55	55	27	65	36	49	51	101	107	208	136	156	104	34	95	74	173	327	337	246	93	49	132	131	53	31	43	26	47	70	46	89
LdBPK_140013000	336	579	353	739	196	301	511	405	568	629	354	305	178	350	185	329	172	301	455	617	940	797	643	168	522	493	529	973	935	596	400	287	550	638	297	354	318	201	241	223	205	363
LdBPK_140013100	204	380	314	662	176	319	283	240	357	399	187	257	291	366	264	352	150	210	219	376	343	531	432	112	412	415	276	546	390	414	259	250	353	483	132	221	244	176	194	210	224	371
LdBPK_140013200	584	992	650	1218	466	657	914	534	600	575	902	860	414	587	596	727	317	505	561	633	1367	1317	1009	267	1062	640	926	1418	1028	716	490	568	704	1017	480	597	585	268	537	626	603	772
LdBPK_140013300	10	14	16	29	9	15	12	18	25	20	11	15	13	12	5	29	12	6	21	33	12	22	13	7	20	8	11	53	41	31	7	3	8	28	4	6	10	19	8	10	18	21
LdBPK_140013400	344	773	485	1477	315	640	385	241	473	501	483	455	460	621	460	648	188	328	395	390	874	830	877	204	872	704	411	785	677	471	240	288	571	848	336	320	624	420	328	366	382	699
LdBPK_140013500	233	297	234	345	161	237	291	258	297	333	230	203	145	233	168	332	166	254	230	326	350	335	318	78	295	330	340	677	534	346	164	162	226	279	184	154	162	77	225	172	142	271
LdBPK_140013600	186	300	338	926	212	328	340	116	278	360	228	251	337	386	259	450	136	188	219	241	439	455	523	135	576	341	200	424	368	232	173	217	276	484	205	201	381	211	154	204	228	437
LdBPK_140013700	218	309	189	506	104	214	347	260	331	453	189	315	176	323	179	297	166	207	228	438	363	383	318	66	301	270	305	603	421	395	226	227	328	329	152	193	147	120	187	176	176	298
LdBPK_140013800	1100	2259	2016	4618	1232	1976	1352	645	1308	1730	1335	1425	1680	2282	1767	2837	511	754	854	1153	2178	2501	2527	758	2417	2244	887	1791	1317	967	1020	1167	1600	2952	885	1086	1766	1147	951	1171	1294	2413
LdBPK_140013900	220	419	298	887	108	279	305	241	481	468	246	264	258	297	172	286	169	260	308	428	480	714	499	131	269	444	305	867	637	473	294	199	311	547	254	268	354	256	255	247	236	362
LdBPK_140014000	45	76	103	218	28	58	77	47	131	120	48	60	48	121	59	151	58	76	78	136	116	104	118	36	76	88	107	305	216	143	33	39	72	174	36	44	83	62	54	38	61	125
LdBPK_140014100	90	217	159	309	53	172	207	133	236	221	123	173	145	199	88	198	84	145	180	215	248	246	208	64	174	140	229	353	270	242	147	119	157	244	92	131	104	87	120	133	120	184
LdBPK_140014200	663	1185	787	1702	457	743	679	445	671	1058	774	936	677	963	632	946	328	426	660	995	1459	1470	1255	340	991	952	740	1556	1245	1155	1019	813	1264	1546	686	894	896	553	722	822	684	1159
LdBPK_140014300	2821	4216	2222	4904	1675	2115	1860	1061	2057	2878	3074	2702	2453	4277	2313	3124	1030	1765	1642	2684	5159	5056	4195	1111	3565	2522	1632	2755	2970	2238	3647	2882	4676	5065	3732	2493	3551	1855	2548	2833	2415	3396
LdBPK_140014400	747	846	471	1324	391	421	320	285	794	688	434	800	559	1238	495	797	282	485	391	594	928	986	1334	255	728	507	358	669	759	660	662	701	1337	1164	877	682	810	445	678	638	651	1028
LdBPK_140014500	0	0	0	0	0	2	0	0	0	0	0	0	0	0	0	0	0	1	0	0	0	0	0	0	2	0	0	0	0	0	0	0	0	0	0	0	1	0	0	0	0	0
LdBPK_140014600	123	212	135	294	57	132	222	129	166	240	126	116	85	120	80	120	73	122	138	215	224	211	157	45	166	115	158	382	261	170	90	92	95	152	105	106	125	53	109	120	65	133
LdBPK_140014700	49	32	35	72	18	13	42	17	65	46	13	46	24	37	26	34	27	33	32	62	49	45	57	13	27	23	44	64	53	47	13	31	51	61	32	23	34	14	37	29	30	62
LdBPK_140014800	242	449	431	1104	222	431	429	268	509	719	228	250	360	669	314	501	179	369	361	570	506	606	634	166	504	535	318	702	536	432	239	250	501	679	236	350	487	308	202	243	306	587
LdBPK_140014900	356	671	313	974	181	467	447	422	600	652	551	475	278	411	226	392	283	391	522	553	947	871	466	159	367	499	635	963	760	629	460	350	326	558	298	330	336	241	336	420	219	387
LdBPK_140015000	439	771	816	1771	408	678	692	437	1034	1028	509	534	653	894	557	1095	318	512	727	1037	852	934	1167	236	949	705	579	1587	1347	837	361	513	775	1046	310	411	731	445	352	500	608	856
LdBPK_140015100	912	1812	1815	3214	655	1180	999	407	1027	1268	934	727	645	858	488	915	239	333	599	732	1894	1382	1916	483	1134	850	411	1053	983	802	578	572	1258	1900	550	551	1119	559	645	666	870	1595
LdBPK_140015200	187	370	243	570	180	314	369	199	285	376	310	338	280	418	257	410	132	164	254	355	588	526	410	131	554	432	302	649	335	326	183	195	291	491	194	226	280	165	194	211	206	335
LdBPK_140015300	404	823	652	1561	368	743	557	257	514	666	571	600	584	761	582	901	202	299	371	613	964	1029	843	220	865	783	380	684	514	454	362	451	526	989	400	526	664	412	380	537	486	748
LdBPK_140015400	798	1567	1093	2870	724	1148	1070	554	977	1319	754	906	859	1186	867	1188	362	590	672	977	1422	1636	1408	369	1626	1253	760	1210	930	808	697	804	1011	1457	539	605	811	568	486	810	611	1125
LdBPK_140015500	170	364	246	462	111	236	199	86	198	171	254	223	139	174	151	244	52	131	146	160	503	452	285	110	278	245	137	285	232	157	187	257	192	435	180	204	254	148	169	231	175	333
LdBPK_140015600	110	245	151	317	80	110	127	85	106	161	122	153	122	145	78	169	52	86	108	146	211	293	175	61	143	147	99	206	163	140	78	132	121	191	70	113	95	75	117	128	94	148
LdBPK_140015700	145	186	113	218	80	133	206	140	128	163	108	175	92	116	133	163	95	129	105	185	166	268	164	48	187	134	135	269	172	153	149	153	150	197	84	116	88	67	129	140	97	129
LdBPK_140015800	409	796	504	1406	329	553	639	306	864	798	462	531	363	592	464	594	288	379	426	588	724	695	587	211	602	513	506	813	630	525	393	523	574	913	272	339	349	271	370	509	305	579
LdBPK_140015900	644	1409	849	2989	631	1005	741	298	575	1043	827	904	1037	1389	881	1305	322	503	470	720	1506	1773	1358	389	1618	1259	632	1124	773	645	842	1007	1115	1522	547	747	821	877	662	902	703	1172
LdBPK_140016000	1	10	5	4	3	0	2	2	4	5	2	1	1	6	4	3	1	2	1	5	2	10	7	0	2	0	10	2	5	7	2	4	3	8	1	2	5	0	0	2	3	3
LdBPK_140016100	52	83	73	100	19	44	56	55	58	91	46	57	29	51	32	82	42	44	73	92	73	103	71	15	64	57	94	193	137	88	37	31	49	60	37	41	50	34	36	28	55	67
LdBPK_140016200	147	181	138	184	93	158	250	149	167	175	151	143	73	141	130	167	134	170	131	183	324	267	161	47	176	177	230	362	237	153	99	100	139	171	170	112	116	55	134	97	98	153
LdBPK_140016300	399	758	523	1052	228	518	464	278	412	536	447	515	336	448	424	559	249	356	336	418	847	928	650	160	699	588	399	653	561	407	335	418	365	611	373	438	449	245	306	495	338	569
LdBPK_140016400	100	200	152	272	81	128	113	88	96	121	95	121	68	110	86	163	58	101	72	101	132	166	138	37	128	133	88	193	130	94	50	77	80	158	76	75	94	55	63	102	75	163
LdBPK_140016500	267	533	376	916	143	370	345	311	560	466	335	352	303	371	237	488	264	456	326	458	479	599	427	116	362	425	401	566	590	382	155	245	281	472	224	224	275	216	224	286	226	423
LdBPK_140016600	69	78	140	226	43	65	91	125	265	144	59	70	54	77	34	68	53	64	135	157	81	74	118	33	55	67	79	246	283	142	31	47	66	142	37	30	93	47	55	40	58	128
LdBPK_140016700	0	1	0	2	0	5	0	0	0	0	0	0	0	0	0	0	0	0	1	0	0	1	0	0	1	0	0	1	0	0	0	0	0	0	0	0	0	0	0	0	0	0
LdBPK_140016800	35	39	65	144	21	61	112	118	122	96	56	54	62	61	26	68	39	67	106	126	82	103	80	20	64	52	85	323	278	173	37	41	89	110	30	65	59	30	39	26	43	52
LdBPK_140016900	815	1474	908	2467	616	1038	931	567	895	1148	1088	894	728	1071	816	1206	556	763	725	1080	2060	1605	1256	374	1208	1221	935	1242	902	769	932	915	866	1529	715	768	827	572	780	943	752	1171
LdBPK_140017000	79	176	85	233	52	98	94	76	133	114	77	100	95	98	53	129	46	102	109	131	161	222	147	32	95	114	100	268	211	151	99	91	84	95	83	95	66	66	75	113	61	113
LdBPK_140017100	105	134	71	117	80	93	91	62	92	104	96	123	41	69	87	92	59	65	44	71	199	187	120	17	107	99	70	74	70	70	76	67	68	71	88	84	63	31	94	99	47	91
LdBPK_140017200	512	813	564	1192	277	540	484	313	706	759	507	529	390	603	337	579	306	391	423	557	1047	994	763	208	577	648	390	855	719	524	258	283	648	832	311	353	501	231	312	441	388	666
LdBPK_140017300	49	74	60	51	24	57	85	85	119	98	55	46	31	34	11	59	45	43	91	69	68	84	66	22	47	36	89	185	137	104	58	36	70	95	41	20	51	21	22	27	21	50
LdBPK_140017400	204	345	312	647	120	242	340	216	298	368	260	227	179	283	168	327	143	226	270	341	464	504	450	138	365	313	315	737	551	448	175	190	372	577	145	177	262	165	139	203	200	324
LdBPK_140017600	142	313	290	804	127	237	233	198	325	440	270	254	255	366	217	306	112	197	263	330	448	432	330	106	298	281	241	519	359	284	196	248	286	386	170	186	232	207	200	194	220	358
LdBPK_140017700	72	115	170	282	91	125	145	84	187	148	60	81	118	167	127	243	100	81	123	147	119	154	195	51	210	150	103	237	216	130	44	78	168	227	54	62	120	72	62	104	117	178
LdBPK_140017800	136	161	206	387	110	145	195	122	384	348	159	121	197	305	133	330	84	140	217	351	216	216	373	81	223	158	172	468	384	274	108	136	259	351	115	81	219	119	107	159	163	303
LdBPK_140017900	215	241	149	272	111	191	228	153	247	194	145	168	91	174	133	165	115	135	154	212	350	324	295	65	210	257	204	379	337	243	142	142	157	254	159	158	138	64	139	179	122	194
LdBPK_140018000	3769	5301	7261	11124	2922	4399	5132	4248	9138	9209	3483	3307	5033	8886	4033	8971	3604	5339	7478	9393	4921	5581	8864	3045	5882	4442	4383	10554	9926	6472	3379	3715	8694	12358	6144	4617	10547	3655	3412	3753	5826	9463
LdBPK_140018100	278	466	342	770	169	377	350	355	407	520	266	272	272	360	245	386	217	352	373	555	463	547	404	129	325	429	332	616	466	428	234	256	376	514	228	261	242	202	273	273	252	356
LdBPK_140018200	185	265	285	445	146	213	254	106	278	242	197	230	210	297	250	299	137	155	211	315	382	344	413	76	299	177	222	382	366	240	131	175	284	390	163	157	293	129	167	173	180	345
LdBPK_140018300	50	99	95	182	25	57	103	55	139	123	63	46	36	85	38	83	42	85	88	133	105	115	138	29	77	74	117	230	204	163	50	46	91	131	82	42	83	34	42	69	66	101
LdBPK_140018400	84	144	163	502	128	172	142	106	137	149	127	104	137	188	141	180	75	81	127	169	208	205	286	79	296	216	128	209	201	127	86	99	194	304	113	122	193	114	66	69	89	206
LdBPK_140018500	43	83	100	148	58	124	82	31	60	95	77	85	48	57	73	70	40	54	37	90	103	126	95	24	140	111	82	70	80	49	45	31	85	97	56	57	99	42	50	80	55	91
LdBPK_140018600	204	276	296	469	119	136	276	211	314	336	199	230	214	461	165	405	155	206	255	492	428	407	646	139	282	213	289	765	667	462	192	186	483	604	273	202	386	151	151	185	252	531
LdBPK_140018700	38	79	60	86	28	42	99	59	125	94	59	31	26	57	40	39	40	66	59	101	67	62	63	9	57	56	108	185	137	110	33	26	38	56	43	31	43	22	33	27	40	56
LdBPK_140018800	117	263	202	384	80	160	130	75	182	179	122	117	120	170	139	170	64	92	92	84	254	267	246	42	237	176	112	236	174	120	62	127	103	167	82	148	138	95	81	119	94	167
LdBPK_140018900	516	779	634	1367	436	639	855	209	782	961	703	601	531	901	554	857	324	391	604	976	1095	1053	885	296	868	609	547	1175	959	646	646	575	846	1320	465	546	642	341	493	592	457	888
LdBPK_140019000	309	460	437	1012	323	506	500	189	341	502	369	378	315	477	451	587	235	368	289	439	563	624	688	158	723	605	482	776	513	420	229	264	480	712	259	279	381	257	246	332	318	496
LdBPK_140019100	125	185	135	308	98	186	149	54	148	167	80	118	82	151	98	197	73	110	62	119	164	172	208	40	199	174	94	204	155	104	92	122	138	206	84	112	102	73	79	115	97	160
LdBPK_140019200	1736	4429	2939	4721	2114	4386	2772	1494	2320	2730	2383	2366	1129	1533	2300	3277	1239	2297	1705	1932	3557	3957	2544	951	3369	4878	2239	3482	3052	1823	1633	1534	1976	3634	1185	1597	1764	1001	1492	1664	1567	2770
LdBPK_140019300	22	43	29	60	14	17	81	39	117	82	18	22	23	42	26	25	14	41	64	82	48	62	43	8	39	24	61	118	119	71	32	20	33	43	17	34	23	14	17	28	10	24
LdBPK_140019400	226	319	165	347	123	204	296	189	288	334	213	277	180	209	162	233	179	296	270	396	388	415	292	71	211	247	370	470	402	347	217	176	242	297	189	168	150	72	203	250	158	317
LdBPK_140019500	93	136	128	132	47	108	133	111	147	135	82	84	62	111	88	161	116	136	96	149	113	131	155	33	133	108	126	188	171	147	54	85	97	163	86	53	71	23	89	78	38	127
LdBPK_140019600	512	985	793	1821	640	797	775	315	649	1027	535	574	682	1123	678	1009	372	428	537	861	986	993	1239	364	1180	621	490	1133	858	624	306	371	953	1468	359	488	763	448	439	490	629	993
LdBPK_140019700	49	71	61	105	46	69	99	54	75	91	41	50	27	63	59	99	53	79	54	76	55	123	73	35	95	89	77	122	125	88	49	43	51	133	22	61	43	20	39	45	49	65
LdBPK_140019800	384	802	906	2413	774	1047	612	209	383	808	409	624	1076	1314	1216	1784	292	448	379	476	667	970	1285	360	1983	1117	465	748	489	431	354	470	821	1373	229	455	847	648	299	487	601	1096
LdBPK_140019900	130	171	186	306	99	136	142	72	137	183	139	133	78	113	159	175	80	119	124	196	182	251	279	54	223	173	110	221	218	143	103	99	198	288	144	91	191	85	83	130	139	237
LdBPK_140020000	656	1272	1027	1868	647	971	1194	555	845	1152	806	786	987	1276	992	1902	392	547	652	1073	1589	1800	1748	445	1806	1168	739	1536	1220	846	670	734	1215	1839	546	733	911	495	593	812	714	1405
LdBPK_140020100	264	411	371	931	218	351	259	139	382	414	296	261	302	480	234	515	132	213	291	387	481	510	624	137	534	356	267	565	549	324	190	245	411	602	207	185	410	236	176	242	241	427
LdBPK_140020200	393	628	453	1096	241	425	577	294	560	688	337	353	340	514	355	538	269	508	409	662	641	658	652	159	631	482	544	970	776	594	380	330	557	710	338	294	424	246	363	333	316	555
LdBPK_140020300	27	18	43	65	19	15	27	15	38	24	17	25	11	32	24	37	14	24	31	47	34	47	78	6	34	36	23	69	71	54	13	11	36	52	11	20	53	29	12	24	46	57
LdBPK_140020400	91	70	133	219	64	77	97	48	92	102	78	121	77	151	113	151	39	66	51	90	127	123	169	35	179	140	63	207	152	99	62	58	138	187	68	80	120	80	72	70	98	150
LdBPK_140020500	44	83	48	96	24	67	60	71	85	73	48	45	32	65	32	78	45	77	62	80	73	121	70	28	86	64	64	203	141	93	34	42	58	76	33	53	35	18	41	30	45	64
LdBPK_140020600	31	44	55	61	22	38	38	41	40	40	21	27	39	51	18	61	12	23	39	52	51	83	75	17	50	55	38	76	57	38	14	25	64	65	21	19	23	17	10	22	29	42
LdBPK_140020700	63	124	79	160	29	72	97	77	93	77	77	93	28	43	27	51	27	70	51	108	111	140	54	18	49	46	96	180	134	115	65	44	48	84	80	57	48	42	58	73	32	86
LdBPK_140020800	61	140	109	250	50	103	124	31	136	120	83	72	106	118	103	146	63	96	88	146	163	142	130	34	170	182	92	230	176	128	51	84	117	145	71	74	95	68	63	78	84	129
LdBPK_140020900	82	111	98	123	49	79	181	91	120	121	71	79	50	97	96	127	54	90	91	126	135	173	146	35	130	122	131	291	254	162	68	83	74	129	64	83	96	33	66	56	60	107
LdBPK_140021000	1237	2293	1902	4982	1409	1698	1505	596	1711	2373	1377	1884	1793	2677	2003	3784	765	1027	1405	1728	2174	2325	2922	696	2408	1763	1104	2532	1886	1408	1032	1086	2225	3337	1063	1507	1944	1552	999	1448	1493	2277
LdBPK_140021100	53	94	65	115	57	104	148	97	51	84	43	74	39	51	85	117	31	97	78	92	63	135	65	26	120	131	90	205	119	88	49	41	55	95	31	79	51	25	54	55	42	62
LdBPK_140021200	937	1590	1024	2812	823	1143	871	402	905	1075	960	973	892	1635	1152	1525	473	758	597	786	1715	1732	1793	472	1678	1057	794	1228	1038	719	806	939	1310	1850	919	988	1139	798	890	936	823	1376
LdBPK_140021300	80	232	168	329	100	157	111	45	107	141	153	146	123	135	137	200	53	78	98	103	228	203	176	80	218	192	90	202	150	108	87	94	159	241	92	106	150	84	111	91	114	185
LdBPK_140021400	205	478	464	892	301	425	345	172	320	389	284	355	319	461	459	769	180	237	254	380	578	762	770	185	873	541	304	631	463	326	249	293	436	878	208	308	542	247	191	290	353	597
LdBPK_140021500	187	294	281	456	150	247	381	241	369	437	187	207	161	269	202	321	134	326	290	376	382	401	331	109	334	268	306	639	487	326	156	152	264	389	163	183	213	109	157	186	176	287
LdBPK_150005000	6316	6462	5342	13472	3707	3674	1348	986	3284	4525	3777	7564	5455	10022	4772	6815	2035	2949	2128	2210	6283	7100	9505	2666	5267	3898	1109	2169	3208	2322	8216	7955	12295	12525	7236	5226	5982	3515	5128	5626	4328	7854
LdBPK_150005100	202	405	248	647	163	387	368	165	255	343	286	342	188	256	214	307	172	249	213	358	354	336	247	89	278	322	185	334	280	174	183	190	233	432	251	334	366	213	213	210	162	362
LdBPK_150005200	84	158	190	336	94	218	277	101	197	251	122	122	86	178	155	256	127	126	178	263	138	135	149	79	148	174	130	253	250	155	80	97	163	302	126	132	228	132	95	93	92	222
LdBPK_150005300	625	1305	905	2102	719	1304	425	235	449	660	924	1024	864	1100	1042	1353	278	470	372	477	930	865	850	306	944	878	267	387	393	279	530	612	747	1233	716	1056	1243	835	489	625	542	975
LdBPK_150005400	719	1190	919	1843	545	1157	1172	789	1020	1177	712	926	782	1255	970	1413	616	831	807	1240	956	1066	993	390	1002	1017	699	1323	1011	698	629	713	1003	1499	667	970	1170	703	623	803	760	1293
LdBPK_150005500	337	460	297	755	258	296	341	179	422	528	250	434	384	671	386	625	154	237	310	479	436	405	459	121	484	231	260	512	370	362	275	266	437	603	360	412	363	252	245	294	301	460
LdBPK_150005600	67	88	62	120	39	71	122	69	93	96	61	54	29	78	53	81	52	112	84	117	74	70	90	23	55	71	76	122	106	75	54	42	76	91	97	72	116	29	50	52	59	84
LdBPK_150005700	201	330	244	676	103	222	163	112	244	387	185	257	250	347	176	393	110	145	185	285	222	286	290	117	266	218	117	260	231	164	121	190	283	454	195	248	389	276	159	187	170	362
LdBPK_150005800	210	365	322	526	210	321	301	220	295	308	336	298	224	342	303	518	188	257	249	358	439	426	296	132	324	330	237	442	336	219	170	193	313	533	346	366	449	225	189	188	242	396
LdBPK_150005900	23	26	42	54	11	40	43	17	36	37	24	23	8	33	19	38	11	39	32	45	45	33	31	18	29	29	34	45	48	35	23	8	42	46	49	65	41	15	21	20	25	38
LdBPK_150006000	94	121	108	200	59	96	164	105	165	108	92	87	45	92	54	91	80	119	115	202	144	102	100	33	103	80	101	247	189	137	49	32	79	178	100	91	168	74	54	79	76	127
LdBPK_150006100	539	1163	771	2030	374	903	620	338	838	846	782	640	691	804	592	757	338	551	671	831	995	932	680	273	597	702	441	857	722	490	514	517	729	1011	689	798	998	660	522	608	460	900
LdBPK_150006200	85	109	104	167	74	128	247	209	283	249	61	139	88	122	122	192	158	181	177	327	65	174	71	36	108	134	119	363	259	246	73	113	101	190	70	90	106	65	78	79	87	134
LdBPK_150006300	517	1035	626	1837	376	635	1143	852	1270	1379	757	883	734	901	719	1048	593	776	990	1529	903	948	628	321	675	606	768	1371	1109	871	620	581	731	1079	471	772	706	681	528	692	422	781
LdBPK_150006400	449	713	413	1162	345	446	634	233	550	704	632	627	493	620	493	615	330	396	356	694	821	645	416	160	508	386	340	656	510	426	446	443	536	769	421	558	510	348	399	449	300	598
LdBPK_150006500	148	375	280	603	124	292	208	141	266	309	267	317	227	324	170	424	130	146	252	272	340	366	283	131	188	269	150	309	300	210	140	223	245	525	203	286	343	193	178	205	141	307
LdBPK_150006600	444	571	546	891	264	336	471	210	528	501	372	471	424	730	466	845	228	232	341	549	528	573	676	171	434	415	224	533	489	308	437	499	529	886	546	506	767	330	306	389	374	768
LdBPK_150006700	596	1191	647	1817	397	647	492	361	814	873	748	788	647	928	526	808	327	456	505	720	1047	1090	835	223	681	565	378	732	612	504	551	582	747	982	649	759	855	582	564	781	540	896
LdBPK_150006800	228	324	187	565	101	175	200	120	254	302	201	236	164	248	126	272	122	151	175	348	298	278	174	62	142	129	127	251	219	154	149	151	192	312	258	266	289	183	147	220	162	233
LdBPK_150006900	101	248	174	324	101	128	146	61	198	184	181	175	135	208	114	203	55	74	145	181	213	260	149	67	141	126	131	269	170	126	115	118	139	272	159	224	239	166	88	127	99	178
LdBPK_150007000	338	602	443	807	234	283	410	340	616	585	449	458	316	509	367	682	235	364	413	594	504	555	439	159	333	412	306	748	655	399	243	311	373	666	433	426	563	290	345	439	312	534
LdBPK_150007100	274	254	289	477	174	167	108	107	344	266	127	370	184	366	184	344	149	194	221	171	152	321	324	68	182	136	93	167	239	193	206	244	293	395	266	245	279	155	228	205	200	418
LdBPK_150007200	104	164	86	218	57	110	176	127	127	113	149	165	59	83	107	114	72	129	130	178	183	203	73	33	96	66	123	221	151	116	87	83	78	151	120	176	112	71	78	135	52	104
LdBPK_150007300	18	50	33	76	13	30	16	26	44	25	28	37	17	37	15	49	18	30	23	36	46	42	26	8	16	21	18	37	44	23	11	16	17	30	19	27	47	25	21	35	26	32
LdBPK_150007400	370	622	459	799	199	456	475	297	502	455	531	428	255	363	333	509	217	501	400	499	423	506	339	131	385	347	264	568	525	346	161	241	313	477	360	383	533	290	281	347	274	470
LdBPK_150007500	1	20	13	27	11	15	11	10	20	28	7	11	20	25	13	9	7	16	16	20	21	6	20	3	12	10	8	23	28	5	8	5	17	13	10	14	28	9	8	10	10	19
LdBPK_150007600	648	1377	784	2069	693	856	456	163	358	480	940	989	697	902	978	1366	241	303	344	385	892	1069	677	298	1083	726	272	429	290	220	424	553	659	1050	666	861	1027	755	541	690	491	804
LdBPK_150007700	25	34	21	41	6	31	16	15	24	22	18	23	17	19	16	18	7	7	20	23	32	44	30	9	23	21	15	27	12	13	17	17	13	34	18	17	24	12	11	15	11	26
LdBPK_150007800	57	95	50	151	32	29	77	67	95	64	73	48	42	62	38	74	36	59	74	110	100	80	59	27	31	31	38	176	118	108	54	48	60	111	51	103	100	53	57	38	32	73
LdBPK_150007900	272	456	315	569	155	186	418	277	300	330	317	339	237	423	214	517	193	321	415	484	368	428	457	159	313	230	325	666	554	344	204	251	386	590	361	310	540	182	259	295	297	482
LdBPK_150008000	654	1236	920	2415	509	944	743	343	702	1064	876	736	889	1148	781	965	343	499	476	667	1140	967	872	311	756	756	478	710	607	430	608	616	943	1325	931	1051	1300	872	526	677	641	1027
LdBPK_150008100	268	272	324	723	159	150	102	44	346	223	267	457	275	635	255	568	113	167	195	212	323	335	521	131	248	126	68	189	281	184	220	283	471	673	427	460	671	319	220	331	273	540
LdBPK_150008200	507	595	537	1326	485	344	200	83	291	488	522	670	591	1132	576	718	189	145	105	302	646	528	696	159	624	339	117	246	230	196	516	515	669	960	790	795	812	548	405	607	475	775
LdBPK_150008300	308	419	344	635	288	399	417	246	433	477	316	336	285	470	321	517	239	376	371	549	303	325	319	141	335	288	252	455	470	280	277	262	507	571	488	490	621	359	237	241	295	402
LdBPK_150008400	147	176	153	293	95	135	139	77	153	225	143	196	126	187	111	224	113	130	170	288	183	189	174	62	122	146	78	269	197	177	143	143	230	294	189	164	190	85	138	152	139	198
LdBPK_150008500	378	917	496	1219	259	484	289	255	479	624	508	551	502	681	338	691	212	430	500	635	587	666	462	257	380	519	260	656	513	451	408	412	513	821	397	593	666	396	388	447	362	638
LdBPK_150008600	807	1629	1006	2612	694	1070	2786	1983	4563	3587	1170	1054	1032	1428	975	1012	1982	2911	3010	3574	1469	1492	1251	470	1222	1128	2488	3739	3696	2224	1188	1030	1321	1982	1314	1406	1747	959	1039	940	725	1389
LdBPK_150008700	365	795	464	1366	273	492	462	300	582	741	525	466	526	775	473	710	322	477	490	699	634	578	482	198	445	396	345	601	521	394	404	357	541	889	496	610	658	505	387	496	418	606
LdBPK_150008800	308	626	383	976	163	438	399	167	421	503	471	476	314	494	244	425	173	249	341	498	497	483	329	140	328	259	245	470	373	315	322	341	406	651	376	494	499	395	336	394	217	446
LdBPK_150008900	292	528	258	677	180	281	325	160	318	485	279	330	306	417	206	336	202	300	211	410	447	501	312	122	356	250	216	349	247	235	292	307	446	508	423	436	415	280	263	313	191	362
LdBPK_150009000	7	15	19	27	7	18	27	15	16	25	12	17	10	14	9	28	9	13	19	30	12	22	15	10	16	14	21	23	27	23	8	9	17	24	10	22	20	16	20	6	6	20
LdBPK_150009100	45	35	46	90	18	35	40	27	44	29	21	30	30	57	26	57	19	15	43	38	30	33	57	18	25	28	15	35	32	30	27	22	61	83	33	19	36	37	23	14	26	57
LdBPK_150009200	523	1291	1715	3558	323	91	442	118	1662	725	126	603	375	445	420	666	134	160	1039	576	315	316	931	485	559	686	475	658	1531	789	51	123	623	957	116	263	1014	892	377	646	829	1413
LdBPK_150009300	501	1194	690	2124	291	64	638	54	506	186	102	451	144	144	336	199	101	113	377	168	251	273	347	162	486	487	397	297	667	288	52	64	212	308	117	224	375	307	301	467	322	633
LdBPK_150009400	86	157	111	327	88	110	125	59	177	198	117	82	117	178	86	120	82	96	100	161	136	134	89	27	103	91	88	102	114	82	90	83	106	174	136	188	168	114	83	101	84	131
LdBPK_150009500	98	173	245	405	107	195	131	72	184	183	145	164	170	250	154	265	57	83	137	190	182	198	185	74	171	108	70	196	209	135	118	124	225	345	150	207	268	182	108	119	172	289
LdBPK_150009600	5	14	8	23	2	14	27	13	4	18	12	23	2	11	15	17	5	16	11	2	7	18	12	6	16	7	15	12	19	7	5	10	6	10	8	15	14	4	3	17	8	10
LdBPK_150009700	357	642	429	1316	241	590	387	255	475	615	470	477	392	561	340	498	247	370	335	509	513	493	378	156	351	426	236	352	365	272	298	319	353	669	550	536	668	460	336	332	306	671
LdBPK_150009800	0	0	0	2	0	0	0	0	1	0	0	0	0	0	0	0	1	4	1	0	0	0	0	0	0	0	1	1	0	1	0	0	0	0	0	0	0	0	0	0	4	0
LdBPK_150009900	0	0	0	0	0	0	3	2	0	0	0	0	0	0	0	0	1	1	1	1	0	0	1	0	2	0	1	4	2	0	0	0	0	0	0	0	0	1	1	0	0	0
LdBPK_150010000	2	7	0	5	7	4	10	11	4	5	0	4	2	6	1	4	4	2	8	13	2	2	0	3	5	9	4	16	15	16	3	2	6	2	2	4	0	1	0	8	0	0
LdBPK_150010200	11	45	25	27	27	36	41	47	27	46	42	33	23	32	27	38	17	29	26	37	60	44	23	3	39	29	25	47	47	36	24	28	11	22	47	41	18	10	28	45	17	16
LdBPK_150010300	45	60	44	99	44	41	41	14	56	79	52	73	22	97	47	63	33	33	41	79	78	58	69	10	53	27	21	81	54	49	76	84	61	65	68	77	58	41	44	31	22	65
LdBPK_150010400	406	705	520	1247	345	427	560	226	930	1081	491	444	514	835	559	828	360	415	463	853	647	537	705	313	652	425	350	684	751	496	576	540	925	1323	486	481	918	478	292	288	413	715
LdBPK_150010500	260	499	433	1107	198	325	201	95	367	591	402	316	471	623	378	627	150	188	215	378	537	480	459	164	367	357	113	280	275	246	325	351	588	855	449	444	628	491	305	263	372	565
LdBPK_150010600	194	324	293	854	137	288	297	316	392	465	269	214	281	324	239	341	140	228	327	503	300	333	273	131	237	233	214	421	370	323	188	203	255	469	265	232	359	305	210	203	176	322
LdBPK_150010700	596	1268	914	2149	516	997	1071	508	956	1234	938	688	928	1281	777	1361	490	845	971	1256	1079	1008	933	428	901	798	542	1214	972	722	653	519	1163	1675	962	1030	1587	878	659	612	762	1158
LdBPK_150010800	18	52	35	49	24	22	61	22	38	42	31	39	31	30	30	65	28	22	44	63	35	20	29	11	27	22	29	86	67	61	21	28	32	71	26	37	44	20	18	28	27	55
LdBPK_150010900	32	28	18	66	26	18	30	17	35	37	19	44	24	49	22	24	25	22	25	43	42	57	44	11	41	28	31	34	26	31	24	26	37	52	52	32	43	24	18	40	27	35
LdBPK_150011000	175	411	274	710	143	282	262	167	311	437	317	327	329	395	261	415	120	169	339	457	381	413	324	116	294	275	293	544	368	302	242	199	346	535	247	338	435	302	156	187	188	369
LdBPK_150011100	152	130	190	424	134	89	94	41	151	165	126	158	213	346	221	281	85	78	87	172	145	109	277	60	216	119	66	116	134	78	112	121	248	348	164	169	288	154	117	141	157	255
LdBPK_150011200	218	329	317	652	195	205	338	196	355	370	264	278	271	444	269	509	197	238	283	500	262	307	338	145	288	214	193	405	444	251	149	176	366	552	313	211	466	240	191	172	240	430
LdBPK_150011300	26	77	73	175	46	59	114	60	112	144	65	59	60	94	68	98	70	56	88	130	50	51	72	25	112	55	83	177	145	86	46	64	84	131	57	53	104	52	50	36	61	99
LdBPK_150011400	131	366	200	562	112	238	322	216	356	339	267	282	217	267	179	248	181	287	336	431	340	327	258	105	228	261	279	386	335	236	217	231	203	424	210	272	366	237	182	204	150	340
LdBPK_150011500	827	1706	1193	3261	782	1251	798	432	1012	1384	992	949	1373	1838	1151	1871	399	639	701	1094	1285	1289	1252	459	1369	916	471	1027	892	662	807	715	1219	1946	1141	1192	1711	1229	805	844	899	1451
LdBPK_150011600	100	170	156	381	90	155	114	56	116	176	114	147	127	191	117	177	76	66	107	175	120	139	145	60	155	128	83	147	123	122	67	82	135	249	131	159	236	150	110	109	142	172
LdBPK_150011700	413	722	529	1366	354	665	854	863	1433	1341	524	612	571	892	590	1018	576	1032	1225	1801	745	767	686	281	763	749	1010	1979	1722	1385	384	397	847	990	494	662	845	594	330	369	386	676
LdBPK_150012000	379	655	451	1033	238	431	680	537	626	780	367	483	330	556	292	720	428	650	606	967	488	751	496	190	347	420	567	1152	752	736	459	391	493	760	476	558	580	346	394	474	407	587
LdBPK_150012100	1191	2180	1765	4215	1182	1942	1607	814	1932	2259	1429	1836	1822	2529	1979	2847	966	1389	1403	2029	1588	1738	1927	723	2068	1636	1029	1721	1520	1180	943	1312	1835	2626	1391	1601	2659	1381	1180	1356	1211	1991
LdBPK_150012200	36	79	72	187	64	84	54	81	84	107	61	103	55	122	91	163	49	75	101	96	50	114	65	34	86	72	39	136	89	78	30	75	102	121	51	72	82	69	52	48	58	103
LdBPK_150012300	105	184	122	303	115	219	212	101	116	139	181	148	139	163	200	229	114	153	131	127	177	218	145	71	247	166	105	194	137	103	99	117	120	219	147	182	180	151	98	131	118	138
LdBPK_150012400	32	63	74	143	34	59	50	31	55	72	64	53	57	66	53	126	22	47	61	80	69	47	57	35	58	61	44	71	68	38	34	40	61	132	23	64	102	65	23	44	43	81
LdBPK_150012500	82	225	108	262	90	134	166	69	110	121	138	132	60	114	145	145	73	76	113	129	135	144	82	61	113	114	112	154	134	110	73	83	120	198	111	147	145	92	82	93	85	140
LdBPK_150012600	40	94	100	164	46	42	157	77	179	212	85	66	63	155	53	108	64	55	128	181	94	95	144	42	103	53	62	205	148	121	51	76	140	167	73	86	133	53	66	53	77	141
LdBPK_150012700	8	20	18	24	15	9	19	4	30	32	13	17	15	23	19	39	17	9	20	34	16	20	25	4	18	12	22	34	32	18	7	12	35	25	22	22	14	11	11	10	16	14
LdBPK_150012800	167	274	224	478	135	227	268	73	216	293	169	230	161	254	205	278	137	121	153	225	245	277	231	54	281	146	124	205	217	140	140	192	260	285	263	260	294	185	118	184	146	218
LdBPK_150012900	34	37	21	29	14	28	47	13	28	25	26	30	16	33	18	52	10	16	20	37	44	41	34	13	34	20	27	41	34	23	16	22	36	32	33	47	32	20	27	28	16	28
LdBPK_150013000	60	109	113	260	71	138	197	115	128	145	96	78	80	81	121	149	89	180	114	161	68	104	84	43	117	100	130	239	166	107	33	61	70	122	118	132	162	101	57	93	77	116
LdBPK_150013100:tRNA	284	660	395	1106	306	665	482	334	630	722	369	392	318	354	385	487	271	514	422	500	375	501	349	141	534	525	358	438	415	293	207	240	294	437	294	413	485	372	262	294	286	418
LdBPK_150013200:tRNA	0	0	0	0	0	0	0	0	0	0	0	0	0	0	0	0	0	0	0	0	0	0	0	0	0	0	0	0	0	0	0	0	0	0	0	0	0	0	0	0	0	0
LdBPK_150013300:rRNA	0	1	1	9	0	0	0	0	0	1	0	0	0	1	0	1	0	1	1	1	3	7	2	0	2	1	1	2	0	1	1	1	0	0	0	2	2	0	0	2	0	1
[truncated: 6,689 more rows]
