# Supplementary material for: Four layer multi-omics reveals molecular responses to aneuploidy in Leishmania
Source: PLoS Pathog. 2022 Sep 23;18(9):e1010848. doi: 10.1371/journal.ppat.1010848 (PMC9534393; doi:10.1371/journal.ppat.1010848)
Supplement: S4 Table — Output generated by MaxQuant. (XLSX) [file ppat.1010848.s004.xlsx]

## Sheet: Identified Proteins
Protein IDs	Majority protein IDs	Peptide counts (all)	Peptide counts (razor+unique)	Fasta headers	Peptides 173_BR1	Peptides 173_BR2	Peptides 173_BR3	Peptides 173_BR4	Peptides 173_Log_BR1	Peptides 173_Log_BR2	Peptides 173_Stat_BR1	Peptides 173_Stat_BR2	Peptides 173_Stat_BR3	Peptides 173_Stat_BR4	Peptides 178_BR1	Peptides 178_BR2	Peptides 178_BR3	Peptides 178_BR4	Peptides 178_Log_BR1	Peptides 178_Log_BR2	Peptides 178_Stat_BR1	Peptides 178_Stat_BR2	Peptides 178_Stat_BR3	Peptides 178_Stat_BR4	Peptides 275_BR1	Peptides 275_BR2	Peptides 275_BR3	Peptides 275_BR4	Peptides 275_Log_BR1	Peptides 275_Log_BR2	Peptides 275_Stat_BR1	Peptides 275_Stat_BR2	Peptides 275_Stat_BR3	Peptides 275_Stat_BR4	Peptides 282_BR1	Peptides 282_BR2	Peptides 282_BR3	Peptides 282_BR4	Peptides 288_BR1	Peptides 288_BR2	Peptides 288_BR3	Peptides 288_BR4	Peptides 575_BR1	Peptides 575_BR2	Peptides 575_BR3	Peptides 575_BR4	Razor + unique peptides 173_BR1	Razor + unique peptides 173_BR2	Razor + unique peptides 173_BR3
CON__Q3MHN5;CON__ENSEMBL:ENSBTAP00000018229	CON__Q3MHN5;CON__ENSEMBL:ENSBTAP00000018229	1;1	1;1	;	1	0	0	0	0	0	0	0	1	1	0	1	0	0	0	0	0	0	0	0	0	1	0	0	0	0	1	0	0	0	0	1	0	0	1	1	0	0	0	1	0	1	1	0	0
CON__ENSEMBL:ENSBTAP00000034412	CON__ENSEMBL:ENSBTAP00000034412	6	6		1	1	0	0	1	0	6	2	4	4	0	0	0	0	0	0	4	1	2	4	1	1	1	2	0	0	4	2	5	4	0	0	0	0	1	0	0	0	0	0	0	0	1	1	0
CON__P00761	CON__P00761	7	7		6	3	5	5	5	4	6	4	5	5	5	3	5	5	6	6	5	4	4	3	6	4	3	3	7	4	7	3	4	4	5	6	3	5	4	4	5	5	5	5	3	3	6	3	5
CON__P02533;CON__A2A4G1;CON__P08727;CON__P19001;CON__P35900;CON__Q9D312	CON__P02533	28;7;4;4;1;1	17;0;0;0;0;0		2	4	3	7	2	3	8	2	3	10	3	8	3	4	3	2	1	0	0	1	7	8	9	3	4	2	2	1	3	8	3	10	8	3	1	5	1	2	6	1	11	11	0	0	0
CON__P02662	CON__P02662	4	4		0	0	0	0	0	0	4	0	0	0	0	0	0	0	0	0	0	0	0	0	0	0	0	0	0	0	0	0	1	0	0	0	0	0	0	0	0	0	0	0	0	0	0	0	0
CON__P02663	CON__P02663	3	3		0	0	0	0	0	0	3	0	0	0	0	0	0	0	0	0	0	0	0	0	0	0	0	0	0	1	1	0	0	0	0	1	0	0	0	0	0	0	0	0	0	0	0	0	0
CON__P02668	CON__P02668	2	2		0	0	0	0	0	0	2	0	0	0	0	0	0	0	0	0	0	0	0	0	0	0	0	0	0	0	0	0	0	0	0	0	0	0	0	0	0	0	0	0	0	0	0	0	0
CON__P02769;CON__P02768-1	CON__P02769	40;3	40;3		30	28	17	13	12	15	28	25	27	28	26	31	12	15	17	18	15	17	11	28	30	31	17	15	15	18	28	19	24	24	27	28	13	12	27	26	12	11	27	27	18	23	30	28	17
CON__P04259	CON__P04259	32	2		7	6	5	2	2	7	12	7	4	11	7	5	4	4	7	5	4	3	4	3	8	8	8	5	11	4	4	3	6	5	3	11	9	5	6	6	3	6	6	3	11	12	1	1	0
CON__P04264	CON__P04264	43	43		25	14	13	23	14	14	28	22	19	25	24	27	9	17	23	16	14	13	9	18	26	27	27	26	26	11	15	7	19	21	16	26	18	14	20	19	13	18	24	2	20	26	25	14	13
CON__P06868	CON__P06868	2	2		0	0	0	0	0	0	0	0	1	0	0	0	0	0	0	0	0	0	0	0	0	0	0	0	0	0	0	1	0	0	0	0	0	0	0	0	0	0	0	0	0	0	0	0	0
CON__P08779	CON__P08779	29	24		3	9	3	5	2	5	8	4	3	13	3	6	2	4	4	3	1	0	0	2	8	7	9	3	5	1	2	1	3	5	3	12	6	4	1	5	1	2	5	1	9	15	1	6	0
CON__P12763	CON__P12763	11	11		8	7	4	5	4	3	7	4	6	7	8	10	4	2	3	3	4	4	5	8	10	9	5	5	4	3	6	6	4	4	6	8	4	2	7	5	4	3	8	8	3	7	8	7	4
CON__P13645;CON__P02535-1;CON__Q7Z3Y7;CON__Q148H6;CON__P05784;CON__Q7Z3Z0;CON__Q7Z3Y8;CON__Q99456;CON__Q14525;CON__Q9UE12;CON__Q15323;CON__A2A5Y0;CON__Q14532;CON__A2AB72;CON__O76015;CON__O76013;CON__Q7Z3Y9;CON__O76014;CON__REFSEQ:XP_986630;CON__Q2M2I5	CON__P13645	35;8;4;3;2;2;2;2;1;1;1;1;1;1;1;1;1;1;1;1	35;8;4;3;2;2;2;2;1;1;1;1;1;1;1;1;1;1;1;1		23	10	12	20	9	13	24	24	16	26	17	26	10	13	21	8	9	11	8	19	27	26	23	24	27	11	16	7	18	20	15	21	11	16	13	8	12	11	21	1	19	24	23	10	12
CON__P13647	CON__P13647	20	7		7	3	3	3	0	6	8	7	2	6	6	5	2	4	6	4	2	2	2	2	8	6	5	5	8	4	3	1	4	2	2	7	7	3	2	2	2	3	7	0	11	6	2	0	0
CON__P15497	CON__P15497	2	2		2	1	0	0	0	1	2	1	2	0	0	0	1	0	0	0	0	0	0	0	1	0	0	0	0	1	1	1	0	1	1	2	1	0	0	0	0	0	0	1	0	0	2	1	0
CON__P34955	CON__P34955	10	10		6	4	1	0	1	2	5	3	3	3	6	6	1	1	1	1	2	2	0	4	10	7	3	3	2	2	5	1	3	4	7	9	1	0	6	5	0	1	6	6	1	4	6	4	1
CON__P35527	CON__P35527	33	32		5	11	11	17	8	14	15	14	9	20	13	17	5	15	14	8	4	7	9	9	18	20	19	13	18	5	11	8	15	16	9	17	14	13	9	11	10	10	20	0	13	23	4	11	10
CON__P35908;CON__P07744;CON__Q01546;CON__Q9R0H5;CON__Q7Z794;CON__Q9DCV7;CON__Q3KNV1;CON__P08729;CON__Q9NSB2;CON__Q6ISB0;CON__REFSEQ:XP_932229	CON__P35908	23;4;4;3;3;2;2;2;2;2;1	14;0;0;0;0;0;0;0;0;0;0		12	4	10	7	7	8	14	14	10	13	12	10	7	10	15	8	8	5	6	7	11	17	11	11	20	7	10	3	8	11	6	12	13	12	10	8	6	8	17	3	13	15	7	2	4
CON__P48668	CON__P48668	32	30		6	5	5	2	1	7	12	7	4	11	7	5	4	4	6	5	3	3	4	3	7	8	8	4	10	4	4	3	6	5	3	11	10	4	5	6	3	5	6	2	12	12	4	4	5
CON__Q04695;CON__Q9QWL7	CON__Q04695;CON__Q9QWL7	17;15	4;4	;	2	2	3	5	1	2	5	3	2	6	2	4	1	4	3	1	0	0	1	0	5	5	7	4	3	0	1	1	2	3	3	6	6	3	0	2	0	2	4	1	8	6	1	0	1
CON__Q29443;CON__Q0IIK2	CON__Q29443;CON__Q0IIK2	2;2	2;2	;	1	0	0	0	0	0	1	1	1	1	1	0	1	0	0	0	0	0	0	0	0	0	0	0	0	0	1	0	1	1	1	1	1	1	1	1	0	0	1	1	0	0	1	0	0
CON__Q0V8M9	CON__Q0V8M9	1	1		0	0	0	0	0	0	1	0	0	1	0	0	0	0	1	1	0	0	1	1	0	0	0	0	0	0	1	0	1	1	0	0	0	0	0	0	0	0	0	0	0	0	0	0	0
CON__Q28065	CON__Q28065	5	5		0	0	0	0	0	0	4	2	5	5	0	0	0	0	0	0	0	0	1	2	0	0	0	0	0	1	0	0	2	1	0	1	0	0	0	0	0	0	0	0	0	0	0	0	0
CON__Q28085	CON__Q28085	31	31		19	13	19	18	17	13	19	12	13	20	16	13	13	13	18	17	18	13	15	18	22	15	19	17	24	20	21	14	20	21	14	17	13	10	18	16	15	16	19	16	15	13	19	13	19
CON__Q32MB2;CON__Q7RTS7;CON__Q14CN4-1;CON__Q6IME9;CON__Q3SY84	CON__Q32MB2;CON__Q7RTS7;CON__Q14CN4-1;CON__Q6IME9;CON__Q3SY84	5;4;3;3;3	2;1;1;1;1	;;;;	3	0	2	2	0	1	5	4	2	2	2	2	2	1	3	2	2	0	0	0	3	3	2	2	4	1	0	0	1	0	0	4	1	2	1	0	1	0	3	0	2	4	1	0	1
CON__Q3SX09	CON__Q3SX09	2	2		1	0	0	1	0	0	2	0	1	0	0	1	1	0	0	0	0	0	0	0	2	2	0	0	0	0	1	0	1	1	1	0	0	0	0	0	0	0	1	0	0	0	1	0	0
CON__Q3T052	CON__Q3T052	5	5		1	0	0	0	0	1	0	1	2	1	0	0	1	1	0	0	2	0	0	0	1	1	0	1	0	0	2	0	1	1	1	0	0	2	1	1	1	0	1	3	0	1	1	0	0
CON__Q3ZBS7	CON__Q3ZBS7	3	3		0	0	0	0	0	0	3	1	3	3	0	0	0	0	0	0	1	1	1	0	0	0	0	0	0	1	2	0	2	3	0	0	0	0	0	1	0	0	0	0	0	0	0	0	0
CON__Q5D862	CON__Q5D862	5	5		0	0	0	0	0	0	0	1	0	1	0	0	0	1	0	0	0	0	0	0	0	0	0	0	0	0	0	0	0	0	0	0	1	0	0	0	1	0	0	0	5	0	0	0	0
LdBPK_360060700.1	LdBPK_360060700.1	5	5	hypothetical protein, conserved	1	3	4	2	3	1	0	0	2	4	1	4	2	3	3	3	0	1	0	1	3	1	2	3	1	3	1	0	0	1	1	1	1	2	2	3	3	1	4	3	2	4	1	3	4
LdBPK_260015500.1	LdBPK_260015500.1	11	11	hypothetical protein, conserved	5	2	2	4	5	4	8	1	4	7	5	4	4	4	6	6	5	2	2	3	6	3	4	5	6	5	3	1	3	3	4	7	2	4	6	4	5	4	5	5	5	2	5	2	2
LdBPK_280019200.1	LdBPK_280019200.1	5	5	haloacid dehalogenase-like hydrolase-like protein	1	2	3	2	1	3	2	1	3	2	3	1	3	1	2	2	1	0	1	0	4	1	2	2	2	2	1	1	0	1	1	3	2	2	1	1	2	1	1	2	2	3	1	2	3
LdBPK_110016000.1	LdBPK_110016000.1	4	4	inositol-1,4,5-trisphosphate (IP3) 5-phosphatase, putative	1	0	1	0	3	0	2	1	0	1	1	0	0	0	0	1	2	0	0	1	4	2	2	3	2	2	2	0	1	3	1	1	0	1	2	0	2	0	2	2	2	1	1	0	1
LdBPK_350006200.1	LdBPK_350006200.1	3	3	coatomer subunit zeta, putative	2	0	1	2	2	1	3	2	1	3	0	3	0	1	2	3	1	1	0	1	3	2	1	2	3	3	2	0	1	0	1	3	1	1	0	0	1	1	1	1	2	1	2	0	1
LdBPK_250009400.1	LdBPK_250009400.1	2	2	Translation initiation factor SUI1, putative	1	1	1	1	2	1	0	0	1	0	1	0	1	1	2	1	0	0	0	0	2	1	0	0	2	0	1	0	0	0	1	1	0	1	1	0	0	1	1	1	1	2	1	1	1
LdBPK_170022100.1	LdBPK_170022100.1	3	3	hypothetical protein, conserved	2	1	2	2	2	2	2	1	2	2	2	1	2	2	2	2	1	1	1	1	2	1	2	2	2	1	2	1	1	1	2	2	2	1	1	1	1	2	2	1	2	1	2	1	2
LdBPK_290011900.1	LdBPK_290011900.1	7	7	Elongation factor Ts, mitochondrial, putative	2	1	4	3	3	3	2	0	1	1	3	3	3	3	2	4	1	0	1	1	3	2	1	1	2	4	2	2	2	3	3	3	4	4	4	4	3	1	4	4	1	2	2	1	4
LdBPK_310040500.1	LdBPK_310040500.1	5	5	hypothetical protein, conserved	3	1	3	2	3	3	2	3	2	2	1	1	3	2	1	2	3	2	3	2	2	1	2	2	2	3	1	3	2	3	3	3	2	2	2	3	3	1	1	2	1	2	3	1	3
LdBPK_260027000.1	LdBPK_260027000.1	5	5	hypothetical protein, conserved	3	2	3	3	4	5	4	5	4	3	4	5	3	4	3	3	4	4	3	5	3	3	4	4	3	4	4	2	4	4	4	3	5	4	3	4	3	3	4	4	3	4	3	2	3
LdBPK_230005500.1	LdBPK_230005500.1	6	6	cyclophilin 11, putative	3	2	2	4	3	2	3	3	4	4	3	4	2	2	4	4	2	2	0	1	4	2	3	2	4	3	3	1	0	1	2	5	0	2	4	2	2	2	3	3	3	3	3	2	2
LdBPK_330020900.1	LdBPK_330020900.1	5	5	Thioredoxin, putative	2	4	2	2	2	2	4	2	1	3	2	4	2	1	2	2	1	4	2	4	4	4	5	5	4	4	4	3	2	2	1	2	1	0	2	0	1	3	0	1	2	3	2	4	2
LdBPK_230007900.1	LdBPK_230007900.1	30	30	argininosuccinate synthase, putative	6	6	9	9	7	7	11	8	7	11	3	7	9	6	6	7	10	13	12	10	9	6	6	7	10	5	13	9	12	12	5	7	6	5	4	6	4	7	6	3	7	6	6	6	9
LdBPK_130014600.1	LdBPK_130014600.1	7	7	hypothetical protein, conserved	4	3	5	5	3	6	4	1	3	5	5	4	5	5	4	5	4	3	2	2	4	4	6	6	5	5	3	1	2	1	2	5	3	4	5	3	2	6	3	6	5	5	4	3	5
LdBPK_190010900.1	LdBPK_190010900.1	14	14	hypothetical protein, conserved	3	4	1	5	4	3	8	6	4	3	4	5	5	2	6	3	6	9	7	8	8	6	4	5	5	7	7	6	5	8	4	7	3	6	1	2	5	3	5	4	3	3	3	4	1
LdBPK_320010400.1	LdBPK_320010400.1	7	7	profilin, putative	3	3	4	4	4	3	4	2	5	4	3	1	4	4	4	4	4	3	4	4	3	3	3	3	3	3	3	2	2	2	3	3	4	4	2	4	3	5	4	3	3	3	3	3	4
LdBPK_350024400.1;LdBPK_210013000.1	LdBPK_350024400.1;LdBPK_210013000.1	5;5	5;5	60S ribosomal protein L36, putative;60S ribosomal protein L36, putative	3	2	3	3	3	2	3	1	1	2	2	2	1	2	3	3	2	2	2	1	3	2	1	2	3	3	1	3	1	1	3	3	2	3	3	1	3	3	2	1	3	3	3	2	3
LdBPK_100016600.1	LdBPK_100016600.1	4	4	Archaic translocase of outer membrane 12 kDa subunit, putative	2	2	3	2	2	1	3	3	2	3	1	2	2	2	2	3	1	2	2	3	4	4	2	3	3	3	2	2	2	3	1	3	2	1	2	2	1	2	2	1	2	3	2	2	3
LdBPK_360033800.1	LdBPK_360033800.1	21	21	membrane-bound acid phosphatase 2, putative	9	6	6	8	9	4	17	12	10	11	8	9	4	8	10	11	14	10	5	12	12	6	3	4	13	4	13	8	10	13	16	17	13	13	9	5	6	6	12	8	9	7	9	6	6
LdBPK_350041900.1	LdBPK_350041900.1	6	6	iron-sulfur cluster assembly protein, putative	3	3	4	2	4	4	5	3	3	3	3	2	2	3	3	4	4	3	2	2	6	3	3	4	4	3	2	2	3	3	3	1	3	3	4	3	4	4	4	4	3	4	3	3	4
LdBPK_180010800.1	LdBPK_180010800.1	6	6	RNA binding protein, putative	2	1	2	2	2	2	3	2	2	2	2	2	2	3	2	2	2	1	1	2	2	3	2	2	3	2	2	1	2	2	2	2	2	2	2	2	2	2	2	2	2	2	2	1	2
LdBPK_340008100.1	LdBPK_340008100.1	8	8	WD domain, G-beta repeat, putative	5	4	5	5	3	4	4	4	3	6	3	5	3	2	4	3	4	3	1	3	4	4	4	5	7	7	2	2	2	3	1	5	3	4	3	3	5	2	5	6	3	5	5	4	5
LdBPK_360020300.1	LdBPK_360020300.1	14	14	The ARF-like 2 binding protein BART, putative	8	6	6	7	5	7	7	7	4	7	7	8	5	6	5	7	7	6	5	7	10	9	6	7	7	8	8	5	6	6	7	7	5	6	8	5	6	6	7	6	7	8	8	6	6
LdBPK_320038900.1	LdBPK_320038900.1	9	9	Flagellar Member 7	3	4	6	4	5	3	5	5	5	4	3	4	4	4	6	3	5	4	4	6	4	3	4	3	4	4	5	7	4	5	4	5	4	6	4	4	4	6	6	3	6	3	3	4	6
LdBPK_330032100.1	LdBPK_330032100.1	12	12	hypothetical protein, conserved	6	7	5	5	5	7	5	7	4	5	6	5	4	3	6	7	5	5	5	5	9	6	6	8	8	7	5	8	6	6	5	4	6	6	5	5	3	5	5	4	5	7	6	7	5
LdBPK_290010900.1	LdBPK_290010900.1	18	18	ATP-binding cassette protein subfamily A, member 10, putative	6	2	10	9	10	8	7	4	3	8	10	5	8	9	14	11	8	1	2	1	7	5	6	6	13	6	6	1	3	5	12	13	10	12	11	9	8	10	10	11	6	9	6	2	10
LdBPK_230007100.1	LdBPK_230007100.1	6	6	endoribonuclease L-PSP (pb5), putative	4	4	2	4	4	2	4	2	2	4	3	5	3	3	3	3	3	4	4	5	3	3	3	3	3	3	3	5	2	3	2	3	2	2	2	3	3	2	2	3	2	2	4	4	2
LdBPK_190008600.1	LdBPK_190008600.1	10	10	RNA binding protein, putative	3	3	7	6	5	5	5	1	3	3	5	4	4	5	6	4	5	2	4	2	6	4	4	5	4	5	2	3	2	1	7	6	6	3	6	4	6	5	7	3	6	3	3	3	7
LdBPK_340008900.1	LdBPK_340008900.1	8	8	hypothetical protein, conserved	5	3	6	5	7	7	4	5	4	5	7	7	6	5	8	7	3	2	1	4	5	8	7	6	8	8	6	2	3	4	6	7	7	7	6	5	6	7	6	6	7	8	5	3	6
LdBPK_150005300.1	LdBPK_150005300.1	14	14	Possible lysine decarboxylase, putative	8	7	9	8	8	6	6	4	5	9	7	7	6	8	8	7	6	3	5	3	5	7	8	7	7	8	8	0	5	5	8	10	6	6	9	8	7	8	6	10	7	8	8	7	9
LdBPK_110015600.1;LdBPK_110015500.1	LdBPK_110015600.1;LdBPK_110015500.1	9;9	9;9	40S ribosomal protein S5;40S ribosomal protein S5	7	7	7	7	5	7	7	3	5	5	6	8	6	6	7	7	6	2	5	4	8	8	7	8	7	8	6	6	5	3	6	8	7	5	8	5	7	7	6	6	8	8	7	7	7
LdBPK_310008700.1;LdBPK_310008600.1	LdBPK_310008700.1;LdBPK_310008600.1	5;4	5;4	amino acid transporter aATP11, putative;amino acid transporter aATP11, putative	3	3	4	2	5	4	3	3	0	3	3	3	3	3	5	4	3	1	1	0	4	3	4	3	3	3	0	2	1	1	3	2	1	1	3	3	2	3	3	4	4	3	3	3	4
LdBPK_100009100.1;LdBPK_100009300.1;LdBPK_100009200.1;LdBPK_100009000.1;LdBPK_100008900.1	LdBPK_100009100.1;LdBPK_100009300.1;LdBPK_100009200.1	21;16;14;6;6	21;16;14;6;6	pteridine transporter, putative;pteridine transporter, putative;pteridine transporter, putative	9	14	11	12	10	13	12	10	10	10	7	13	7	9	10	13	12	13	4	7	11	10	10	10	12	12	6	11	10	8	5	7	4	4	11	11	9	11	12	11	11	11	9	14	11
LdBPK_130011700.1	LdBPK_130011700.1	7	7	Putative GTPase activating protein for Arf, putative	3	5	4	4	4	3	4	4	4	5	3	6	3	4	4	5	3	5	4	5	6	5	5	3	6	6	4	5	6	4	3	4	4	4	3	4	4	4	4	4	3	3	3	5	4
LdBPK_350044600.1	LdBPK_350044600.1	9	9	calmodulin-like protein	5	3	6	6	4	6	4	5	5	4	4	4	4	5	4	4	4	3	3	4	7	6	5	5	5	5	7	4	4	4	3	4	4	4	3	3	3	4	5	3	4	4	5	3	6
LdBPK_230006100.1	LdBPK_230006100.1	17	17	GDP-mannose pyrophosphorylase	9	6	9	9	9	8	9	6	9	10	6	7	6	8	8	7	8	5	5	7	9	8	10	6	12	11	11	5	9	6	9	9	10	6	9	7	8	9	8	8	8	11	9	6	9
LdBPK_340014500.1;LdBPK_150007100.1	LdBPK_340014500.1;LdBPK_150007100.1	6;6	6;6	60S ribosomal protein L13a, putative;60S ribosomal protein L13a, putative	4	5	5	4	5	4	5	5	5	4	5	5	3	5	5	5	5	3	2	4	5	4	6	5	5	5	4	5	2	3	4	5	4	4	5	3	5	5	4	5	4	4	4	5	5
LdBPK_250013200.1	LdBPK_250013200.1	19	19	protein phosphatase, putative	12	10	9	10	12	8	16	10	9	13	10	18	10	9	14	16	11	12	11	14	18	11	14	12	14	14	13	9	12	9	11	12	9	10	7	10	11	9	9	10	8	9	12	10	9
LdBPK_130013300.1	LdBPK_130013300.1	24	24	mitochondrial processing peptidase alpha subunit, putative	12	9	10	12	12	8	17	10	13	12	8	12	10	13	13	13	12	10	8	11	12	9	10	12	14	12	13	13	11	9	11	12	12	8	12	9	9	11	10	10	12	12	12	9	10
LdBPK_330033900.1	LdBPK_330033900.1	36	36	hypothetical protein, conserved	17	22	15	15	17	13	19	14	16	16	15	20	11	11	17	15	17	21	22	18	17	13	19	19	19	19	15	26	14	17	15	21	17	17	15	13	16	18	15	15	14	15	17	22	15
LdBPK_300032400.1	LdBPK_300032400.1	9	9	reticulon domain protein, 22 kDa potentially aggravating protein (paple22)	6	6	5	4	6	6	6	5	5	5	5	7	5	5	5	6	4	5	7	7	6	6	4	5	5	4	5	7	5	5	6	5	5	5	4	5	5	6	5	5	5	5	6	6	5
LdBPK_350027500.1	LdBPK_350027500.1	18	18	RNA-binding protein, putative	15	11	11	13	13	13	14	10	10	14	12	17	11	12	16	16	10	11	12	12	16	14	14	13	16	15	15	12	11	12	13	15	11	11	12	10	11	12	12	13	12	12	15	11	11
LdBPK_350056100.1	LdBPK_350056100.1	22	22	polyadenylate-binding protein 1	16	13	14	19	16	13	11	4	6	11	12	13	11	10	13	11	6	8	6	4	14	13	13	14	15	15	9	5	7	8	10	13	10	8	11	11	14	11	10	10	15	10	16	13	14
LdBPK_240006200.1	LdBPK_240006200.1	8	8	ankyrin/TPR repeat protein	5	3	7	6	5	6	4	1	5	4	3	3	5	4	7	5	7	2	2	3	7	3	7	5	4	3	4	1	5	4	6	6	6	6	6	4	6	3	6	3	8	3	5	3	7
LdBPK_100010800.1;LdBPK_100010700.1;LdBPK_100010600.1	LdBPK_100010800.1;LdBPK_100010700.1;LdBPK_100010600.1	26;26;26	26;26;26	GP63, leishmanolysin;GP63, leishmanolysin;GP63, leishmanolysin	16	21	21	19	18	20	25	22	21	20	16	23	17	17	19	20	20	21	20	22	20	17	20	19	17	17	19	17	17	15	17	17	19	15	16	16	17	17	17	17	22	20	16	21	21
LdBPK_080014300.1	LdBPK_080014300.1	20	20	mitochondrial DNA polymerase beta	10	11	10	10	10	12	15	11	11	15	11	12	10	11	13	12	15	9	11	12	13	12	13	13	11	14	14	13	16	14	10	10	11	8	10	10	12	10	11	10	13	13	10	11	10
LdBPK_210010300.1	LdBPK_210010300.1	9	9	DnaJ protein, putative	8	4	7	7	8	6	6	0	5	5	6	5	4	6	7	7	6	2	2	5	5	7	7	5	7	6	5	2	4	4	5	6	6	6	6	6	5	6	7	7	6	6	8	4	7
LdBPK_260024900.1	LdBPK_260024900.1	53	53	hypothetical protein, conserved	35	28	35	33	37	35	37	33	35	40	33	32	27	32	35	37	36	27	29	37	34	37	35	31	39	33	39	32	37	37	35	36	34	32	35	32	31	35	36	32	35	33	35	28	35
LdBPK_320015700.1	LdBPK_320015700.1	34	34	chaperonin containing t-complex protein, putative	22	23	23	25	26	25	24	21	22	22	22	28	21	22	27	26	23	17	12	21	27	25	27	24	28	28	24	19	19	19	25	27	23	23	22	21	21	25	25	22	24	25	22	23	23
LdBPK_120011900.1	LdBPK_120011900.1	24	24	cytochrome oxidase subunit IV, putative	15	15	16	16	16	16	16	16	16	17	14	17	13	14	16	16	14	15	15	15	16	14	13	13	16	15	15	14	16	13	14	16	15	12	15	12	15	16	17	13	15	15	15	15	16
LdBPK_190022000.1	LdBPK_190022000.1	18	18	FK506-binding protein (FKBP)-type peptidyl-prolyl isomerase, putative	10	9	11	11	12	10	10	8	9	11	10	13	9	9	13	10	9	11	10	9	13	10	11	11	13	12	12	8	9	10	10	13	11	11	10	10	12	10	11	11	10	9	10	9	11
LdBPK_220013400.1	LdBPK_220013400.1	30	30	hypothetical protein, conserved	17	20	17	18	18	19	22	15	15	17	14	21	13	14	19	19	16	18	19	18	19	18	20	19	18	19	17	25	16	16	17	16	17	15	16	14	16	16	17	15	18	18	17	20	17
LdBPK_360080100.1	LdBPK_360080100.1	20	20	ATP synthase delta (OSCP) subunit, putative	10	10	14	12	12	12	17	14	11	12	13	15	10	11	13	12	10	10	8	11	13	12	12	13	14	14	10	11	13	9	12	14	15	12	11	8	11	11	14	11	12	13	10	10	14
LdBPK_350047300.1	LdBPK_350047300.1	35	35	poly(A)-binding protein 2	18	22	18	19	21	20	22	18	18	19	18	26	16	17	20	20	17	16	14	18	25	23	22	20	25	22	18	18	16	18	17	22	19	16	18	17	16	17	16	16	18	19	18	22	18
LdBPK_360007200.1;LdBPK_360007000.1;LdBPK_360006900.1;LdBPK_360006800.1	LdBPK_360007200.1;LdBPK_360007000.1;LdBPK_360006900.1;LdBPK_360006800.1	69;69;69;69	69;69;69;69	elongation factor 2;elongation factor 2;elongation factor 2;elongation factor 2	45	47	54	48	46	50	55	45	45	49	42	48	44	49	53	50	47	40	41	45	51	46	50	50	54	50	48	48	46	40	45	46	46	43	40	42	42	43	48	45	52	51	45	47	54
LdBPK_360061400.1	LdBPK_360061400.1	34	34	kinesin-like protein, putative	20	10	25	21	21	17	20	15	20	22	19	19	19	19	18	20	22	17	13	22	21	18	18	20	21	18	19	15	23	17	19	24	19	17	17	12	17	18	21	18	18	22	20	10	25
LdBPK_280028500.1	LdBPK_280028500.1	27	27	Mitochondrial import receptor subunit ATOM69, putative	15	14	17	19	17	17	16	13	17	16	15	16	17	16	18	19	14	15	10	13	15	13	17	15	16	15	14	9	11	14	14	17	14	17	17	13	19	17	16	18	16	16	15	14	17
LdBPK_110015900.1	LdBPK_110015900.1	60	60	pyruvate phosphate dikinase, putative	29	22	28	27	27	30	44	28	31	29	27	38	24	26	32	33	34	30	30	32	42	38	35	33	41	41	41	37	38	31	33	36	32	29	28	30	32	33	29	27	30	32	29	22	28
LdBPK_230011000.1	LdBPK_230011000.1	22	22	hypothetical protein, conserved	8	11	11	7	13	11	15	9	10	16	8	10	9	11	11	15	12	15	8	16	12	10	12	12	15	9	8	15	6	9	14	11	15	9	8	9	6	10	10	8	8	10	8	11	11
LdBPK_280019500.1	LdBPK_280019500.1	9	9	haloacid dehalogenase-like hydrolase, putative	7	4	7	6	6	5	7	5	6	7	7	6	7	6	7	6	7	4	4	5	8	5	6	5	8	6	7	5	6	5	7	6	5	7	7	4	7	7	7	5	7	7	7	4	7
LdBPK_350037300.1	LdBPK_350037300.1	7	7	riboflavin kinase/fmn adenylyltransferase-like protein	4	3	3	5	7	4	5	3	4	4	3	5	3	3	5	6	4	3	3	5	6	5	4	5	7	6	5	3	4	3	4	7	4	4	3	3	3	3	4	4	4	5	4	3	3
LdBPK_340052300.1	LdBPK_340052300.1	8	8	1,2-Dihydroxy-3-keto-5-methylthiopentene dioxygenase, putative	5	5	4	4	6	6	7	6	6	7	4	4	5	6	5	6	5	6	4	7	7	5	6	6	3	6	6	1	5	4	5	4	4	5	4	6	5	6	4	5	5	6	5	5	4
LdBPK_270009900.1	LdBPK_270009900.1	275	275	calpain-like cysteine peptidase, putative	152	144	150	152	158	145	187	157	177	177	138	159	129	143	157	155	174	161	155	171	153	143	149	154	155	151	162	158	149	148	170	164	164	154	150	135	147	156	148	134	146	141	152	144	150
LdBPK_310005800.1	LdBPK_310005800.1	9	9	hypothetical protein, conserved	5	6	5	6	7	6	8	7	6	7	6	8	6	5	5	5	6	6	6	7	6	6	6	6	6	7	6	5	7	7	6	5	4	5	6	6	6	5	3	6	5	7	5	6	5
LdBPK_110018000.1	LdBPK_110018000.1	7	7	SKP1-like protein	3	1	4	4	4	3	4	0	1	3	2	3	3	3	4	3	3	1	1	1	3	2	4	2	5	4	5	2	1	2	3	5	3	2	3	3	4	3	4	3	4	3	3	1	4
LdBPK_300025500.1	LdBPK_300025500.1	14	14	succinyl-coa:3-ketoacid-coenzyme a transferase- like protein	10	6	8	11	10	9	9	6	10	10	8	8	8	9	10	9	10	6	6	5	10	7	10	9	11	10	8	7	8	8	10	9	8	9	10	9	11	8	9	8	7	10	10	6	8
LdBPK_140006700.1;LdBPK_360073100.1	LdBPK_140006700.1	35;15	35;15	carboxypeptidase, putative	15	16	20	19	19	21	19	11	17	21	15	20	12	17	18	19	21	17	9	17	25	22	22	22	24	26	27	17	20	19	16	19	18	14	18	15	20	18	19	16	20	19	15	16	20
LdBPK_270031100.1	LdBPK_270031100.1	29	29	heat shock protein DNAJ, putative	15	14	16	19	20	20	19	10	16	16	14	18	15	17	22	19	20	12	14	11	21	17	19	19	21	18	16	12	14	12	22	20	21	16	20	19	17	18	20	16	20	22	15	14	16
LdBPK_020013100.1;LdBPK_010013400.1	LdBPK_020013100.1	27;4	27;4	metallo-peptidase, Clan MA(E), Family M3	18	11	18	19	17	13	20	7	14	15	15	15	13	17	18	18	11	8	4	11	20	16	16	16	20	18	14	8	16	13	16	18	16	15	14	14	16	15	18	15	19	14	18	11	18
LdBPK_330035700.1	LdBPK_330035700.1	12	12	metallo-peptidase, Clan ME, Family M16	6	6	6	7	6	6	7	4	4	8	4	8	5	4	6	6	5	2	4	4	9	8	9	7	11	8	6	3	4	4	5	8	3	4	7	4	6	6	4	6	3	7	6	6	6
LdBPK_100020600.1	LdBPK_100020600.1	9	9	Protein of unknown function (DUF1861), putative	4	2	2	5	4	2	5	4	6	7	5	3	3	4	4	2	6	3	3	4	2	4	3	5	7	4	4	2	4	4	4	8	3	2	2	3	0	4	3	3	1	2	4	2	2
LdBPK_320018300.1	LdBPK_320018300.1	16	16	CRAL/TRIO domain containing protein, putative	11	3	11	9	12	8	12	7	9	9	7	4	3	5	10	10	6	4	3	6	11	9	12	8	14	14	11	4	9	6	11	13	13	12	10	4	8	8	9	6	4	1	11	3	11
LdBPK_290027500.1	LdBPK_290027500.1	5	5	5-AMP-activated protein kinase catalytic subunit alpha, putative	4	2	1	5	3	1	1	1	2	2	2	4	3	3	3	2	2	1	1	1	1	2	4	4	4	4	2	1	1	1	4	4	2	3	3	3	2	3	3	3	3	2	4	2	1
LdBPK_310009200.1	LdBPK_310009200.1	21	21	calpain-like cysteine peptidase, putative	13	5	9	14	11	8	13	9	9	11	8	11	8	13	13	11	12	8	6	9	12	11	12	9	14	12	12	4	11	9	15	14	12	12	11	11	9	15	13	9	12	8	13	5	9
LdBPK_280022000.1	LdBPK_280022000.1	10	10	hydrolase, alpha/beta fold family, putative	4	2	5	5	4	2	5	1	5	6	3	3	2	2	3	3	5	3	1	4	3	2	2	3	5	3	5	2	5	3	5	7	3	5	3	3	2	3	5	2	4	3	4	2	5
LdBPK_200017100.1	LdBPK_200017100.1	5	5	calpain-like cysteine peptidase, Clan CA, family C2	4	2	4	4	4	3	2	2	4	4	3	1	4	3	3	2	4	2	2	2	3	3	4	3	2	3	3	1	0	4	4	2	5	3	4	4	4	3	2	4	3	3	4	2	4
LdBPK_270026000.1	LdBPK_270026000.1	4	4	FtsJ cell division protein, putative	3	1	4	3	4	2	1	0	1	2	4	3	4	3	3	3	0	0	0	0	2	1	2	2	3	3	0	1	0	0	2	4	3	3	4	4	3	2	1	4	2	3	3	1	4
LdBPK_350037700.1	LdBPK_350037700.1	8	8	RNA-binding protein, putative	0	2	5	4	5	4	2	1	3	4	4	2	5	3	3	3	2	1	1	1	1	2	2	1	3	3	1	0	1	1	3	2	4	3	4	5	6	3	4	5	3	1	0	2	5
LdBPK_180017400.1	LdBPK_180017400.1	37	7	prolyl-tRNA synthetase, putative	24	18	25	29	28	26	28	16	20	27	20	26	19	22	28	25	21	13	11	17	26	24	25	21	27	26	25	15	19	13	22	27	24	22	24	19	21	24	23	23	25	23	2	2	4
LdBPK_220018400.1	LdBPK_220018400.1	9	2	ribonucleoside-diphosphate reductase small chain, putative	4	2	5	5	5	4	3	2	3	7	3	3	5	4	8	3	7	3	1	2	5	6	5	5	4	8	4	2	3	2	5	3	3	5	3	5	5	5	3	3	6	6	1	1	1
LdBPK_080011600.1	LdBPK_080011600.1	6	6	hypothetical protein, conserved	2	3	1	0	2	1	4	2	3	3	1	3	1	1	2	2	4	2	2	4	2	4	4	3	2	3	5	3	5	5	1	3	1	0	0	0	1	2	2	1	2	1	2	3	1
LdBPK_090011500.1	LdBPK_090011500.1	4	4	Glucosidase II beta subunit-like, putative	3	2	2	2	2	0	2	0	2	3	1	2	1	2	2	3	2	2	2	2	1	2	3	2	3	2	2	2	2	2	2	3	1	2	1	1	1	1	0	2	2	1	3	2	2
LdBPK_280020100.1	LdBPK_280020100.1	3	3	DNA polymerase kappa, putative	1	1	0	2	2	1	1	1	1	2	1	2	0	2	2	1	0	0	0	0	1	2	1	1	2	2	0	0	1	0	2	1	1	1	1	1	1	2	2	1	2	0	1	1	0
LdBPK_310035200.1	LdBPK_310035200.1	5	5	hypothetical protein, conserved	1	0	2	2	3	1	3	2	2	2	1	2	2	2	1	1	3	1	0	1	3	2	0	1	3	4	3	3	2	0	1	3	3	2	1	1	2	2	1	0	0	1	1	0	2
LdBPK_310039600.1	LdBPK_310039600.1	11	11	Repressor of differentiation kinase 2, putative	2	4	2	2	3	2	6	3	5	4	2	2	3	2	2	3	3	4	5	5	5	4	5	4	5	5	4	4	1	2	3	4	4	3	3	2	2	4	1	3	4	3	2	4	2
LdBPK_060014400.1	LdBPK_060014400.1	9	9	acyl-coenzyme a dehydrogenase, putative	4	4	3	5	5	6	5	2	5	5	5	6	4	6	5	6	5	5	3	4	6	6	5	4	5	6	4	3	6	4	5	6	5	4	4	4	5	6	5	5	5	5	4	4	3
LdBPK_330025600.1	LdBPK_330025600.1	9	9	thiamine biosynthesis-like protein	4	1	2	4	4	1	2	0	1	4	4	1	3	2	4	6	1	1	0	0	5	1	4	4	9	4	2	1	1	1	3	5	2	2	3	4	3	3	2	5	1	0	4	1	2
LdBPK_190008200.1	LdBPK_190008200.1	19	19	C-terminal motor kinesin, putative	10	9	15	13	14	12	18	13	12	15	14	12	10	15	15	17	14	11	8	13	13	11	15	12	16	16	15	8	12	11	13	15	13	13	13	10	12	13	16	9	14	14	10	9	15
LdBPK_360022800.1	LdBPK_360022800.1	71	71	clathrin heavy chain, putative	41	18	45	46	45	35	51	33	45	48	39	45	38	39	47	49	44	25	20	31	43	42	44	43	55	47	50	17	39	37	42	52	43	44	39	33	37	37	40	37	44	40	41	18	45
LdBPK_360047200.1	LdBPK_360047200.1	12	12	aminomethyltransferase, mitochondrial, putative	9	5	8	10	10	9	9	6	10	10	7	6	7	7	8	5	7	4	2	4	7	8	9	9	11	9	10	1	5	8	7	8	6	6	8	3	5	8	7	8	10	8	9	5	8
LdBPK_330012900.1	LdBPK_330012900.1	11	11	hypothetical protein, conserved	3	1	2	4	4	0	2	0	1	0	1	1	1	2	1	5	0	1	0	1	4	2	2	2	3	5	2	1	2	3	3	4	3	0	1	1	4	4	1	2	1	0	3	1	2
LdBPK_050005600.1	LdBPK_050005600.1	2	2	dynein light chain, putative	2	0	0	2	2	1	1	1	2	2	2	1	2	2	2	2	2	1	0	1	2	2	2	2	2	0	2	0	1	1	2	2	1	2	2	1	2	2	2	2	2	1	2	0	0
LdBPK_360076300.1	LdBPK_360076300.1	5	5	protein transport protein Sec23-like protein	2	0	1	2	2	0	3	1	4	2	3	2	2	3	3	2	3	1	1	4	3	2	4	3	2	2	5	1	2	2	2	3	2	2	1	3	1	2	2	2	2	2	2	0	1
LdBPK_290024100.1;LdBPK_290024000.1;LdBPK_290023900.1	LdBPK_290024100.1;LdBPK_290024000.1;LdBPK_290023900.1	5;5;5	2;2;2	histone H2A, putative;histone H2A, putative;histone H2A, putative	4	3	4	4	4	4	4	4	4	4	4	3	3	3	4	4	3	3	2	4	4	4	4	4	4	4	4	5	4	4	3	4	4	3	4	2	4	4	4	3	4	3	1	1	1
LdBPK_140017500.1	LdBPK_140017500.1	11	9	kinesin K39, putative	7	3	7	7	6	7	7	3	7	8	8	6	7	6	9	8	6	4	2	3	6	8	10	10	6	8	6	0	6	7	8	7	6	6	7	6	5	7	6	7	8	7	5	2	5
LdBPK_070011500.1	LdBPK_070011500.1	10	10	electron transfer flavoprotein-ubiquinone oxidoreductase, putative	8	4	6	8	7	7	7	6	6	8	6	8	5	5	6	7	8	5	3	5	8	8	7	8	7	8	9	4	5	6	7	8	4	7	8	6	7	8	5	6	7	6	8	4	6
LdBPK_360059000.1	LdBPK_360059000.1	22	22	hypothetical protein, conserved	10	14	11	12	11	14	18	14	11	15	12	15	12	9	13	14	13	16	14	16	17	16	12	13	17	15	16	17	13	12	12	14	13	13	12	8	11	10	10	12	11	14	10	14	11
LdBPK_190006100.1;LdBPK_190006000.1;LdBPK_190005900.1;LdBPK_190005500.1;LdBPK_190005400.1;LdBPK_190005200.1;LdBPK_090020400.1;LdBPK_190005300.1	LdBPK_190006100.1;LdBPK_190006000.1;LdBPK_190005900.1;LdBPK_190005500.1;LdBPK_190005400.1;LdBPK_190005200.1;LdBPK_090020400.1;LdBPK_190005300.1	11;11;11;11;11;11;11;8	11;11;11;11;11;11;11;8	histone H2B;histone H2B;histone H2B;histone H2B;histone H2B;histone H2B;histone H2B;Core histone H2A/H2B/H3/H4, putative	6	4	6	5	6	6	7	6	6	6	4	6	5	5	6	6	5	4	6	6	6	6	6	6	6	6	6	11	6	5	5	6	6	6	5	6	5	6	5	5	6	6	6	4	6
LdBPK_350005800.1	LdBPK_350005800.1	12	12	prohibitin, putative	10	7	10	11	9	10	10	9	10	10	9	10	9	8	8	8	10	4	4	6	8	8	10	10	8	8	9	6	10	8	10	8	9	10	9	7	8	10	10	7	9	10	10	7	10
LdBPK_110014600.1	LdBPK_110014600.1	2	2	60S ribosomal protein L24, putative	1	1	1	1	1	2	0	0	0	0	0	2	1	1	2	2	0	0	0	0	2	2	1	1	2	1	0	0	0	0	1	0	1	0	1	1	0	1	1	1	1	1	1	1	1
LdBPK_120007200.1	LdBPK_120007200.1	22	21	proteasome regulatory ATPase subunittcc1l8.3, putative	15	13	13	15	17	14	18	12	16	17	12	15	9	11	16	15	13	11	12	17	17	13	16	14	15	14	14	11	11	12	14	14	11	12	14	8	13	13	13	11	14	14	14	12	12
LdBPK_300010100.1	LdBPK_300010100.1	3	3	bystin, putative	3	2	2	3	1	2	2	0	2	3	2	2	2	2	1	2	1	1	0	0	2	2	2	3	3	2	2	1	2	0	2	3	1	2	1	2	2	2	2	2	2	2	3	2	2
LdBPK_200014500.1	LdBPK_200014500.1	18	18	1,2-Dihydroxy-3-keto-5-methylthiopentene dioxygenase, putative	7	8	7	10	9	7	9	8	8	11	9	9	8	6	10	10	6	7	8	7	9	8	8	7	10	8	9	9	5	5	6	9	6	6	7	4	9	7	6	7	6	7	7	8	7
LdBPK_330025100.1	LdBPK_330025100.1	10	10	cyclophilin 4, putative	7	9	5	5	6	7	8	6	7	7	6	6	7	6	6	7	6	6	6	5	8	7	8	8	7	7	6	4	6	6	5	6	6	6	6	8	6	6	5	6	7	7	7	9	5
LdBPK_350020500.1	LdBPK_350020500.1	15	15	rieske iron-sulfur protein, mitochondrial precursor, putative	9	12	11	10	10	12	11	12	11	12	10	14	9	9	9	10	10	7	6	9	11	10	12	9	11	9	9	9	10	8	10	10	12	9	10	7	9	11	8	9	12	11	9	12	11
LdBPK_150005400.1	LdBPK_150005400.1	8	8	cytochrome-b5 reductase, putative	4	2	3	4	5	4	4	3	5	3	4	3	4	5	3	4	3	2	1	2	4	3	2	3	5	3	3	1	2	5	5	3	4	4	4	4	5	4	4	5	4	4	4	2	3
LdBPK_290011500.1	LdBPK_290011500.1	7	7	Triple RNA binding domain protein 3	3	3	4	4	3	4	3	3	3	1	3	4	3	2	3	4	3	2	0	1	2	4	2	2	3	4	0	3	2	2	3	3	2	3	4	5	3	4	2	2	2	2	3	3	4
LdBPK_210014700.1	LdBPK_210014700.1	10	10	metallo-peptidase, Clan MG, Family M24	6	5	7	7	8	6	8	6	6	6	6	6	6	8	8	6	6	4	1	5	9	4	7	6	9	8	6	3	3	5	6	8	7	7	7	6	7	7	5	6	6	7	6	5	7
LdBPK_330041000.1	LdBPK_330041000.1	16	16	Flagellar Member 8	5	6	5	7	8	6	12	9	7	7	8	6	6	6	7	6	8	8	9	11	8	10	10	7	10	10	11	9	10	11	9	9	7	7	9	8	8	7	7	8	4	5	5	6	5
LdBPK_240023900.1	LdBPK_240023900.1	7	7	inhibitor of cysteine peptidase	3	3	2	4	3	3	5	4	4	4	3	3	4	3	3	3	4	4	2	2	5	2	4	4	6	3	5	5	4	2	4	6	5	2	1	2	1	3	2	1	2	2	3	3	2
LdBPK_190006400.1	LdBPK_190006400.1	15	15	DnaJ domain containing protein, putative	6	7	7	5	5	6	7	6	2	4	7	8	5	6	8	7	5	5	6	7	11	10	9	6	8	8	4	4	4	5	10	6	6	6	5	5	6	7	6	7	7	6	6	7	7
LdBPK_100005800.1	LdBPK_100005800.1	6	6	dehydrogenase-like protein	3	2	3	4	4	1	3	3	3	5	3	3	4	3	3	1	4	2	1	4	4	6	5	4	6	5	5	2	4	5	2	1	2	2	5	4	4	6	2	1	4	4	3	2	3
LdBPK_250015800.1	LdBPK_250015800.1	12	12	hypothetical protein, conserved	3	1	4	2	2	4	8	5	6	4	3	6	3	5	8	3	5	6	4	7	7	6	3	3	8	6	7	8	7	6	5	5	6	5	4	3	3	5	4	3	5	5	3	1	4
LdBPK_340019500.1	LdBPK_340019500.1	6	6	PTP1-interacting protein, 39 kDa, putative	3	2	3	4	4	3	3	3	4	4	3	4	3	4	4	2	3	1	1	2	4	4	3	3	4	2	4	1	3	2	4	5	3	4	4	3	4	3	3	3	3	4	3	2	3
LdBPK_280015000.1	LdBPK_280015000.1	7	7	Tctex-1 family, putative	3	3	3	2	2	4	2	5	4	4	4	4	2	5	3	2	5	3	3	5	3	5	3	4	5	5	4	2	3	4	5	4	5	4	4	2	5	5	5	5	5	4	3	3	3
LdBPK_320043700.1;LdBPK_320043600.1	LdBPK_320043700.1;LdBPK_320043600.1	12;12	12;12	3-hydroxyisobutyryl-coenzyme a hydrolase-like protein;3-hydroxyisobutyryl-coenzyme a hydrolase-like protein	9	6	10	9	10	9	7	5	7	7	8	5	6	8	8	10	5	3	2	4	10	8	11	10	10	10	7	4	6	6	11	11	11	10	9	8	9	8	10	8	9	8	9	6	10
LdBPK_100018000.1	LdBPK_100018000.1	19	19	Eukaryotic translation initiation factor 4 gamma type 5, putative	12	8	11	10	11	7	10	9	7	10	8	9	10	9	9	9	10	7	3	6	10	10	9	8	11	11	11	6	7	9	8	10	8	8	9	11	8	8	12	8	9	9	12	8	11
LdBPK_320008100.1	LdBPK_320008100.1	11	11	intraflagellar transport protein 140, putative	5	1	3	4	6	1	5	1	4	5	2	5	1	2	6	4	3	0	1	2	2	3	4	5	5	5	9	2	4	2	4	7	3	2	2	2	1	2	3	3	4	1	5	1	3
LdBPK_280037000.1	LdBPK_280037000.1	19	19	glutamate dehydrogenase, putative	10	10	8	10	12	10	17	12	15	13	8	12	7	10	10	10	14	13	13	14	13	11	13	9	13	14	17	12	14	13	12	13	11	10	9	8	8	9	11	7	12	11	10	10	8
LdBPK_210014900.1	LdBPK_210014900.1	5	5	hypoxanthine-guanine phosphoribosyltransferase	3	1	2	2	3	2	5	1	2	3	2	3	1	2	2	3	2	1	1	3	4	3	2	3	4	3	4	2	2	3	3	5	2	3	2	1	2	2	2	3	2	2	3	1	2
LdBPK_350050700.1	LdBPK_350050700.1	7	7	CS domain containing protein, putative	4	4	4	3	5	3	4	2	3	3	2	4	3	2	4	5	3	3	2	3	6	4	2	5	7	4	3	4	4	2	3	5	3	4	4	2	2	4	4	3	3	3	4	4	4
LdBPK_350029600.1	LdBPK_350029600.1	4	4	Flagellar Member 5	1	1	2	2	3	2	4	3	3	4	2	2	2	3	3	3	3	4	3	4	4	3	3	1	3	4	3	3	2	4	2	2	0	3	1	1	2	2	3	1	1	3	1	1	2
LdBPK_230020700.1	LdBPK_230020700.1	33	33	T-complex protein 1, gamma subunit, putative	24	16	24	23	24	20	26	13	19	23	21	21	17	18	28	26	17	15	14	16	26	22	22	20	26	25	21	15	21	17	18	28	22	21	18	18	23	22	19	22	20	21	24	16	24
LdBPK_180011800.1	LdBPK_180011800.1	13	13	HEAT repeats, putative	5	3	8	5	6	3	6	5	6	9	6	6	3	6	8	8	5	5	2	3	9	5	7	9	7	9	5	2	6	5	6	11	7	4	6	5	5	2	7	6	7	3	5	3	8
LdBPK_240011100.1	LdBPK_240011100.1	3	3	Ribosome 60S biogenesis N-terminal, putative	3	1	2	3	3	3	0	1	1	2	1	2	2	3	3	1	1	0	0	1	1	2	1	2	2	2	0	0	1	1	1	2	1	1	2	2	0	2	2	1	2	3	3	1	2
LdBPK_040014800.1	LdBPK_040014800.1	7	7	chaperone protein DNAj, putative	4	3	3	3	4	3	4	3	5	4	3	3	3	2	4	5	3	2	3	4	4	3	4	4	3	2	4	5	2	3	3	3	3	3	4	3	3	4	2	3	4	1	4	3	3
LdBPK_330036900.1	LdBPK_330036900.1	9	9	MRB1-associated protein	5	4	4	7	6	3	5	2	5	7	5	5	2	1	5	4	3	3	3	4	5	4	7	6	3	6	4	2	2	4	4	6	5	2	4	4	4	4	5	3	4	4	5	4	4
LdBPK_320028800.1	LdBPK_320028800.1	3	3	heat shock protein Hsp20, putative	1	2	2	3	2	2	2	2	1	2	2	2	3	2	2	2	2	2	2	2	2	2	2	2	2	2	2	2	2	2	2	2	2	2	1	2	2	2	2	2	2	2	1	2	2
LdBPK_090012700.1	LdBPK_090012700.1	4	4	hypothetical protein, conserved	3	2	3	4	3	2	3	4	4	4	3	1	3	1	2	4	4	4	3	4	2	1	2	3	2	3	4	4	3	4	3	4	2	1	3	3	0	2	2	3	3	3	3	2	3
LdBPK_300013100.1	LdBPK_300013100.1	7	7	4-methyl-5(beta-hydroxyethyl)-thiazole monophosphate synthesis protein, putative	2	1	2	2	2	1	3	2	2	2	2	2	1	2	4	2	1	2	2	3	5	2	3	2	5	4	4	3	3	2	2	5	1	2	2	1	2	2	2	2	3	2	2	1	2
LdBPK_270025200.1	LdBPK_270025200.1	3	3	hypothetical protein, conserved	2	1	2	1	2	1	1	2	2	1	2	1	1	0	2	2	1	1	1	2	1	2	1	2	2	1	2	1	1	1	1	3	2	0	1	1	1	1	2	1	2	1	2	1	2
LdBPK_130006500.1	LdBPK_130006500.1	24	24	protein kinase A regulatory subunit	14	9	11	16	18	13	18	11	15	17	12	17	13	11	17	17	15	10	12	15	17	19	17	15	18	16	18	10	14	15	14	18	12	12	15	13	16	14	13	15	16	14	14	9	11
LdBPK_330009100.1	LdBPK_330009100.1	66	66	heat shock protein 83-17	47	40	50	49	49	51	52	40	42	45	42	45	44	42	48	51	45	37	35	38	51	48	48	50	53	52	47	35	43	41	47	44	46	42	50	45	44	49	45	45	49	52	47	40	50
LdBPK_320044800.1	LdBPK_320044800.1	5	5	kinetoplast-associated protein 3, putative	2	2	3	1	1	2	4	2	2	4	2	3	2	3	4	3	3	2	2	3	3	2	3	3	3	2	5	3	3	2	2	4	3	2	1	1	2	3	2	1	2	1	2	2	3
LdBPK_130015300.1	LdBPK_130015300.1	12	12	NADH-cytochrome b5 reductase, putative	6	1	7	8	6	6	5	2	3	5	8	5	6	7	11	7	5	1	1	2	9	8	6	6	11	7	8	0	6	4	7	9	9	8	5	7	6	7	9	7	9	8	6	1	7
LdBPK_320009500.1	LdBPK_320009500.1	19	4	40S ribosomal protein S2	15	13	13	15	17	10	11	9	10	12	13	13	12	10	17	17	11	8	7	8	13	14	14	13	17	17	12	9	10	8	13	16	13	12	16	14	17	15	13	13	11	12	2	4	2
LdBPK_080009300.1	LdBPK_080009300.1	14	14	hypothetical protein, conserved	5	3	5	5	7	5	7	5	6	7	6	7	6	6	6	6	7	6	5	3	7	9	9	8	7	7	5	3	6	6	5	5	5	3	7	5	5	6	5	6	4	6	5	3	5
LdBPK_360063400.1	LdBPK_360063400.1	20	20	hypothetical protein, conserved	5	3	4	6	6	7	10	6	8	8	5	6	6	6	9	4	8	8	6	9	6	5	6	4	9	8	11	13	9	9	5	8	9	9	6	2	3	8	8	5	7	7	5	3	4
LdBPK_070009900.1	LdBPK_070009900.1	8	8	acyl-CoA dehydrogenase, mitochondrial precursor, putative	3	3	4	5	4	5	5	3	3	5	5	4	4	3	7	4	4	2	2	4	3	4	5	5	4	7	3	1	3	2	3	4	4	3	5	4	6	5	4	4	4	4	3	3	4
LdBPK_350014900.1	LdBPK_350014900.1	21	21	aldose 1-epimerase, putative	14	10	13	12	12	11	14	12	13	14	11	12	11	12	11	11	11	13	10	12	15	12	11	12	13	14	13	12	12	11	13	13	14	12	12	13	13	11	13	11	11	10	14	10	13
LdBPK_300030000.1	LdBPK_300030000.1	10	10	hypothetical protein, conserved	3	3	4	3	3	3	7	5	6	6	4	5	5	2	3	2	6	5	7	5	3	5	4	4	5	4	6	6	6	6	5	4	6	5	5	3	4	4	5	3	3	3	3	3	4
LdBPK_320008900.1	LdBPK_320008900.1	10	10	19S proteasome non-atpase subunit 8	7	3	7	8	8	6	9	3	6	7	6	7	6	5	6	7	4	5	5	5	8	7	8	6	9	8	8	4	7	5	7	8	5	6	5	6	5	6	7	6	7	5	7	3	7
LdBPK_250012700.1	LdBPK_250012700.1	10	10	hypothetical protein, conserved	4	6	6	6	6	7	7	7	8	7	5	6	6	6	6	6	7	7	6	7	8	6	8	7	5	5	7	7	4	8	5	6	5	5	6	5	5	7	5	5	7	7	4	6	6
LdBPK_270008700.1	LdBPK_270008700.1	9	9	Nuclear pore complex protein 158	4	1	6	4	5	7	4	5	4	5	5	5	7	4	4	6	6	3	3	5	5	5	4	5	4	4	5	2	3	4	3	4	3	2	6	5	4	5	5	4	3	3	4	1	6
LdBPK_250020700.1	LdBPK_250020700.1	1	1	Present in the outer mitochondrial membrane proteome 23	1	1	1	1	1	1	1	1	1	1	1	1	1	1	1	1	1	1	1	1	1	0	1	1	1	1	1	1	1	1	1	1	1	1	0	1	0	1	1	0	1	1	1	1	1
LdBPK_330016800.1	LdBPK_330016800.1	8	8	hypothetical protein, conserved	3	5	4	3	4	4	5	4	3	3	4	4	2	3	3	3	2	3	1	3	4	4	4	3	6	6	4	3	3	3	4	4	4	3	3	2	4	4	4	3	4	4	3	5	4
LdBPK_020012200.1	LdBPK_020012200.1	6	6	hypothetical protein, conserved	2	1	3	3	3	1	4	2	4	5	2	3	1	3	4	3	3	1	1	3	2	3	2	2	3	4	3	0	3	3	2	0	2	2	2	1	1	2	3	0	3	1	2	1	3
LdBPK_020011100.1	LdBPK_020011100.1	9	9	hypothetical protein, conserved	7	7	7	7	8	8	8	7	7	7	7	8	7	7	8	8	7	7	7	7	8	8	6	7	8	9	9	7	7	7	7	8	7	7	7	7	7	7	7	7	7	7	7	7	7
LdBPK_230010900.1	LdBPK_230010900.1	3	3	5-3 exoribonuclease C, putative	2	2	3	2	2	1	3	1	1	2	3	2	3	2	3	3	1	1	1	2	3	3	2	3	2	2	2	1	1	1	3	3	3	3	2	2	2	3	2	2	3	2	2	2	3
LdBPK_030014900.1	LdBPK_030014900.1	28	28	eukaryotic initiation factor 2a, putative	19	13	20	23	23	20	21	15	17	23	18	20	19	19	21	23	21	11	11	19	18	19	23	24	21	22	19	11	15	16	20	20	20	17	21	18	18	21	20	21	21	19	19	13	20
LdBPK_300009000.1	LdBPK_300009000.1	10	10	phosphatase 2C, putative	7	4	5	6	5	4	6	2	5	6	5	3	5	5	8	6	3	3	2	3	4	7	6	6	9	7	7	3	5	3	5	6	6	5	6	4	5	6	6	5	6	6	7	4	5
LdBPK_210005500.1	LdBPK_210005500.1	8	8	hypothetical protein, conserved	4	4	1	2	4	5	4	3	4	5	3	6	5	3	4	4	4	5	4	5	7	4	4	5	6	4	5	4	2	4	4	5	1	3	5	3	4	4	4	4	3	4	4	4	1
LdBPK_150017300.1	LdBPK_150017300.1	24	24	hypothetical protein, conserved	16	5	11	18	13	11	15	7	14	12	13	12	11	12	17	15	12	8	4	9	11	14	11	8	16	12	15	5	7	7	14	18	11	12	14	13	16	14	16	12	13	8	16	5	11
LdBPK_010009600.1	LdBPK_010009600.1	3	3	nicotinamidase, putative	1	0	2	1	1	0	0	0	1	1	0	2	2	2	3	1	1	0	0	0	2	1	1	2	1	2	1	0	0	1	2	3	2	2	1	0	0	1	2	0	2	1	1	0	2
LdBPK_320043200.1	LdBPK_320043200.1	5	5	hypothetical protein, conserved	3	2	4	3	4	3	3	3	3	3	4	3	3	4	4	3	3	2	2	2	3	3	3	3	5	2	3	2	1	3	4	5	4	4	3	4	4	4	4	4	3	3	3	2	4
LdBPK_270027200.1	LdBPK_270027200.1	2	2	hypothetical protein, conserved	2	1	2	2	2	2	2	1	1	1	2	1	2	2	2	2	1	1	1	1	1	2	2	2	1	2	1	0	2	2	2	2	2	1	2	2	2	2	2	2	1	1	2	1	2
LdBPK_360039300.1	LdBPK_360039300.1	15	15	hypothetical protein, conserved	5	4	7	4	7	5	12	5	7	9	7	4	4	6	8	4	10	6	6	8	7	4	6	7	10	6	11	3	9	6	5	7	8	5	5	5	6	7	6	5	7	5	5	4	7
LdBPK_130011900.1	LdBPK_130011900.1	15	15	ubiquitin-like protein	10	9	8	9	10	8	8	7	9	8	10	11	11	8	12	12	10	6	6	9	13	11	10	11	13	14	9	7	7	9	9	11	9	9	10	8	11	10	9	8	9	12	10	9	8
LdBPK_360007500.1	LdBPK_360007500.1	3	3	dolicholphosphate-mannose synthase	3	0	2	1	2	0	1	0	3	3	2	0	0	2	3	1	2	0	0	2	2	2	1	1	1	1	1	0	0	2	1	2	0	2	2	2	3	3	2	2	0	0	3	0	2
LdBPK_230008000.1	LdBPK_230008000.1	13	13	pteridine reductase 1	8	6	8	6	8	7	6	8	7	6	7	8	5	6	9	9	6	6	5	5	8	5	4	9	11	9	9	5	5	5	7	8	5	5	6	4	6	8	7	5	9	7	8	6	8
LdBPK_290017300.1	LdBPK_290017300.1	12	12	tryparedoxin 2, putative	6	8	7	6	6	7	8	7	7	8	5	7	5	5	6	7	7	5	7	6	8	6	8	7	6	6	7	7	7	6	6	6	6	5	5	5	5	7	7	6	8	6	6	8	7
LdBPK_240008000.1	LdBPK_240008000.1	30	30	Fumarate hydratase class I, cytosolic	14	11	14	14	17	12	15	11	15	15	14	17	12	14	14	16	15	10	10	14	20	15	12	15	16	13	14	7	14	12	12	14	10	11	13	10	12	12	15	13	14	14	14	11	14
LdBPK_360077100.1	LdBPK_360077100.1	6	6	ubiquitin fusion degradation protein, putative	3	2	3	2	2	2	2	2	3	2	3	3	3	2	3	4	2	1	3	2	3	4	3	3	4	2	2	2	1	2	2	3	2	1	2	2	2	2	2	3	1	2	3	2	3
LdBPK_070005900.1	LdBPK_070005900.1	2	2	methionine synthase, putative	2	0	2	2	1	2	0	1	1	2	2	2	1	2	1	0	1	0	0	0	1	1	2	1	1	1	0	0	1	2	2	2	2	2	2	2	1	2	2	2	1	2	2	0	2
LdBPK_360043600.1	LdBPK_360043600.1	38	38	2-oxoglutarate dehydrogenase subunit, putative	20	15	21	25	25	21	23	21	22	25	21	20	21	18	19	23	21	12	10	17	22	22	24	19	28	21	17	11	15	15	22	22	24	22	20	20	19	19	21	22	25	18	20	15	21
LdBPK_210018400.1	LdBPK_210018400.1	5	5	cell division protein kinase 2	3	1	5	5	2	4	3	2	3	3	4	3	1	4	5	3	4	1	0	3	2	4	5	1	5	4	2	2	3	1	2	4	2	3	2	1	3	3	5	3	4	2	3	1	5
LdBPK_310039700.1	LdBPK_310039700.1	51	51	acetyl-CoA carboxylase, putative	29	14	27	29	33	29	26	12	21	23	28	30	27	28	31	32	23	15	9	16	25	30	29	31	33	34	23	10	22	16	31	33	30	30	30	30	25	29	27	27	26	30	29	14	27
LdBPK_150010100.1	LdBPK_150010100.1	51	51	tb-292 membrane associated protein-like protein	28	23	22	27	32	25	36	31	33	38	26	30	29	28	27	31	36	29	31	37	27	21	29	27	33	24	36	33	32	30	36	34	34	26	30	28	25	30	26	20	22	26	28	23	22
LdBPK_070005600.1	LdBPK_070005600.1	12	12	cytochrome c1, heme protein, mitochondrial, putative	8	7	7	9	8	8	8	6	8	8	9	8	8	7	8	8	7	6	4	7	8	7	8	7	9	8	7	3	6	6	6	9	8	9	8	8	8	8	7	8	7	8	8	7	7
LdBPK_340018500.1	LdBPK_340018500.1	12	12	hypothetical protein, conserved	5	2	7	4	8	6	6	6	5	7	6	5	7	7	6	6	5	5	5	7	6	7	8	4	8	7	9	3	5	8	5	4	7	6	6	6	6	5	7	5	7	5	5	2	7
LdBPK_260009400.1	LdBPK_260009400.1	3	3	nucleotide binding protein-like protein	2	1	1	2	2	1	2	0	0	3	2	2	2	1	3	2	1	1	1	1	2	3	2	2	3	3	2	2	0	1	2	3	2	2	2	1	2	2	2	3	1	3	2	1	1
LdBPK_330039500.1	LdBPK_330039500.1	31	31	Present in the outer mitochondrial membrane proteome 22	11	7	7	10	12	9	11	7	10	14	8	6	5	6	6	3	6	9	5	5	12	13	15	13	18	17	15	12	13	14	18	19	16	16	11	10	10	11	4	3	7	3	11	7	7
LdBPK_340007100.1	LdBPK_340007100.1	6	6	Antimony resistance marker of 58 kDa	3	2	5	3	5	4	3	3	4	5	2	3	4	3	4	5	6	4	3	5	3	4	4	4	4	2	3	2	4	4	5	3	3	5	4	3	4	4	4	4	5	3	3	2	5
LdBPK_160017500.1	LdBPK_160017500.1	8	8	coatomer delta subunit-like protein	5	1	6	4	6	4	5	3	5	6	6	4	4	6	6	7	4	1	1	4	2	5	6	6	6	8	6	2	3	4	5	6	6	4	5	4	6	5	5	5	6	5	5	1	6
LdBPK_330013900.1	LdBPK_330013900.1	13	13	hypothetical protein, conserved	2	6	3	5	3	5	3	3	3	6	4	2	4	4	3	4	5	3	3	2	7	5	7	6	8	7	4	6	3	3	3	4	3	1	3	4	5	4	3	3	2	4	2	6	3
LdBPK_250009600.1	LdBPK_250009600.1	6	6	WD domain, G-beta repeat/Utp13 specific WD40 associated domain containing protein, putative	3	3	3	2	3	4	3	1	3	3	3	3	3	3	3	3	2	3	2	2	4	3	3	3	3	3	3	3	2	1	3	2	0	3	2	3	2	3	3	3	4	3	3	3	3
LdBPK_040009300.1	LdBPK_040009300.1	12	12	Tetratricopeptide repeat, putative	4	5	6	4	4	3	8	2	3	6	3	5	3	4	4	4	4	4	4	6	6	6	5	4	7	5	3	5	4	2	4	5	8	4	2	3	3	2	6	3	8	3	4	5	6
LdBPK_360072100.1	LdBPK_360072100.1	5	5	hypothetical protein, conserved	3	1	4	3	3	3	3	1	3	4	3	3	3	3	4	3	2	2	1	3	3	3	3	4	3	3	2	1	3	3	3	3	3	3	3	3	4	4	3	3	4	3	3	1	4
LdBPK_360054700.1;LdBPK_130010200.1	LdBPK_360054700.1;LdBPK_130010200.1	7;7	7;7	60S ribosomal protein L18, putative;60S ribosomal protein L18, putative	6	5	5	6	6	7	5	4	5	5	6	5	5	5	6	6	6	3	4	5	6	6	6	5	6	6	5	4	2	5	6	6	5	5	6	6	5	6	5	6	6	6	6	5	5
LdBPK_350049000.1	LdBPK_350049000.1	4	4	hypothetical protein, conserved	3	4	4	4	4	4	4	2	3	4	4	4	4	3	3	4	3	2	2	3	2	3	4	4	3	4	1	2	3	2	3	3	3	2	3	3	4	4	3	3	3	3	3	4	4
LdBPK_290032800.1	LdBPK_290032800.1	8	8	16S rRNA methyltransferase RsmF, putative	6	1	4	5	5	3	5	2	5	6	6	4	4	4	6	3	4	1	2	3	2	3	4	4	7	4	2	3	3	2	4	4	3	4	3	3	4	5	4	3	4	4	6	1	4
LdBPK_100007300.1	LdBPK_100007300.1	25	25	Nucleolar protein 56, putative	16	11	15	15	16	11	17	11	12	16	13	15	11	13	15	19	11	10	10	14	20	15	16	18	18	14	14	12	8	10	13	17	12	11	11	11	11	13	15	13	16	13	16	11	15
LdBPK_040009600.1	LdBPK_040009600.1	26	26	cysteine peptidase, Clan CA, family C2, putative	12	10	15	17	20	16	20	12	14	20	14	13	10	12	17	17	14	14	10	14	19	19	20	19	20	20	21	11	14	16	13	20	13	15	12	10	12	13	13	12	11	14	12	10	15
LdBPK_070011900.1;LdBPK_070012100.1	LdBPK_070011900.1;LdBPK_070012100.1	18;13	18;13	vacuolar-type Ca2+-ATPase, putative;vacuolar-type Ca2+-ATPase, putative	12	9	12	8	11	9	15	11	13	11	11	10	9	12	12	9	8	9	4	7	11	5	10	8	11	10	8	4	8	9	12	10	11	8	13	11	11	12	9	10	11	10	12	9	12
LdBPK_070014200.1	LdBPK_070014200.1	6	6	N-acetylglucosamine-phosphate mutase, putative	3	2	4	3	2	4	1	1	3	2	2	3	1	2	2	2	1	4	1	3	4	4	4	5	2	4	2	1	3	3	2	4	2	1	3	2	4	3	2	1	5	3	3	2	4
LdBPK_150016400.1	LdBPK_150016400.1	6	6	solanesyl-diphosphate synthase, putative	2	2	4	2	3	3	1	0	1	2	2	2	1	1	3	1	0	0	0	1	2	2	3	3	4	3	2	2	0	1	2	4	1	3	3	1	1	3	2	2	3	3	2	2	4
LdBPK_020012300.1	LdBPK_020012300.1	6	6	Nop14-like family, putative	2	3	3	3	3	2	2	0	2	3	0	2	1	1	2	1	1	2	0	1	2	2	3	2	4	3	1	3	1	2	0	2	0	0	1	1	1	2	2	1	1	1	2	3	3
LdBPK_190006500.1	LdBPK_190006500.1	10	10	hypothetical protein, conserved	2	3	6	4	8	4	4	1	5	8	7	8	7	6	7	6	6	3	2	4	8	8	6	7	6	7	7	4	5	3	5	6	5	4	5	5	7	6	6	6	6	7	2	3	6
LdBPK_150013600.1	LdBPK_150013600.1	17	17	protein kinase, putative	10	5	11	13	11	10	9	6	10	8	10	8	10	9	10	9	8	5	3	8	7	9	9	7	14	8	8	2	8	6	11	11	8	7	11	10	10	10	6	9	4	9	10	5	11
LdBPK_240012800.1	LdBPK_240012800.1	25	23	malic enzyme, putative	14	8	17	19	15	15	10	10	12	14	17	13	14	19	18	17	12	7	5	9	16	18	19	15	20	18	13	5	11	10	21	19	18	19	16	15	13	17	20	18	20	17	13	8	16
LdBPK_210012000.1	LdBPK_210012000.1	15	15	phosphoglucomutase, putative	12	6	9	12	12	10	11	9	12	10	11	9	11	10	12	10	11	8	7	10	12	9	12	12	11	11	11	3	6	9	10	9	11	10	13	9	8	10	9	13	10	11	12	6	9
LdBPK_050008800.1	LdBPK_050008800.1	49	49	microtubule-associated protein, putative	22	31	24	23	22	22	29	27	27	26	24	30	16	20	23	26	25	33	32	31	32	26	24	26	26	29	31	41	26	24	24	28	25	23	22	21	23	24	25	22	24	22	22	31	24
LdBPK_360047700.1	LdBPK_360047700.1	9	9	Snf7, putative	5	4	7	4	7	5	4	2	7	6	5	6	6	6	6	6	6	4	3	6	6	5	8	5	5	7	5	3	6	6	5	8	5	7	6	6	5	7	5	6	5	5	5	4	7
LdBPK_170012600.1	LdBPK_170012600.1	8	8	RNA-binding protein, putative	5	3	6	3	5	4	4	3	4	5	5	5	5	6	4	6	5	3	2	4	5	6	6	6	5	6	4	1	4	5	5	7	5	5	4	4	4	6	3	4	4	5	5	3	6
LdBPK_340027100.1	LdBPK_340027100.1	13	13	Thioredoxin/Thioredoxin-like domain containing protein, putative	4	2	7	4	6	5	5	4	5	5	2	6	3	3	5	6	4	2	4	5	7	6	2	3	9	6	6	3	3	5	4	6	5	5	4	2	4	6	6	3	5	4	4	2	7
LdBPK_280033500.1	LdBPK_280033500.1	22	22	Coatomer subunit gamma	13	6	11	13	16	11	13	11	12	12	14	11	11	12	14	12	12	7	6	10	15	14	13	12	19	15	15	3	13	5	13	16	13	13	13	9	11	11	12	11	11	12	13	6	11
LdBPK_350027800.1;LdBPK_350027700.1;LdBPK_350027600.1	LdBPK_350027800.1;LdBPK_350027700.1;LdBPK_350027600.1	12;12;11	12;12;11	kinetoplastid membrane protein-11;kinetoplastid membrane protein-11;Kinetoplastid membrane protein 11, putative	5	11	7	5	5	9	9	8	7	8	5	10	6	4	7	6	6	11	11	8	9	6	9	10	7	7	8	11	9	7	5	6	5	6	5	5	4	5	6	6	7	8	5	11	7
LdBPK_350029800.1	LdBPK_350029800.1	10	10	Autophagy-related protein 24	5	6	6	7	6	7	7	8	8	8	4	6	6	6	4	8	6	6	6	4	4	6	5	7	7	6	4	4	4	6	7	5	6	6	5	6	5	5	5	6	5	4	5	6	6
LdBPK_300043900.1	LdBPK_300043900.1	5	5	ribosomal protein L15, putative	5	2	3	4	5	3	4	2	3	4	3	4	3	4	5	5	3	1	0	1	5	4	4	4	5	4	5	0	1	3	4	5	4	4	4	3	4	5	4	4	5	4	5	2	3
LdBPK_300017800.1	LdBPK_300017800.1	5	5	ubiquitin hydrolase, putative	1	2	3	2	3	3	1	2	3	3	2	3	2	3	3	2	4	2	0	3	1	3	3	3	2	2	2	2	1	2	3	2	3	4	2	2	2	2	4	3	3	3	1	2	3
LdBPK_360018700.1	LdBPK_360018700.1	3	3	hypothetical protein, conserved	0	1	1	1	1	1	1	2	3	3	2	0	1	1	1	2	2	2	1	3	2	3	2	2	2	2	2	1	2	2	2	1	2	2	1	1	1	0	1	1	1	1	0	1	1
LdBPK_230007300.1;LdBPK_230007200.1	LdBPK_230007300.1;LdBPK_230007200.1	18;14	18;14	pentamidine resistance protein 1;pentamidine resistance protein 1	6	5	9	10	11	9	14	7	11	11	7	11	8	9	10	7	7	6	5	8	10	11	7	10	10	9	8	1	9	7	6	8	8	7	5	8	7	9	8	5	7	7	6	5	9
LdBPK_130016800.1	LdBPK_130016800.1	11	11	nucleobase transporter	4	5	2	6	5	4	8	6	2	4	6	7	5	5	4	4	6	6	6	7	7	6	6	6	6	6	7	6	6	6	5	6	6	6	6	5	7	5	6	7	5	7	4	5	2
LdBPK_300043400.1	LdBPK_300043400.1	10	10	ATP synthase, epsilon chain, putative	6	7	7	7	8	7	7	7	8	8	6	8	6	6	8	8	7	8	6	8	9	6	7	7	8	8	6	6	6	7	6	6	7	6	6	5	6	7	8	7	8	8	6	7	7
LdBPK_350027400.1;LdBPK_240028500.1	LdBPK_350027400.1;LdBPK_240028500.1	3;3	3;3	60S ribosomal protein L12, putative;60S ribosomal protein L12, putative	2	2	2	2	3	2	2	2	2	2	2	2	2	2	2	3	2	2	2	2	2	2	2	2	2	2	2	2	2	1	2	2	2	2	2	2	2	2	2	2	2	2	2	2	2
LdBPK_090007300.1	LdBPK_090007300.1	10	10	catalytic subunit of the vacuolar transporter chaperone 4, putative	4	3	3	5	5	2	7	3	5	6	4	3	4	6	7	6	7	2	1	3	5	5	6	7	7	6	5	0	3	3	3	6	4	3	5	3	3	4	4	4	5	2	4	3	3
LdBPK_130015600.1	LdBPK_130015600.1	20	20	proteasome regulatory ATPase subunit 2, putative	8	8	12	11	10	9	11	7	8	9	9	11	11	9	12	12	10	8	3	7	10	8	10	11	11	10	9	7	8	11	8	10	11	10	10	8	7	10	9	10	8	7	8	8	12
LdBPK_300020300.1;LdBPK_300019900.1;LdBPK_300020100.1	LdBPK_300020300.1;LdBPK_300019900.1;LdBPK_300020100.1	2;2;1	2;2;1	ama1 protein, putative;ama1 protein, putative;ama1 protein, putative	2	1	1	1	1	1	1	1	1	1	1	1	1	1	2	1	1	1	1	1	1	1	1	1	2	1	1	1	1	1	1	1	1	1	1	1	1	1	1	1	1	1	2	1	1
LdBPK_300016900.1	LdBPK_300016900.1	11	11	RNA-binding protein, putative	8	4	8	7	8	5	4	4	5	7	5	6	5	6	8	7	5	3	3	4	6	5	6	4	8	8	3	3	3	6	6	9	5	5	7	5	4	7	5	3	7	5	8	4	8
LdBPK_310035100.1	LdBPK_310035100.1	6	6	ubiquinol-cytochrome-c reductase-like protein	5	6	5	6	6	5	6	6	6	6	4	5	5	6	6	6	6	6	3	6	6	6	5	6	4	5	5	3	5	5	6	5	6	4	5	6	6	6	5	6	6	5	5	6	5
LdBPK_350028300.1	LdBPK_350028300.1	7	7	ATP-dependent RNA helicase-like protein	5	4	5	5	3	3	4	0	6	5	3	3	4	4	3	5	1	3	2	2	4	4	5	6	4	3	4	1	5	2	3	4	4	4	4	5	3	4	4	3	5	3	5	4	5
LdBPK_050012500.1	LdBPK_050012500.1	6	6	Vta1 like, putative	1	1	1	2	1	2	2	1	1	3	2	3	1	2	1	4	1	2	0	3	3	2	2	4	2	3	2	0	1	2	2	5	3	2	1	2	1	2	3	2	2	2	1	1	1
LdBPK_340052500.1	LdBPK_340052500.1	20	20	Cyclic nucleotide-binding domain containing protein, putative	8	4	8	9	12	5	10	8	6	7	6	7	6	9	9	9	6	2	4	6	10	7	8	5	15	10	8	3	2	5	6	11	7	5	8	7	9	9	8	7	9	7	8	4	8
LdBPK_220014300.1	LdBPK_220014300.1	5	5	hypothetical protein, conserved	4	2	4	3	3	3	2	3	3	3	3	2	3	3	5	4	2	2	1	1	3	2	3	2	4	3	2	1	1	2	4	5	4	4	3	3	3	4	4	4	4	3	4	2	4
LdBPK_300006800.1	LdBPK_300006800.1	6	6	2-hydroxy-3-oxopropionate reductase, putative	2	2	2	1	3	2	5	3	3	1	2	4	1	0	2	4	1	1	2	3	4	3	2	3	4	4	3	1	2	2	1	2	2	1	3	1	2	2	2	1	2	2	2	2	2
LdBPK_190006600.1	LdBPK_190006600.1	8	8	fibrillarin, putative	5	4	5	5	5	5	6	5	5	5	4	6	3	4	5	6	5	5	5	5	6	5	4	6	6	6	5	5	5	5	4	7	4	4	5	3	5	4	5	4	5	4	5	4	5
LdBPK_300043100.1	LdBPK_300043100.1	5	5	Zinc finger CCCH domain-containing protein	2	1	1	4	1	3	1	1	4	2	2	0	1	1	2	3	2	0	0	0	0	2	3	2	2	3	2	2	2	1	1	4	2	2	0	1	1	2	2	1	4	3	2	1	1
LdBPK_280007000.1	LdBPK_280007000.1	4	4	histone H2B variant	3	1	3	4	4	3	2	1	4	4	2	1	3	3	3	2	3	2	2	1	2	2	3	2	2	2	3	1	2	2	2	3	1	3	3	2	2	3	2	3	3	2	3	1	3
LdBPK_250028100.1;LdBPK_250028000.1	LdBPK_250028100.1;LdBPK_250028000.1	12;12	12;12	succinyl-CoA synthetase alpha subunit, putative;succinyl-CoA synthetase alpha subunit, putative	8	5	9	6	10	9	10	6	8	9	6	11	7	8	10	11	3	6	6	7	11	10	9	8	12	10	10	7	6	8	8	10	9	8	7	7	8	9	9	8	8	9	8	5	9
LdBPK_270011400.1	LdBPK_270011400.1	10	10	hypothetical protein, conserved	6	3	7	7	3	7	3	6	7	8	7	5	6	7	9	5	6	4	4	4	3	4	6	6	6	6	5	3	5	9	5	6	8	5	6	5	7	5	6	7	6	5	6	3	7
LdBPK_350054400.1	LdBPK_350054400.1	8	8	Archaic translocase outer mitochondrial membrane 40, putative	4	3	4	5	4	5	5	4	3	5	4	4	2	4	4	3	3	4	3	4	4	3	6	4	6	5	4	1	4	3	3	3	4	4	3	3	5	3	4	3	4	4	4	3	4
LdBPK_070014900.1	LdBPK_070014900.1	16	16	splicing factor ptsr1-like protein	9	8	8	10	13	10	13	8	9	10	7	14	8	8	13	13	8	8	4	9	10	11	9	13	10	13	11	8	10	8	7	12	8	7	11	10	10	10	9	9	9	12	9	8	8
LdBPK_300013600.1	LdBPK_300013600.1	8	8	rac serine-threonine kinase, putative	4	1	4	5	5	5	4	3	3	3	2	3	2	2	4	4	4	2	0	1	4	4	3	3	3	4	3	1	2	4	5	3	4	3	3	1	4	2	4	2	5	3	4	1	4
LdBPK_060016400.1	LdBPK_060016400.1	9	9	deoxyribose-phosphate aldolase, putative	6	4	6	6	7	6	6	5	6	6	7	7	5	6	7	6	6	4	4	5	5	7	6	5	5	6	7	5	5	4	6	6	5	5	6	5	6	6	7	6	6	5	6	4	6
LdBPK_280035100.1	LdBPK_280035100.1	57	57	heat-shock protein hsp70, putative	36	46	36	40	39	43	43	42	36	42	34	45	35	35	41	42	37	43	42	43	44	37	40	42	43	41	40	43	39	37	36	37	34	33	39	38	36	38	35	36	37	44	36	46	36
LdBPK_360028900.1	LdBPK_360028900.1	4	4	dynein light chain, putative	1	2	1	3	1	3	1	2	3	2	2	3	3	2	2	1	3	2	1	2	1	2	2	3	3	3	2	1	1	2	2	2	1	2	2	1	2	2	1	2	1	2	1	2	1
LdBPK_330037300.1	LdBPK_330037300.1	9	9	ubiquitin-conjugating enzyme, putative	3	1	5	6	3	3	4	1	4	4	3	2	2	3	3	3	1	0	0	1	4	2	3	3	7	2	2	0	4	3	1	4	3	3	3	3	3	3	1	0	3	1	3	1	5
LdBPK_200005800.1	LdBPK_200005800.1	7	7	hypothetical protein, conserved	3	2	5	4	2	4	3	3	3	3	3	4	3	2	4	1	2	4	1	4	4	4	3	2	3	4	2	1	2	4	2	5	2	3	2	1	4	3	3	4	3	3	3	2	5
LdBPK_290033100.1	LdBPK_290033100.1	14	14	serine/threonine-protein kinase, putative	6	2	6	4	5	5	8	7	7	9	5	8	5	5	5	5	7	7	7	9	7	6	8	10	7	7	11	8	9	7	5	8	7	5	5	5	6	5	8	7	6	5	6	2	6
LdBPK_230023900.1	LdBPK_230023900.1	3	3	RING-H2 zinc finger/Ring finger domain/Zinc finger, C3HC4 type (RING finger) containing protein, putative	1	1	1	1	1	2	2	0	2	1	1	1	2	1	2	1	2	1	0	1	1	1	3	2	1	0	2	0	1	2	3	1	2	1	1	1	2	3	2	2	2	0	1	1	1
LdBPK_310029500.1;LdBPK_310028100.1;LdBPK_090014700.1;LdBPK_360044200.1	LdBPK_310029500.1;LdBPK_310028100.1;LdBPK_090014700.1;LdBPK_360044200.1	6;6;6;6	6;6;6;6	ubiquitin-fusion protein;ubiquitin-fusion protein;ubiquitin-fusion protein;polyubiquitin, putative	4	6	4	4	4	5	5	4	4	4	4	5	4	4	4	4	5	5	4	5	5	4	5	5	5	4	4	5	4	4	4	4	4	4	4	4	4	4	4	4	4	4	4	6	4
LdBPK_210026500.1	LdBPK_210026500.1	9	9	cytochrome c oxidase subunit VI, putative	7	4	7	7	8	7	7	6	9	8	6	7	9	7	6	8	7	6	6	5	5	7	8	7	7	7	7	4	8	8	8	8	8	5	8	8	7	7	7	9	8	9	7	4	7
LdBPK_300031500.1;LdBPK_300031400.1;LdBPK_300031300.1	LdBPK_300031500.1;LdBPK_300031400.1;LdBPK_300031300.1	46;46;35	46;46;35	heat shock 70-related protein 1, mitochondrial precursor, putative;heat shock 70-related protein 1, mitochondrial precursor, putative;heat shock 70-related protein 1, mitochondrial precursor, putative	24	35	24	23	27	25	28	25	26	27	22	38	20	23	29	33	25	30	33	34	34	26	30	30	31	32	28	36	24	27	23	27	25	23	23	22	21	23	21	22	25	31	24	35	24
LdBPK_240021500.1	LdBPK_240021500.1	4	4	hypothetical protein, conserved	1	0	2	3	3	2	3	2	1	1	1	1	2	1	2	1	1	0	1	0	1	1	2	2	3	2	1	0	2	2	1	2	2	1	2	1	1	1	2	1	2	2	1	0	2
LdBPK_110010400.1	LdBPK_110010400.1	13	13	mRNA cap guanine-N7 methyltransferase, putative	7	2	8	8	9	7	4	0	5	6	8	9	8	6	10	9	4	3	0	5	10	9	11	10	9	11	7	1	6	5	6	6	6	7	9	7	8	10	5	9	8	6	7	2	8
LdBPK_300035000.1	LdBPK_300035000.1	12	12	chaperonin HSP60/CNP60, putative	4	6	5	5	7	5	2	4	5	4	6	8	4	4	7	3	4	3	2	2	7	4	5	7	4	4	5	3	4	2	7	6	6	6	5	6	3	8	6	5	6	4	4	6	5
LdBPK_160010400.1	LdBPK_160010400.1	14	14	aspartate carbamoyltransferase, putative	9	6	9	11	10	9	10	6	6	5	8	10	7	10	12	11	6	4	4	5	11	11	11	9	11	11	8	3	10	6	10	11	8	9	7	8	10	9	10	10	10	11	9	6	9
LdBPK_310019700.1	LdBPK_310019700.1	42	42	Thioredoxin-like/Protein of unknown function (DUF3638)/Protein of unknown function (DUF3645)/Zn-finger in Ran binding protein and others, putative	19	10	20	22	24	17	20	16	17	23	15	17	18	18	18	24	16	10	8	16	16	20	23	16	26	25	24	12	15	15	20	25	15	18	14	17	15	22	23	14	19	19	19	10	20
LdBPK_360035500.1	LdBPK_360035500.1	6	6	acetyltransferase-like protein	4	1	3	3	4	5	3	1	3	2	3	2	2	2	2	2	1	1	1	1	2	2	3	3	4	4	1	1	1	1	3	4	3	2	1	2	3	4	3	2	4	2	4	1	3
LdBPK_360072300.1	LdBPK_360072300.1	4	4	Sucrase/ferredoxin-like, putative	3	1	4	4	2	2	3	3	4	4	4	1	3	2	1	3	3	1	1	2	2	2	2	1	2	1	2	0	3	2	3	3	2	2	2	3	2	3	4	2	4	1	3	1	4
LdBPK_320036100.1	LdBPK_320036100.1	7	7	ubiquitin hydrolase, putative	5	2	5	3	5	2	3	2	3	2	3	3	5	3	3	3	1	2	1	1	4	4	5	5	5	3	5	3	3	3	5	2	4	2	3	3	4	3	3	1	4	3	5	2	5
LdBPK_290033700.1	LdBPK_290033700.1	29	29	Present in the outer mitochondrial membrane proteome 24	9	5	11	10	13	4	10	4	10	12	16	11	13	12	14	17	15	8	7	14	12	14	15	12	17	16	11	5	11	14	14	22	16	14	14	12	14	12	15	14	13	10	9	5	11
LdBPK_260005300.1	LdBPK_260005300.1	10	10	pyridoxal phosphate containing glycine decarboxylase, putative	4	2	3	5	5	4	2	2	4	5	3	5	1	3	4	5	3	2	2	1	5	2	3	4	7	6	4	1	1	3	3	7	4	3	3	3	4	2	6	2	3	4	4	2	3
LdBPK_360055300.1;LdBPK_360055200.1	LdBPK_360055300.1;LdBPK_360055200.1	3;3	3;3	myosin heavy chain kinase a-like protein;myosin heavy chain kinase a-like protein	2	2	2	2	3	0	1	0	1	2	3	2	1	1	2	2	1	1	1	1	2	0	2	2	1	2	0	0	0	0	2	3	1	0	0	1	0	2	2	1	1	2	2	2	2
LdBPK_310006600.1	LdBPK_310006600.1	17	17	DNA-directed RNA polymerase II subunit 2, putative	6	5	6	7	8	5	8	6	7	10	8	5	8	7	9	8	8	4	1	7	8	7	7	7	8	9	8	2	3	5	8	11	10	3	8	7	7	6	8	4	7	5	6	5	6
LdBPK_340008600.1	LdBPK_340008600.1	24	24	eukaryotic translation initiation factor 5, putative	14	10	14	11	14	12	13	7	10	11	11	12	12	12	16	15	9	9	8	10	16	12	16	13	16	14	11	9	7	8	13	13	13	13	11	8	12	12	12	13	14	11	14	10	14
LdBPK_270032200.1	LdBPK_270032200.1	12	11	dynein heavy chain, putative	4	2	4	6	6	4	7	5	6	6	6	3	7	3	4	4	9	2	2	5	4	3	4	7	2	3	4	3	6	7	4	3	5	5	3	5	3	2	5	3	6	3	3	1	3
LdBPK_270017900.1	LdBPK_270017900.1	17	17	WD domain, G-beta repeat, putative	10	9	10	10	12	11	9	7	10	13	11	9	9	13	11	11	9	7	6	7	12	11	11	11	10	12	10	4	10	10	13	10	9	10	10	8	11	11	10	10	9	11	10	9	10
LdBPK_300037500.1	LdBPK_300037500.1	23	23	eukaryotic translation initiation factor 3 subunit 7-like protein	12	10	13	14	15	13	12	7	11	13	12	13	10	8	17	18	11	7	6	9	16	12	11	11	17	14	9	6	7	10	11	15	14	13	14	10	13	12	13	13	14	14	12	10	13
LdBPK_100009900.1	LdBPK_100009900.1	3	3	4F5 protein family/Zinc-binding, putative	3	2	3	3	2	2	3	2	3	2	2	2	2	2	3	3	1	2	1	2	2	2	3	2	3	2	2	2	1	2	2	2	2	2	3	2	3	2	3	2	2	2	3	2	3
LdBPK_360055400.1	LdBPK_360055400.1	8	8	PSP1 C-terminal conserved region containing protein, putative	3	1	1	4	6	0	2	2	1	4	6	3	3	3	2	3	2	1	0	1	5	5	3	3	4	5	2	0	2	0	3	3	2	2	4	3	3	3	1	3	1	2	3	1	1
LdBPK_050006300.1	LdBPK_050006300.1	13	13	nucleolar RNA helicase II, putative	8	3	7	8	8	7	7	2	6	6	7	6	6	7	8	9	5	1	2	4	8	7	6	7	11	6	5	2	4	4	8	11	7	7	7	8	8	8	7	8	9	7	8	3	7
LdBPK_280032300.1	LdBPK_280032300.1	20	20	acyl-CoA dehydrogenase, putative	17	7	13	17	15	13	14	12	17	16	12	9	10	12	13	14	15	8	7	11	15	13	15	15	17	15	15	7	16	13	14	15	13	11	10	10	12	13	13	9	13	11	17	7	13
LdBPK_270012500.1	LdBPK_270012500.1	4	4	Stress responsive A/B Barrel Domain, putative	3	3	3	3	4	2	4	2	3	3	3	4	3	3	3	4	3	3	1	3	4	3	3	2	4	4	4	3	1	3	3	4	3	3	3	3	3	3	3	3	3	3	3	3	3
LdBPK_360054200.1	LdBPK_360054200.1	8	8	hypothetical protein, conserved	6	5	5	7	6	6	7	6	5	6	6	7	5	5	6	7	5	4	4	5	7	5	5	5	6	4	6	5	5	4	6	7	5	5	5	4	6	6	6	6	5	5	6	5	5
LdBPK_330013500.1	LdBPK_330013500.1	6	6	paraflagellar rod component, putative	4	4	4	4	4	4	4	3	4	5	4	5	4	4	4	4	4	3	3	3	4	4	4	4	5	5	5	5	4	4	4	5	4	4	4	3	4	4	4	4	4	4	4	4	4
LdBPK_290032100.1;LdBPK_290032000.1;LdBPK_290031900.1	LdBPK_290032100.1;LdBPK_290032000.1;LdBPK_290031900.1	14;14;14	14;14;14	60S ribosomal protein L13, putative;60S ribosomal protein L13, putative;60S ribosomal protein L13, putative	9	11	9	9	9	8	9	5	7	9	9	11	7	8	9	9	8	7	7	10	9	9	10	9	9	9	9	10	7	6	8	9	9	7	8	7	9	8	9	8	9	10	9	11	9
LdBPK_300034100.1	LdBPK_300034100.1	23	23	small glutamine-rich tetratricopeptide repeat protein, putative	16	13	12	13	17	12	15	9	9	13	15	16	12	10	17	18	9	6	5	12	20	16	16	18	18	18	12	9	11	8	11	18	13	11	14	12	13	15	14	11	13	15	16	13	12
LdBPK_360015300.1;LdBPK_360015200.1	LdBPK_360015300.1;LdBPK_360015200.1	16;15	16;15	40S ribosomal protein S18, putative;40S ribosomal protein S18, putative	11	10	11	11	11	11	10	7	10	10	9	14	8	10	11	12	10	9	6	7	12	11	11	11	13	12	10	9	6	7	10	11	9	8	10	9	10	11	9	10	11	12	11	10	11
LdBPK_360076900.1;LdBPK_360076600.1	LdBPK_360076900.1;LdBPK_360076600.1	8;6	8;6	histidine secretory acid phosphatase, putative;tartrate-sensitive acid phosphatase acp-3.2, putative	5	2	3	6	7	3	5	4	4	5	2	4	2	3	3	4	3	2	2	2	1	1	2	1	5	2	0	1	0	1	3	5	3	3	1	1	3	3	2	2	2	1	5	2	3
LdBPK_300005600.1	LdBPK_300005600.1	4	4	hypothetical protein, conserved	2	2	1	3	3	2	1	0	2	2	2	1	1	1	1	3	0	1	0	2	2	1	2	4	2	1	0	0	0	1	3	0	4	1	1	2	3	3	3	2	3	2	2	2	1
LdBPK_270028400.1	LdBPK_270028400.1	5	5	dual specificity protein phosphatase, putative	2	2	2	2	4	2	4	2	2	2	3	1	2	2	3	4	2	3	2	3	3	1	3	3	4	2	2	2	2	1	3	4	2	3	3	1	2	3	2	3	2	1	2	2	2
LdBPK_340033700.1	LdBPK_340033700.1	6	6	RNA-binding signal recognition particle 68, putative	2	2	4	3	2	3	2	2	2	3	3	2	2	2	5	3	3	2	1	2	2	3	4	4	5	4	4	3	1	1	3	4	2	3	2	2	2	3	3	1	3	1	2	2	4
LdBPK_210028000.1	LdBPK_210028000.1	4	4	BolA-like protein, putative	1	1	3	2	2	1	2	1	2	2	2	2	1	2	2	2	1	1	0	1	3	3	3	1	2	3	3	1	2	2	1	3	2	2	1	2	2	2	3	2	2	2	1	1	3
LdBPK_360026500.1	LdBPK_360026500.1	16	16	phosphomannomutase, putative	10	8	9	10	11	9	12	9	9	11	9	10	8	8	9	11	10	9	8	9	11	9	9	11	13	11	11	7	9	8	9	9	10	8	9	8	8	9	9	9	8	9	10	8	9
LdBPK_120008600.1	LdBPK_120008600.1	7	7	CCR4-NOT transcription complex subunit 2, putative	3	4	5	5	6	4	7	4	6	5	4	5	2	3	5	6	5	5	4	6	6	3	6	6	6	6	6	6	4	4	6	7	4	4	2	3	3	7	5	1	4	2	3	4	5
LdBPK_320019400.1	LdBPK_320019400.1	11	11	G5-interacting protein, putative	7	4	7	6	7	8	5	3	6	6	7	6	9	7	7	7	5	3	1	3	6	8	9	7	7	8	5	0	4	4	8	6	6	8	6	8	5	8	7	7	9	8	7	4	7
LdBPK_350017300.1	LdBPK_350017300.1	10	10	short chain dehydrogenase, putative	4	5	4	1	5	2	6	4	5	4	2	3	3	1	4	3	3	5	1	4	6	6	4	3	7	4	6	4	4	5	2	5	2	2	2	1	2	2	3	2	4	2	4	5	4
LdBPK_290035000.1	LdBPK_290035000.1	5	5	Putative intraflagellar transport protein C3	3	1	1	3	3	3	3	3	2	3	3	1	3	2	2	2	3	0	1	1	2	2	4	3	2	2	2	0	2	3	3	3	3	2	2	3	2	2	3	2	3	3	3	1	1
LdBPK_330023600.1	LdBPK_330023600.1	9	9	hypothetical protein, conserved	3	3	4	3	4	3	3	1	4	6	2	3	1	1	2	2	1	2	0	0	3	4	2	3	4	2	3	2	2	3	3	2	1	3	2	1	1	3	0	1	1	3	3	3	4
LdBPK_310024400.1	LdBPK_310024400.1	3	3	Protein of unknown function DUF84, putative	2	0	1	1	2	1	0	0	1	1	2	0	2	2	0	1	1	0	0	0	3	1	1	2	3	2	0	0	1	1	1	3	2	1	1	1	2	2	1	2	1	0	2	0	1
LdBPK_330027300.1	LdBPK_330027300.1	5	5	small GTP-binding protein Rab18, putative	3	2	3	4	1	2	2	2	3	4	1	0	4	2	3	3	3	1	1	1	2	1	3	3	3	4	2	2	3	4	2	2	3	3	1	2	3	3	1	3	3	3	3	2	3
LdBPK_120010600.1;CON__Q3ZBD7	LdBPK_120010600.1	22;1	22;1	glucose-6-phosphate isomerase	17	8	15	16	18	13	20	9	19	18	13	12	12	15	15	15	15	8	6	13	15	15	14	16	18	17	16	4	11	11	15	18	15	12	15	10	11	14	14	13	14	12	17	8	15
LdBPK_030006400.1	LdBPK_030006400.1	10	10	ATP-binding cassette protein subfamily F, member 1, putative	6	3	5	6	4	4	4	2	4	3	5	6	7	4	7	3	2	3	3	4	5	4	5	5	3	2	3	2	5	3	8	7	6	1	6	7	5	5	6	6	6	4	6	3	5
LdBPK_080010700.1	LdBPK_080010700.1	15	15	eukaryotic translation initiation factor 2 beta subunit, putative	9	8	12	13	10	12	9	8	8	9	11	10	10	12	14	11	7	6	5	6	13	10	9	8	13	10	8	7	8	8	9	12	8	9	9	8	10	10	11	10	12	11	9	8	12
LdBPK_350041100.1	LdBPK_350041100.1	2	2	Pre-rRNA-processing protein PNO1, putative	1	1	2	1	0	1	0	1	1	1	2	1	1	1	2	0	0	0	0	0	1	1	1	1	1	1	1	0	0	1	0	1	1	2	1	0	2	0	2	2	2	1	1	1	2
LdBPK_180008200.1	LdBPK_180008200.1	3	3	DnaJ domain containing protein, putative	3	0	1	2	3	2	2	2	2	3	2	1	2	2	3	3	1	1	0	0	2	2	3	2	3	3	2	0	1	2	2	3	1	2	2	2	2	1	2	2	1	2	3	0	1
LdBPK_360028800.1	LdBPK_360028800.1	4	4	transmembrane emp24 domain-containing protein	1	1	3	2	0	3	3	4	4	3	2	1	2	2	3	2	3	3	2	2	3	1	2	1	2	3	3	2	2	2	2	1	3	3	0	2	1	2	2	2	3	3	1	1	3
LdBPK_150020900.1	LdBPK_150020900.1	15	2	cAMP specific phosphodiesterase, putative	9	3	7	7	5	5	9	5	9	9	6	5	7	8	8	7	10	6	4	10	8	8	7	8	9	10	13	7	7	6	9	9	7	6	8	5	3	8	8	6	6	8	2	0	1
LdBPK_240009100.1	LdBPK_240009100.1	8	8	ubiquitin carboxyl-terminal hydrolase, putative	5	3	5	5	5	4	6	2	5	5	5	3	5	4	5	6	5	3	1	3	5	3	5	4	6	5	4	2	2	2	6	6	4	5	5	4	4	5	5	5	5	5	5	3	5
LdBPK_300035600.1	LdBPK_300035600.1	7	7	hypothetical protein, conserved	1	2	2	0	1	1	2	2	1	1	1	2	2	2	2	1	2	2	3	2	3	2	1	1	1	2	1	3	3	2	2	2	2	3	2	2	3	1	1	1	1	2	1	2	2
LdBPK_240017500.1	LdBPK_240017500.1	3	3	RNA-binding protein 38, putative	1	2	3	2	1	2	1	1	1	1	2	1	2	3	2	2	0	0	1	1	2	1	1	1	2	1	0	1	1	1	2	2	3	2	2	1	2	3	2	1	2	2	1	2	3
LdBPK_130016000.1	LdBPK_130016000.1	7	7	Uncharacterised ACR, YagE family COG1723, putative	2	1	1	3	1	1	1	1	2	3	1	2	1	3	2	1	2	1	1	2	1	0	1	0	0	3	2	2	1	0	2	3	2	3	1	2	2	3	2	0	2	1	2	1	1
LdBPK_180007700.1	LdBPK_180007700.1	15	15	hypothetical protein, conserved	9	5	6	9	7	5	9	6	8	8	8	8	5	9	6	8	6	5	2	7	11	6	7	5	10	9	8	5	7	7	7	10	8	6	5	5	7	7	7	8	8	7	9	5	6
LdBPK_190010700.1	LdBPK_190010700.1	5	5	hypothetical protein, conserved	2	3	3	1	2	1	3	2	1	4	2	2	2	1	3	3	3	4	5	4	3	0	0	2	4	3	3	2	2	3	1	4	2	1	1	1	2	2	2	1	1	2	2	3	3
LdBPK_340049500.1	LdBPK_340049500.1	13	13	dynein heavy chain, putative	3	2	1	3	5	2	6	5	5	8	5	3	4	3	3	1	8	1	2	3	2	3	0	4	6	3	3	2	0	5	3	7	2	3	3	1	1	3	6	3	3	0	3	2	1
LdBPK_360054000.1	LdBPK_360054000.1	3	3	hypothetical protein, conserved	1	0	2	1	1	2	2	0	0	1	1	0	1	1	0	1	0	2	1	0	0	0	1	1	0	1	0	0	1	1	1	3	1	1	1	1	2	2	1	2	0	1	1	0	2
LdBPK_340041100.1	LdBPK_340041100.1	3	3	Metallo-beta-lactamase superfamily, putative	1	2	1	2	1	1	0	1	2	1	1	1	1	1	1	1	1	2	2	1	1	1	1	2	2	1	1	2	1	1	1	1	1	1	1	1	1	1	1	2	1	1	1	2	1
LdBPK_350049400.1	LdBPK_350049400.1	3	3	hypothetical protein, conserved	1	2	1	2	1	2	1	2	2	2	1	2	1	1	1	0	2	0	0	1	1	1	2	2	3	3	3	1	2	2	1	1	1	2	1	0	2	1	2	1	2	1	1	2	1
LdBPK_180010200.1	LdBPK_180010200.1	3	3	Tubulin binding cofactor C, putative	2	1	2	2	1	1	1	2	1	2	2	3	2	3	2	3	2	3	2	3	2	3	2	2	2	2	2	2	2	3	1	3	3	3	3	1	2	2	3	1	1	2	2	1	2
LdBPK_350019800.1	LdBPK_350019800.1	9	9	hypothetical protein, conserved	3	4	6	6	6	6	5	2	4	4	5	2	3	2	4	6	2	3	2	1	2	4	4	2	5	3	3	1	3	3	4	6	2	3	3	3	4	4	5	4	3	4	3	4	6
LdBPK_320034700.1	LdBPK_320034700.1	6	6	hypothetical protein, conserved	3	2	0	1	4	1	2	1	1	3	1	2	0	2	3	2	3	1	1	3	2	2	3	3	1	3	2	1	1	1	2	3	0	1	1	0	1	2	1	1	2	3	3	2	0
LdBPK_240015500.1	LdBPK_240015500.1	10	10	dynein light chain, putative	4	4	5	5	4	4	7	6	7	5	5	4	5	6	4	6	6	5	5	6	8	6	6	4	5	3	7	3	5	6	5	8	5	5	4	4	5	5	6	4	5	5	4	4	5
LdBPK_360019300.1	LdBPK_360019300.1	2	2	Poly(ADP-ribose) polymerase and DNA-Ligase Zn-finger region/Zinc-finger (CX5CX6HX5H) motif containing protein, putative	2	1	0	1	2	0	1	0	1	0	1	2	2	1	2	2	0	1	0	1	1	1	2	1	1	1	1	0	1	0	2	2	2	1	1	2	2	2	1	2	0	1	2	1	0
LdBPK_220010800.1	LdBPK_220010800.1	23	22	proteasome regulatory ATPase subunit 1, putative	17	9	11	15	14	13	15	12	16	19	11	14	16	8	14	14	16	10	8	14	13	16	14	10	14	16	12	9	11	11	14	16	12	13	12	9	15	12	14	14	10	16	16	8	10
LdBPK_050006900.1	LdBPK_050006900.1	7	7	Ferrous iron transport protein B/50S ribosome-binding GTPase, putative	3	0	1	2	3	2	0	1	1	1	4	3	5	4	3	5	2	0	1	0	2	1	2	2	3	2	0	0	1	1	4	3	2	4	5	5	5	5	3	2	3	3	3	0	1
LdBPK_140017700.1	LdBPK_140017700.1	2	2	Cold-shock DNA-binding domain containing protein, putative	0	1	1	0	1	1	0	0	1	1	1	0	1	1	1	0	0	0	2	1	1	1	1	1	1	1	1	1	0	0	1	1	0	0	1	0	1	1	1	2	1	1	0	1	1
LdBPK_330011000.1	LdBPK_330011000.1	10	10	DNA mismatch repair protein MSH2, putative	4	5	3	4	6	5	6	3	4	5	4	5	4	4	4	5	3	4	3	2	6	4	6	6	7	7	3	6	2	6	5	5	2	6	4	4	5	3	3	4	2	5	4	5	3
LdBPK_100014700.1	LdBPK_100014700.1	4	4	DRG Family Regulatory Proteins, Tma46, putative	2	3	1	1	1	1	1	1	0	1	2	4	1	0	1	1	1	2	2	1	3	1	2	1	1	1	1	1	1	1	1	2	2	1	2	1	2	1	1	1	1	1	2	3	1
LdBPK_270027300.1	LdBPK_270027300.1	9	9	RNA-binding protein, putative	4	3	5	4	4	3	5	4	4	4	4	5	2	3	5	5	4	3	3	4	5	4	5	4	5	4	5	6	4	3	3	5	3	3	4	2	3	4	4	4	3	4	4	3	5
LdBPK_280008200.1	LdBPK_280008200.1	6	6	rrp44p homologue, putative	1	1	1	3	2	1	1	0	1	3	0	3	2	0	1	1	1	2	1	0	2	1	2	3	0	1	0	1	0	1	2	3	0	1	1	0	2	0	0	2	0	1	1	1	1
LdBPK_270012700.1	LdBPK_270012700.1	14	14	ras-related protein RAB1A, putative	7	11	8	8	9	8	7	4	8	8	6	11	9	6	9	8	7	8	7	9	10	5	8	8	10	7	6	6	6	5	6	8	9	7	7	7	6	6	6	8	9	6	7	11	8
LdBPK_270029400.1	LdBPK_270029400.1	4	4	transcription elongation regulator-like protein	1	1	2	2	3	1	2	3	1	1	1	1	2	2	2	1	2	2	2	2	2	1	1	2	2	2	1	3	1	3	3	2	2	2	0	2	1	2	0	0	1	1	1	1	2
LdBPK_200013600.1	LdBPK_200013600.1	3	3	transcription elongation factor 1 homolog	3	2	3	2	3	3	3	1	2	2	2	3	2	3	3	2	3	1	1	1	3	3	2	3	1	3	3	1	2	2	2	2	2	2	2	0	2	1	2	2	3	2	3	2	3
LdBPK_250019200.1	LdBPK_250019200.1	2	2	serine/threonine-protein phosphatase	1	1	0	1	1	2	1	0	2	2	2	0	1	0	2	0	1	0	0	1	0	0	1	2	2	0	0	0	0	0	2	1	0	0	1	1	0	2	1	0	1	2	1	1	0
LdBPK_230009200.1	LdBPK_230009200.1	8	8	ATP-binding cassette protein subfamily G, member 5	5	4	5	5	3	5	6	6	6	5	5	2	3	4	5	3	6	5	4	7	4	4	6	4	4	5	6	5	6	6	4	4	5	3	4	4	5	3	5	5	5	5	5	4	5
LdBPK_350039100.1	LdBPK_350039100.1	18	18	6-phosphogluconate dehydrogenase, decarboxylating, putative	12	12	11	13	12	15	14	12	14	14	11	13	10	10	13	13	14	10	11	11	11	12	14	14	15	12	16	11	13	14	14	13	13	13	11	12	11	13	12	12	12	15	12	12	11
LdBPK_290007500.1	LdBPK_290007500.1	9	9	D-lactate dehydrogenase-like protein	6	2	3	4	2	1	4	3	3	3	3	1	1	5	4	2	4	1	2	4	6	3	5	4	6	6	5	4	5	3	5	6	5	2	4	3	2	4	4	2	4	6	6	2	3
LdBPK_330007100.1	LdBPK_330007100.1	4	4	hypothetical protein, conserved	1	0	0	1	2	0	0	0	1	1	2	1	0	1	1	2	0	0	0	0	3	2	2	3	3	3	1	1	0	2	0	1	1	1	2	2	1	3	0	1	0	0	1	0	0
LdBPK_300038800.1	LdBPK_300038800.1	12	12	Trichohyalin-plectin-homology domain containing protein, putative	4	5	4	4	7	5	7	5	5	7	7	4	3	5	9	7	4	6	5	6	7	6	5	5	5	7	5	7	6	4	7	7	4	6	6	6	4	7	5	4	7	4	4	5	4
LdBPK_250010200.1	LdBPK_250010200.1	6	1	RNA recognition motif (a.k.a. RRM, RBD, or RNP domain)/RNA recognition motif. (a.k.a. RRM, RBD, or RNP domain), putative	3	3	3	3	3	2	4	3	4	3	3	4	3	3	3	4	4	4	4	5	5	4	4	4	4	4	4	4	4	3	3	3	4	3	3	3	3	3	2	3	3	4	1	1	1
LdBPK_230016900.1;LdBPK_230017000.1	LdBPK_230016900.1;LdBPK_230017000.1	2;1	2;1	sucrose hydrolase-like protein;sucrose hydrolase-like protein	2	1	2	1	1	1	1	1	1	2	1	1	1	1	2	1	2	1	1	1	0	1	2	2	2	2	2	1	2	1	1	1	2	1	1	1	1	1	2	1	2	1	2	1	2
LdBPK_150008200.1;LdBPK_150008100.1	LdBPK_150008200.1;LdBPK_150008100.1	14;14	14;14	ribonucleoprotein p18, mitochondrial precursor, putative;ribonucleoprotein p18, mitochondrial precursor, putative	11	12	12	11	11	11	13	11	12	12	11	12	10	10	12	13	12	11	12	12	11	12	13	11	12	12	12	10	12	11	10	11	12	11	11	10	12	12	12	11	10	13	11	12	12
LdBPK_350052300.1	LdBPK_350052300.1	16	16	chaperone protein DNAj, putative	9	5	10	13	10	11	11	8	10	12	11	5	9	9	9	8	9	4	2	5	10	11	10	10	11	10	11	4	7	10	11	10	6	10	10	8	7	9	10	10	8	10	9	5	10
LdBPK_290012300.1	LdBPK_290012300.1	7	7	U3 small nucleolar ribonucleoprotein protein MPP10, putative	3	2	6	3	4	4	5	0	3	4	1	4	3	2	3	5	1	1	0	0	4	2	4	4	5	3	2	2	1	0	2	4	2	2	3	2	2	5	5	1	3	2	3	2	6
LdBPK_270007300.1	LdBPK_270007300.1	4	4	kinetoplast-associated protein-like protein	2	2	0	2	1	0	1	1	0	1	1	2	2	1	0	2	0	1	0	2	2	1	3	1	0	1	0	0	0	1	1	2	1	1	2	1	2	1	0	2	2	1	2	2	0
LdBPK_360007100.1	LdBPK_360007100.1	69	2	elongation factor 2	45	47	53	48	46	49	55	45	45	49	42	48	44	48	52	50	47	40	40	44	51	46	49	50	53	50	48	47	46	40	45	46	46	43	40	42	42	43	48	45	51	50	1	2	1
LdBPK_070018400.1	LdBPK_070018400.1	3	3	amino acid transporter 19, putative	1	1	1	1	1	3	1	1	0	0	2	2	1	1	2	2	1	1	0	0	1	2	1	1	2	3	0	1	0	1	2	2	2	1	2	3	2	1	1	1	2	2	1	1	1
LdBPK_280006300.1	LdBPK_280006300.1	5	5	pantothenate kinase subunit, putative	2	1	0	0	0	1	1	0	0	0	2	0	0	1	0	3	0	0	0	0	1	0	2	1	1	1	0	0	0	1	1	2	2	1	1	2	0	0	2	2	2	1	2	1	0
LdBPK_350038600.1;LdBPK_350038500.1	LdBPK_350038600.1;LdBPK_350038500.1	5;5	5;5	60S ribosomal subunit protein L31, putative;60S ribosomal subunit protein L31, putative	3	2	2	4	3	2	3	0	1	2	2	4	2	1	3	4	0	1	2	1	4	1	2	2	3	3	2	1	0	0	2	3	1	0	2	2	2	2	2	1	2	1	3	2	2
LdBPK_310012800.1	LdBPK_310012800.1	9	9	mitochondrial RNA binding complex 1 subunit, putative	2	2	1	5	3	1	3	1	3	2	3	3	2	2	5	4	2	3	2	2	3	3	4	1	4	5	4	2	1	1	1	5	3	2	2	2	4	2	1	5	4	3	2	2	1
LdBPK_050005200.1	LdBPK_050005200.1	10	10	ras-like small GTPases, putative	6	2	6	5	7	5	10	4	6	6	6	7	5	5	6	9	6	3	4	7	9	6	7	8	7	6	5	3	5	5	6	9	6	6	6	5	5	6	5	5	6	6	6	2	6
LdBPK_010009800.1	LdBPK_010009800.1	24	24	long-chain-fatty-acid-CoA ligase, putative	13	6	13	12	15	8	14	6	8	16	10	14	10	10	11	15	10	8	4	9	12	12	12	9	18	13	9	4	7	8	13	16	12	10	9	7	9	12	13	10	9	10	13	6	13
LdBPK_190022700.1	LdBPK_190022700.1	3	3	SRP19 protein, putative	1	2	1	1	2	2	2	1	1	1	0	2	1	0	2	3	1	1	0	1	3	2	2	1	3	2	2	0	1	0	1	1	1	1	1	1	0	1	1	1	1	2	1	2	1
LdBPK_270020400.1	LdBPK_270020400.1	8	8	proteasome regulatory non-ATP-ase subunit 3, putative	4	2	5	5	5	5	5	4	4	6	5	3	5	4	5	3	5	2	3	2	4	4	5	3	6	6	5	2	3	2	6	6	4	3	5	6	5	3	5	5	5	2	4	2	5
LdBPK_180021700.1	LdBPK_180021700.1	8	8	hypothetical protein, conserved	3	5	4	4	4	4	7	6	4	5	3	5	3	4	3	5	5	5	5	5	5	5	5	5	5	6	6	3	4	5	4	4	3	4	3	4	4	4	4	4	4	5	3	5	4
LdBPK_250014600.1	LdBPK_250014600.1	3	3	Ribosomal protein L23, putative	1	1	1	2	3	1	2	1	2	1	1	2	1	2	2	3	2	1	0	1	1	1	1	2	3	1	2	1	2	0	1	2	2	1	1	1	2	2	2	1	2	2	1	1	1
LdBPK_340021100.1;LdBPK_340021000.1	LdBPK_340021100.1;LdBPK_340021000.1	15;10	15;10	d-isomer specific 2-hydroxyacid dehydrogenase- protein;d-isomer specific 2-hydroxyacid dehydrogenase- protein	8	6	6	6	7	5	2	2	1	1	6	6	5	9	8	4	3	2	3	2	7	5	3	3	10	6	1	1	2	1	11	12	10	10	11	5	9	9	8	8	8	10	8	6	6
LdBPK_300032900.1	LdBPK_300032900.1	4	4	replication factor C, subunit 2, putative	1	1	2	1	1	2	1	3	2	1	2	1	2	1	1	2	2	1	1	2	1	1	1	2	1	2	3	1	3	1	1	2	2	1	1	1	2	2	2	1	2	1	1	1	2
LdBPK_130015800.1	LdBPK_130015800.1	9	9	hypothetical protein, conserved	3	0	1	2	4	2	3	3	2	3	2	2	1	2	4	4	3	1	2	3	4	0	2	2	2	2	2	6	3	3	1	1	3	3	1	2	2	3	2	2	1	2	3	0	1
LdBPK_350022700.1	LdBPK_350022700.1	8	8	Proteasome complex subunit Rpn13 ubiquitin receptor/UCH-binding domain containing protein, putative	3	2	3	4	3	3	5	2	3	3	2	4	2	5	4	5	4	1	2	3	5	4	3	3	7	4	3	1	4	4	4	7	3	5	3	2	3	3	3	2	1	3	3	2	3
LdBPK_110015200.1	LdBPK_110015200.1	4	4	hypothetical protein, conserved	1	2	3	2	2	1	2	1	1	1	1	1	2	1	3	1	1	1	2	1	4	1	2	2	3	3	1	1	1	1	2	2	1	1	1	1	2	3	2	1	2	1	1	2	3
LdBPK_040005000.1	LdBPK_040005000.1	9	9	calcium-translocating P-type ATPase	2	2	5	5	5	3	6	5	6	5	5	5	3	4	4	5	6	5	5	5	6	7	5	5	5	7	6	3	4	2	5	8	5	4	5	2	2	4	5	3	4	5	2	2	5
LdBPK_360060500.1	LdBPK_360060500.1	2	2	Nin one binding (NOB1) Zn-ribbon like, putative	1	0	1	0	1	0	0	0	0	0	1	1	1	1	0	2	0	0	0	0	0	1	0	0	1	0	0	0	1	0	1	0	0	0	1	0	1	0	0	0	0	1	1	0	1
LdBPK_220012700.1	LdBPK_220012700.1	4	4	hypothetical protein, conserved	3	2	2	2	3	3	3	3	3	3	2	3	3	2	2	3	3	3	3	4	3	3	4	2	2	3	2	3	2	2	3	3	2	2	3	2	3	3	2	2	3	3	3	2	2
LdBPK_210011400.1	LdBPK_210011400.1	2	2	hypothetical protein, conserved	1	0	1	1	1	2	0	0	2	0	1	2	1	2	2	0	2	1	0	0	1	1	1	0	2	1	1	2	0	0	1	0	0	1	0	1	0	2	1	0	1	2	1	0	1
LdBPK_360051900.1	LdBPK_360051900.1	20	20	paraflagellar rod component, putative	5	4	10	6	9	10	11	7	7	11	9	13	7	10	11	9	11	8	8	15	8	8	9	5	12	11	14	8	9	9	9	11	10	8	11	5	6	9	10	7	9	9	5	4	10
LdBPK_180005100.1	LdBPK_180005100.1	13	13	mevalonate-diphosphate decarboxylase, putative	10	4	9	5	8	8	8	5	7	10	9	8	9	8	9	10	8	4	3	9	9	9	9	9	11	7	6	4	4	6	9	10	9	7	8	9	8	9	8	8	7	11	10	4	9
LdBPK_010009900.1	LdBPK_010009900.1	11	11	beta eliminating lyase,putative	5	2	7	4	5	6	5	2	4	6	7	4	6	5	7	6	4	1	0	1	6	5	4	5	9	7	7	1	5	4	7	7	7	5	3	5	6	6	6	6	6	5	5	2	7
LdBPK_070012900.1	LdBPK_070012900.1	10	10	HEAT repeat, putative	7	2	6	8	7	4	2	1	3	3	5	6	3	3	3	4	1	1	0	2	5	4	4	7	6	4	1	2	1	2	5	7	3	6	5	5	5	6	6	5	6	5	7	2	6
LdBPK_310025900.1	LdBPK_310025900.1	16	16	nucleosome assembly protein-like protein	11	11	11	11	15	13	14	8	11	13	9	12	11	11	13	15	11	9	6	11	14	16	11	12	14	15	14	6	8	12	9	15	11	11	13	9	11	12	12	10	12	10	11	11	11
LdBPK_360068500.1	LdBPK_360068500.1	10	10	mkiaa0324 protein-like protein	2	0	2	2	2	2	2	2	1	1	3	4	3	2	2	3	3	2	2	2	4	3	3	2	3	2	3	5	3	3	3	5	2	1	2	2	3	2	2	4	3	2	2	0	2
LdBPK_310017900.1	LdBPK_310017900.1	18	18	hypothetical protein, conserved	11	11	10	9	12	11	14	12	14	12	11	14	10	10	11	11	10	13	9	14	13	15	12	14	14	13	16	13	13	14	12	14	13	12	14	11	13	12	12	12	13	12	11	11	10
LdBPK_310038700.1	LdBPK_310038700.1	9	9	aldehyde reductase, putative	6	3	5	4	4	2	5	5	5	3	4	6	4	3	3	4	4	3	2	5	5	4	6	3	5	4	5	3	5	4	4	5	7	4	5	6	3	2	6	6	6	3	6	3	5
LdBPK_360063600.1	LdBPK_360063600.1	10	10	ubiquinone biosynthesis methyltransferase, putative	4	4	4	6	6	7	8	3	6	7	5	4	4	4	7	9	5	1	2	2	7	6	6	5	6	3	6	1	5	5	6	6	5	3	6	1	4	5	3	3	5	5	4	4	4
LdBPK_180010400.1	LdBPK_180010400.1	8	8	hypothetical protein, conserved	4	3	2	3	2	3	7	2	2	5	1	2	1	2	4	5	2	2	2	1	4	5	3	2	5	2	3	2	1	3	4	5	3	2	2	1	3	3	4	3	2	1	4	3	2
LdBPK_290005900.1	LdBPK_290005900.1	26	26	proteasome regulatory non-ATPase subunit, putative	13	8	16	11	14	12	18	10	14	18	10	11	10	10	14	17	13	6	6	11	16	13	12	14	18	16	17	6	12	12	11	18	14	12	10	11	8	13	12	11	16	11	13	8	16
LdBPK_270024700.1	LdBPK_270024700.1	27	27	trypanothione synthetase	20	9	14	18	19	18	19	10	16	18	15	12	14	14	18	20	18	11	10	10	12	12	16	16	19	17	13	5	12	13	16	18	14	14	17	16	17	17	18	17	16	16	20	9	14
LdBPK_080016400.1	LdBPK_080016400.1	43	43	stress-induced protein sti1	25	26	30	27	30	29	29	18	20	23	26	31	25	29	31	33	25	17	15	21	32	29	32	32	33	35	28	17	27	24	26	31	26	27	28	26	27	28	27	23	30	27	25	26	30
LdBPK_290035400.1	LdBPK_290035400.1	4	4	inosine-adenosine-guanosine-nucleosidehydrolase, putative	3	2	4	2	2	2	4	1	4	2	2	2	2	2	1	2	4	1	3	2	4	2	2	2	2	3	2	1	2	2	4	2	2	2	2	1	4	3	4	3	2	2	3	2	4
LdBPK_130016500.1	LdBPK_130016500.1	1	1	dynein light chain Tctex-type, putative	1	1	0	1	1	1	0	0	1	1	1	1	1	1	1	0	1	1	1	1	1	1	1	1	1	1	0	1	1	0	1	1	1	0	1	1	0	0	1	0	0	0	1	1	0
LdBPK_180010600.1	LdBPK_180010600.1	3	3	Flagellar-associated PapD-like, putative	1	2	2	2	3	2	2	2	3	2	2	2	3	2	2	2	2	3	2	2	2	2	2	3	2	3	2	2	2	3	2	2	3	2	3	3	2	2	2	2	2	2	1	2	2
LdBPK_060008800.1	LdBPK_060008800.1	12	12	NAD(P)-dependent steroid dehydrogenase protein, putative	8	3	8	7	5	6	7	5	6	6	8	7	6	7	8	7	5	5	4	5	6	8	7	7	9	8	6	3	6	5	9	9	7	9	8	5	7	8	8	9	10	8	8	3	8
LdBPK_270032600.1;LdBPK_020012800.1	LdBPK_270032600.1;LdBPK_020012800.1	38;37	38;37	Heat shock protein 100 kDa;Heat shock protein 100 kDa	30	19	24	25	27	24	31	18	22	27	19	28	20	23	28	25	24	15	15	26	35	29	29	31	29	28	28	15	23	22	21	25	17	18	27	20	23	26	24	19	25	26	30	19	24
LdBPK_360053200.1	LdBPK_360053200.1	13	12	19S proteasome regulatory subunit	9	9	8	7	8	8	8	10	7	10	9	10	7	10	11	8	9	11	7	10	9	12	9	7	7	8	7	4	10	11	9	9	9	10	6	7	10	11	10	9	10	8	8	8	7
LdBPK_120017300.1	LdBPK_120017300.1	7	7	SET domain containing protein, putative	5	5	6	5	6	5	6	4	4	5	5	4	5	4	4	3	2	1	2	2	4	2	3	3	4	3	2	0	2	4	6	5	6	5	4	3	4	3	4	3	5	4	5	5	6
LdBPK_250016800.1	LdBPK_250016800.1	12	12	hypothetical protein, conserved	8	3	10	8	9	7	7	2	4	6	7	8	9	7	8	8	5	2	2	4	7	10	7	8	11	7	6	5	6	6	5	6	7	8	6	7	6	7	7	8	9	8	8	3	10
LdBPK_290016700.1;LdBPK_290016600.1;LdBPK_290016500.1;LdBPK_290016400.1	LdBPK_290016700.1;LdBPK_290016600.1;LdBPK_290016500.1;LdBPK_290016400.1	20;20;20;20	20;20;20;20	ribosomal protein L1a, putative;ribosomal protein L1a, putative;ribosomal protein L1a, putative;ribosomal protein L1a, putative	13	11	12	12	12	12	10	10	12	12	11	14	10	10	14	14	10	11	8	9	15	13	12	12	13	13	11	8	9	8	12	13	11	11	11	10	10	13	10	12	12	12	13	11	12
LdBPK_040005600.1	LdBPK_040005600.1	20	20	hypothetical protein, conserved	10	5	11	7	11	7	10	11	11	11	12	9	8	8	13	9	11	8	6	12	11	10	8	13	14	12	13	12	11	12	9	13	13	11	9	5	10	12	12	10	9	9	10	5	11
LdBPK_310009600.1	LdBPK_310009600.1	33	33	cytoskeleton-associated protein CAP5.5, putative	20	13	14	18	20	16	25	16	19	21	17	21	13	12	20	25	22	16	16	22	24	16	19	21	26	20	23	14	20	15	15	22	18	15	15	16	16	17	17	17	16	15	20	13	14
LdBPK_260014400.1	LdBPK_260014400.1	5	5	DnaJ domain/Domain of unknown function (DUF3395), putative	3	2	3	4	3	3	1	1	2	2	3	2	4	3	3	4	3	2	3	2	2	3	4	3	3	3	2	1	1	2	2	5	2	3	3	3	3	4	2	4	4	3	3	2	3
LdBPK_340048600.1	LdBPK_340048600.1	7	7	Cancer susceptibility candidate 1 N-terminus, putative	0	0	1	1	2	2	4	1	0	2	0	2	1	2	2	1	3	1	1	1	2	1	2	1	1	2	2	0	1	1	1	4	0	1	0	1	0	0	1	0	2	0	0	0	1
LdBPK_230024900.1	LdBPK_230024900.1	3	3	hypothetical protein, conserved	2	2	2	1	3	2	3	2	2	3	2	1	2	3	2	3	3	1	3	2	3	2	3	3	3	3	2	1	3	1	2	3	2	1	3	1	2	2	3	3	3	3	2	2	2
LdBPK_310017400.1	LdBPK_310017400.1	14	14	hypothetical protein, conserved	6	4	10	7	8	5	7	6	10	9	9	8	7	8	9	8	7	2	3	5	7	9	9	10	10	9	7	2	10	10	8	9	9	8	6	8	6	6	9	7	7	6	6	4	10
LdBPK_360068900.1	LdBPK_360068900.1	24	24	flagellum targeting protein kharon1, putative	16	18	16	12	16	16	18	16	14	15	14	18	11	12	17	17	17	17	13	17	17	17	17	16	16	16	17	19	16	17	15	15	16	16	15	14	15	16	15	14	15	16	16	18	16
LdBPK_290021300.1	LdBPK_290021300.1	8	8	hypothetical protein, conserved	2	3	4	3	2	4	3	3	3	2	4	4	1	3	6	4	0	2	2	2	5	3	4	3	7	3	3	4	3	1	3	7	1	2	2	1	3	3	4	1	3	3	2	3	4
LdBPK_350032300.1	LdBPK_350032300.1	2	2	Heat shock factor binding protein 1, putative	1	2	1	1	1	1	2	1	1	1	1	2	1	1	1	1	1	2	1	1	1	1	1	2	1	1	2	2	1	1	1	1	1	1	1	1	1	1	1	1	1	1	1	2	1
LdBPK_120014800.1;LdBPK_120013200.1	LdBPK_120014800.1	12;1	12;1	surface antigen protein 2, putative	8	8	6	8	8	10	11	8	8	9	5	9	4	5	7	8	8	8	8	9	8	7	7	8	9	8	9	8	7	6	6	6	6	4	6	5	7	5	7	7	9	10	8	8	6
LdBPK_300041100.1	LdBPK_300041100.1	17	17	CAS/CSE/importin domain protein, putative	7	5	5	8	7	6	9	4	7	8	6	8	4	5	10	7	7	6	2	5	7	7	6	7	10	6	7	2	7	4	7	11	7	6	7	5	8	7	4	7	5	4	7	5	5
LdBPK_250022500.1	LdBPK_250022500.1	12	12	hypothetical protein, conserved	8	5	9	9	8	6	9	7	9	8	8	8	7	9	9	8	8	4	4	7	9	8	8	6	10	8	8	6	6	6	6	11	9	9	6	6	8	8	8	8	7	6	8	5	9
LdBPK_350031000.1	LdBPK_350031000.1	2	2	Double RNA binding domain protein 9	2	1	2	2	2	2	0	1	2	2	2	1	2	2	2	2	2	1	0	1	2	2	2	1	2	1	2	0	1	2	2	2	2	1	2	2	2	2	2	2	2	2	2	1	2
LdBPK_330005500.1	LdBPK_330005500.1	3	3	WD domain, G-beta repeat, putative	2	0	2	1	2	0	1	0	0	1	0	1	1	0	1	1	0	1	0	0	3	3	3	2	2	2	1	0	0	0	0	2	0	1	0	0	2	2	0	1	0	1	2	0	2
LdBPK_130016100.1	LdBPK_130016100.1	5	5	Alpha/beta hydrolase family, putative	1	1	0	1	4	1	2	2	1	3	1	2	0	0	1	3	2	2	2	2	3	2	1	3	2	4	1	2	1	2	1	3	0	0	1	0	1	0	1	2	1	2	1	1	0
LdBPK_070007400.1	LdBPK_070007400.1	4	4	Cytokine-induced anti-apoptosis inhibitor 1, Fe-S biogenesis, putative	2	1	1	1	1	2	2	1	2	2	2	2	1	2	2	1	2	2	2	2	2	2	1	2	2	2	1	0	1	1	3	1	2	2	2	1	2	2	1	2	1	1	2	1	1
LdBPK_310013900.1	LdBPK_310013900.1	5	5	Tir chaperone protein (CesT) family, putative	3	2	2	4	4	1	2	2	2	3	2	2	2	3	3	3	3	2	1	1	4	2	2	2	3	3	2	1	3	2	2	3	2	2	2	2	2	2	3	3	3	2	3	2	2
LdBPK_350045900.1;LdBPK_350045400.1	LdBPK_350045900.1;LdBPK_350045400.1	10;8	10;8	protein kinase A catalytic subunit isoform 1;protein kinase A catalytic subunit isoform 1	5	3	9	7	5	8	9	5	8	5	4	4	4	6	7	7	9	6	6	6	5	6	5	7	9	7	8	4	9	8	6	7	8	7	7	5	9	7	8	6	7	4	5	3	9
LdBPK_210018300.1;LdBPK_210018200.1	LdBPK_210018300.1;LdBPK_210018200.1	4;4	4;4	40S ribosomal protein S23, putative;40S ribosomal protein S23, putative	2	1	3	3	2	2	2	1	1	3	3	3	2	2	3	3	2	2	0	1	2	3	3	3	3	3	2	1	3	1	2	3	3	2	2	2	3	2	3	2	3	2	2	1	3
LdBPK_230005400.1	LdBPK_230005400.1	15	15	peroxidoxin	7	11	7	8	9	8	10	7	7	8	8	10	8	7	8	8	9	10	10	7	8	8	10	8	9	8	9	11	7	9	7	9	7	8	8	7	8	6	7	7	7	9	7	11	7
LdBPK_270028300.1	LdBPK_270028300.1	4	4	Phosducin/Thioredoxin, putative	2	0	2	2	1	2	1	1	0	1	3	1	2	2	2	2	2	0	0	1	2	1	2	2	2	2	0	0	3	1	2	3	1	3	1	0	3	1	2	1	0	1	2	0	2
LdBPK_260015100.1	LdBPK_260015100.1	4	4	hypothetical protein, conserved	2	1	2	1	2	1	4	1	1	2	2	2	0	1	4	1	1	1	0	1	3	1	2	1	3	2	2	1	1	1	2	3	2	3	1	0	2	1	3	2	2	1	2	1	2
LdBPK_210012300.1	LdBPK_210012300.1	4	4	metallo-beta-lactamase family-like protein	1	0	3	3	1	1	2	1	2	1	2	0	0	3	2	1	1	0	0	0	3	3	2	1	3	2	1	0	0	1	1	3	1	1	1	0	0	1	3	1	3	1	1	0	3
LdBPK_310005000.1	LdBPK_310005000.1	38	38	5-methyltetrahydropteroyltriglutamate-homocysteine S-methyltransferase	22	14	21	21	25	20	29	14	21	23	19	30	18	20	25	27	21	13	11	19	24	23	24	20	29	30	28	16	26	19	22	29	26	22	23	20	24	25	21	22	27	20	22	14	21
LdBPK_320024200.1	LdBPK_320024200.1	3	3	rab11B GTPase, putative	3	1	3	2	3	3	2	2	3	3	3	2	3	2	3	2	3	0	1	1	3	3	2	2	3	2	1	0	1	2	3	2	3	3	3	3	3	3	3	3	3	3	3	1	3
LdBPK_260028300.1	LdBPK_260028300.1	10	10	nitrilase, putative	8	4	8	8	8	7	6	5	7	8	8	7	6	8	8	10	7	4	3	3	7	8	8	8	9	9	6	3	4	3	8	9	7	6	8	6	8	6	8	8	9	8	8	4	8
LdBPK_280025700.1	LdBPK_280025700.1	6	6	Double-stranded DNA-binding domain containing protein, putative	5	2	5	5	6	3	5	4	5	6	4	4	4	2	5	4	5	2	2	5	5	5	6	6	6	4	5	3	4	3	4	5	3	3	3	4	4	5	4	5	5	3	5	2	5
LdBPK_130018500.1	LdBPK_130018500.1	24	24	hypothetical protein, conserved	12	13	18	13	16	11	19	12	14	16	14	18	14	13	15	15	14	12	11	16	18	16	16	18	21	22	19	12	17	15	16	17	16	15	17	13	16	15	17	14	18	14	12	13	18
LdBPK_260027900.1	LdBPK_260027900.1	9	9	kynureninase, putative	5	3	5	6	4	4	3	2	3	5	6	3	4	5	7	4	3	1	0	3	3	4	3	2	6	5	3	1	2	2	5	7	6	6	4	3	3	4	5	3	5	4	5	3	5
LdBPK_180007900.1	LdBPK_180007900.1	6	6	Nuclear transport factor 2 (NTF2) domain containing protein, putative	6	3	5	4	5	4	1	0	2	4	4	3	5	4	5	4	0	1	0	0	2	5	4	4	5	6	0	1	0	0	4	4	4	3	5	6	4	5	5	3	5	5	6	3	5
LdBPK_360066500.1	LdBPK_360066500.1	53	53	isoleucyl-tRNA synthetase, putative	32	23	34	35	33	28	28	16	26	30	27	25	27	29	33	34	28	13	9	16	31	27	26	32	36	30	20	10	16	14	24	33	23	25	29	28	27	27	31	33	34	38	32	23	34
LdBPK_180005000.1	LdBPK_180005000.1	16	16	kinetoplast polyadenylation/uridylation factor 1	9	6	7	10	9	7	10	8	8	10	7	7	9	10	9	10	10	9	4	10	5	9	10	9	10	7	7	5	8	7	9	9	8	9	5	8	8	6	8	9	8	8	9	6	7
LdBPK_050015600.1	LdBPK_050015600.1	5	5	hypothetical protein, conserved	3	2	4	3	3	4	3	4	3	3	4	2	4	4	3	3	4	2	3	2	3	4	3	3	3	4	4	2	4	3	3	3	4	4	3	4	3	4	4	2	4	4	3	2	4
LdBPK_350047500.1	LdBPK_350047500.1	4	4	elongation factor 1-alpha, putative	2	2	2	2	3	1	1	3	1	1	3	1	3	2	2	2	1	1	0	1	1	3	2	3	1	3	2	0	1	1	1	1	2	2	1	3	2	2	3	2	2	1	2	2	2
LdBPK_330028400.1	LdBPK_330028400.1	13	13	phosphoribosylpyrophosphate synthetase, putative	10	4	9	10	9	9	10	4	6	10	7	6	6	5	10	10	7	5	3	3	11	11	9	9	12	11	9	3	7	6	8	12	6	8	8	9	6	6	6	7	7	5	10	4	9
LdBPK_160012800.1	LdBPK_160012800.1	19	19	transaldolase, putative	13	10	16	15	14	13	15	14	15	15	11	15	13	12	14	14	16	13	12	13	13	13	14	15	15	14	14	9	14	15	13	15	15	12	10	11	13	13	14	12	14	13	13	10	16
LdBPK_290024200.1;LdBPK_290024700.1;LdBPK_290024600.1;LdBPK_290024500.1;LdBPK_290024400.1;LdBPK_290024300.1	LdBPK_290024200.1;LdBPK_290024700.1;LdBPK_290024600.1;LdBPK_290024500.1;LdBPK_290024400.1;LdBPK_290024300.1	50;50;50;50;50;50	50;50;50;50;50;50	paraflagellar rod protein 1D, putative;paraflagellar rod protein 1D, putative;paraflagellar rod protein 1D, putative;paraflagellar rod protein 1D, putative;paraflagellar rod protein 1D, putative;paraflagellar rod protein 1D, putative	21	26	22	23	26	29	32	29	29	28	20	36	21	22	25	29	27	32	32	36	33	25	25	24	28	25	32	36	26	28	24	24	24	23	20	24	22	26	22	19	22	29	21	26	22
LdBPK_300032600.1	LdBPK_300032600.1	8	8	formate--tetrahydrofolate ligase	2	2	4	2	3	2	2	3	0	2	4	4	2	2	5	3	1	1	1	2	2	4	3	2	6	4	3	0	2	2	4	4	3	4	2	0	3	1	3	3	5	6	2	2	4
LdBPK_270026600.1;LdBPK_270026500.1	LdBPK_270026600.1;LdBPK_270026500.1	12;12	12;12	branched-chain amino acid aminotransferase, putative;branched-chain amino acid aminotransferase, putative	5	3	4	5	7	4	9	4	9	7	5	7	4	5	4	7	7	4	2	6	7	6	8	7	8	8	7	3	8	5	7	7	5	6	5	4	4	4	3	5	4	6	5	3	4
LdBPK_190007800.1	LdBPK_190007800.1	6	6	polyprenyl synthase, putative	1	1	3	3	3	2	2	1	2	2	3	1	2	2	2	1	1	1	0	2	0	1	5	3	1	2	2	2	2	1	1	3	1	0	2	3	1	2	1	3	3	1	1	1	3
LdBPK_180005800.1	LdBPK_180005800.1	6	6	alpha glucosidase II subunit, putative	3	2	4	4	2	4	2	2	4	3	3	2	4	4	2	3	5	3	1	2	3	3	3	5	2	3	1	2	4	4	5	4	5	3	4	3	3	3	3	3	3	5	3	2	4
LdBPK_050017200.1	LdBPK_050017200.1	11	11	prefoldin subunit, putative	6	6	7	8	5	8	10	4	4	6	4	9	6	7	7	8	6	5	4	5	8	6	9	7	7	8	9	3	6	5	7	7	6	6	4	6	6	6	7	6	7	7	6	6	7
LdBPK_150015900.1	LdBPK_150015900.1	8	8	E1-like ubiquitin-activating enzyme, putative	2	4	4	6	6	4	5	1	3	6	2	5	2	3	6	5	4	3	4	3	5	4	5	5	6	4	3	3	2	4	6	6	4	4	6	4	5	5	6	4	6	1	2	4	4
LdBPK_110008900.1	LdBPK_110008900.1	5	5	tubulin-tyrsoine ligase-like protein	2	1	1	1	3	2	1	0	2	2	1	1	3	0	1	2	1	1	0	1	3	3	3	2	4	3	2	2	1	1	0	3	1	0	1	3	2	2	2	0	2	2	2	1	1
LdBPK_190022300.1	LdBPK_190022300.1	22	22	inosine-5-monophosphate dehydrogenase	9	14	11	12	13	10	14	10	10	11	9	14	11	7	13	14	10	12	9	12	14	11	12	14	14	15	9	12	7	11	9	15	10	11	10	11	10	11	9	10	11	12	9	14	11
LdBPK_260008900.1	LdBPK_260008900.1	4	4	Regulator of Vps4 activity in the MVB pathway, putative	1	1	2	1	2	2	2	1	2	2	2	3	1	2	2	3	2	1	1	2	3	3	3	2	3	3	3	1	3	1	2	2	3	2	3	2	2	2	2	2	3	2	1	1	2
LdBPK_320018000.1	LdBPK_320018000.1	7	7	ADP-ribosylation factor GTPase activating protein 1, putative	5	1	4	4	5	4	5	0	5	5	4	4	3	4	4	4	3	2	2	2	5	4	6	4	7	4	5	1	3	4	3	7	2	4	2	3	1	6	3	2	3	4	5	1	4
LdBPK_250020300.1	LdBPK_250020300.1	6	6	Putative intraflagellar transport protein A1	1	0	3	1	2	1	3	2	2	3	0	3	0	0	3	1	2	3	2	2	2	3	2	1	3	1	4	3	1	1	3	1	2	0	0	0	0	1	2	0	3	2	1	0	3
LdBPK_260005100.1	LdBPK_260005100.1	9	9	brix domain containing-like protein	1	1	5	5	4	3	3	1	2	1	2	2	5	4	4	4	1	1	1	0	3	3	4	2	3	3	0	1	0	1	3	6	4	3	3	3	5	5	3	5	5	3	1	1	5
LdBPK_220011300.1	LdBPK_220011300.1	24	24	proteasome regulatory ATPase subunit 5, putative	16	10	19	13	16	14	19	12	18	17	11	17	11	11	13	18	13	11	9	16	17	16	17	17	16	18	20	16	14	14	12	21	13	11	13	11	9	13	15	13	15	17	16	10	19
LdBPK_330012600.1	LdBPK_330012600.1	9	9	hypothetical protein, conserved	2	2	3	4	5	3	1	3	4	3	2	2	3	3	4	3	3	3	3	4	5	4	4	5	6	4	4	2	4	4	4	4	3	2	3	3	2	3	3	4	2	4	2	2	3
LdBPK_180017600.1;LdBPK_180017500.1	LdBPK_180017600.1;LdBPK_180017500.1	38;38	38;38	prolyl-tRNA synthetase, putative;prolyl-tRNA synthetase, putative	27	20	25	27	27	22	28	17	18	27	20	28	18	20	27	28	21	13	11	18	27	26	25	23	27	27	24	15	19	12	22	29	23	23	22	16	20	23	24	23	23	21	27	20	25
LdBPK_340045900.1	LdBPK_340045900.1	5	5	hypothetical protein, conserved	3	3	4	3	5	4	3	2	1	5	4	4	2	4	5	4	2	1	0	3	3	3	4	4	4	3	3	2	2	2	5	5	3	3	4	2	4	5	4	3	5	4	3	3	4
LdBPK_310033000.1	LdBPK_310033000.1	4	4	hypothetical protein, conserved	3	2	2	2	1	2	1	2	1	2	2	2	1	2	2	3	2	1	1	2	1	2	1	3	2	2	1	1	1	0	2	3	2	2	2	2	1	2	2	2	2	2	3	2	2
LdBPK_070007000.1	LdBPK_070007000.1	6	6	protein phosphatase 2A, regulatory subunit B, putative	3	2	4	4	4	4	5	3	3	4	4	4	3	3	4	3	4	4	3	3	3	4	5	3	3	3	4	2	5	5	4	4	4	4	5	6	4	5	4	3	4	3	3	2	4
LdBPK_230007000.1	LdBPK_230007000.1	2	2	hypothetical protein, conserved	1	1	2	1	1	1	1	2	2	2	2	1	1	1	1	2	1	1	2	1	1	1	1	1	1	1	1	2	2	1	2	1	2	1	1	1	1	1	2	1	2	1	1	1	2
LdBPK_270016400.1	LdBPK_270016400.1	8	8	mitochondrial RNA binding protein 1	4	3	5	5	6	6	6	4	6	7	3	2	4	5	6	5	6	5	3	4	3	4	4	5	5	4	6	2	6	4	5	5	5	5	4	4	5	5	6	5	5	6	4	3	5
LdBPK_360039100.1	LdBPK_360039100.1	13	13	fibrillarin	4	4	7	6	6	7	9	3	6	6	5	7	5	7	7	8	6	3	3	6	8	8	7	8	6	7	8	3	5	7	5	6	4	4	5	5	6	7	8	5	6	6	4	4	7
LdBPK_280016100.1	LdBPK_280016100.1	7	7	hypothetical protein, conserved	4	3	4	5	3	4	5	4	5	4	5	6	4	6	6	6	5	4	4	4	6	7	5	5	6	7	5	4	4	3	5	7	4	5	6	2	6	5	4	4	4	5	4	3	4
LdBPK_270022800.1	LdBPK_270022800.1	14	14	hypothetical protein, conserved	7	2	9	7	7	5	10	3	7	7	6	8	4	5	10	11	6	2	1	4	8	8	5	7	10	9	7	3	5	4	8	12	4	5	5	1	6	8	6	6	8	8	7	2	9
LdBPK_300037900.1	LdBPK_300037900.1	4	4	homoserine kinase, putative	3	3	2	3	3	2	1	1	2	1	3	2	2	3	2	4	2	1	1	3	3	3	2	3	2	3	1	1	1	3	2	1	3	3	2	3	3	2	2	3	1	2	3	3	2
LdBPK_360037800.1	LdBPK_360037800.1	17	17	succinyl-CoA ligase [GDP-forming] beta-chain, putative	12	8	10	10	12	10	13	10	10	12	11	14	10	9	12	11	9	9	8	10	13	11	11	12	13	12	13	10	12	9	12	13	11	12	12	8	10	11	10	9	10	10	12	8	10
LdBPK_090017700.1;LdBPK_090017800.1	LdBPK_090017700.1	22;9	22;9	eukaryotic translation initiation factor 2 subunit, putative	13	9	15	13	14	11	16	7	10	12	10	15	10	12	13	14	11	10	7	12	15	14	14	14	13	14	12	6	10	10	10	15	10	10	11	10	9	10	11	9	12	14	13	9	15
LdBPK_360017500.1	LdBPK_360017500.1	7	7	Memo-like protein, putative	2	1	1	2	4	1	2	4	4	5	2	4	1	1	2	3	3	2	1	3	2	3	4	1	4	5	6	3	5	2	2	3	2	1	0	0	2	1	2	1	1	1	2	1	1
LdBPK_250011200.1	LdBPK_250011200.1	4	4	hypothetical protein, conserved	3	3	2	3	3	4	2	2	3	3	2	3	3	2	2	2	3	3	3	3	3	3	1	3	3	3	2	3	1	2	3	3	2	3	3	2	2	3	2	2	3	3	3	3	2
LdBPK_140018000.1	LdBPK_140018000.1	36	36	enolase	25	27	23	24	26	22	29	23	24	25	20	28	20	20	24	24	25	25	27	27	28	23	27	27	25	26	26	26	25	24	21	22	23	22	22	20	21	22	22	20	24	25	25	27	23
LdBPK_090013400.1	LdBPK_090013400.1	38	38	oligopeptidase b	20	15	23	24	24	27	21	18	23	22	24	24	23	24	27	24	22	13	11	19	21	23	21	20	31	31	22	9	17	19	24	28	22	25	22	20	16	24	23	23	25	26	20	15	23
LdBPK_360061700.1	LdBPK_360061700.1	17	17	aldehyde dehydrogenase, putative	10	5	8	9	7	6	9	5	7	8	7	6	5	7	7	8	7	5	4	5	3	7	5	6	7	7	5	5	5	5	6	8	8	5	5	4	6	7	8	5	9	5	10	5	8
LdBPK_300013300.1	LdBPK_300013300.1	3	3	hypothetical protein, conserved	2	1	3	0	0	0	3	0	1	0	1	0	0	1	1	1	1	1	1	0	2	1	0	1	1	1	0	0	2	0	0	1	2	0	0	0	1	0	1	0	3	0	2	1	3
LdBPK_330015100.1	LdBPK_330015100.1	10	10	hypothetical protein, conserved	6	7	8	8	8	8	6	3	6	8	8	8	6	6	7	8	9	5	2	4	7	6	8	8	8	9	7	7	8	6	7	8	5	7	8	7	7	8	8	6	6	7	6	7	8
LdBPK_090006100.1	LdBPK_090006100.1	35	35	calmodulin-like protein containing EF hand domain	13	19	18	16	15	18	26	18	18	16	15	22	15	17	17	19	17	19	19	20	20	16	15	17	20	14	22	20	16	15	16	21	17	15	14	13	14	15	16	14	17	15	13	19	18
LdBPK_360014700.1	LdBPK_360014700.1	6	6	eukaryotic translation initiation factor 6 (eIF-6), putative	4	3	4	5	4	5	2	3	2	4	5	4	5	4	4	3	3	1	0	1	3	4	5	3	4	4	2	2	1	3	4	5	2	5	4	5	4	5	4	4	4	3	4	3	4
LdBPK_270014500.1	LdBPK_270014500.1	9	9	isovaleryl-coA dehydrogenase, putative	5	6	6	8	7	6	7	5	5	7	6	7	5	6	6	8	5	4	3	3	8	5	7	7	7	7	6	3	4	4	5	8	6	6	5	5	6	5	5	6	6	6	5	6	6
LdBPK_170014300.1	LdBPK_170014300.1	9	9	hypothetical protein, conserved	3	4	5	5	5	5	4	5	3	5	4	4	4	5	6	6	6	4	6	4	4	5	6	7	5	6	5	3	5	6	5	5	3	5	4	5	4	5	3	4	4	4	3	4	5
LdBPK_070007300.1	LdBPK_070007300.1	11	11	hypothetical protein, conserved	6	3	8	5	6	5	4	5	5	6	7	5	6	7	6	5	7	4	2	6	6	5	5	7	6	5	6	2	6	3	5	5	6	6	7	7	6	6	8	8	7	7	6	3	8
LdBPK_350049800.1	LdBPK_350049800.1	5	5	hypothetical protein, conserved	3	3	3	2	4	2	3	5	3	4	3	3	2	2	3	3	3	3	3	4	4	4	4	4	3	4	3	4	3	3	2	3	2	1	2	2	2	2	2	3	3	3	3	3	3
LdBPK_170016700.1	LdBPK_170016700.1	15	15	META domain containing protein	8	5	9	8	9	8	12	10	11	12	8	11	6	7	12	10	10	7	5	7	10	10	13	11	13	13	12	7	10	10	10	10	10	9	9	9	10	10	8	9	7	10	8	5	9
LdBPK_340018400.1	LdBPK_340018400.1	4	4	hypothetical protein	1	3	2	2	2	2	4	3	2	1	3	4	1	2	2	3	2	4	3	3	3	1	3	3	1	3	3	4	3	2	2	3	3	2	2	2	1	2	3	1	3	3	1	3	2
LdBPK_060012600.1	LdBPK_060012600.1	3	3	C2 domain/Ankyrin repeats (3 copies), putative	2	0	3	2	2	3	0	0	1	0	2	1	1	3	3	3	1	0	0	0	0	2	1	2	3	1	0	0	1	0	2	0	0	0	2	1	1	2	2	0	1	3	2	0	3
LdBPK_280010100.1	LdBPK_280010100.1	2	2	hypothetical protein, conserved	0	0	2	1	2	1	0	1	2	1	2	1	1	1	2	1	1	1	1	1	1	2	2	2	1	1	0	1	0	1	2	1	2	2	1	1	1	2	2	1	2	1	0	0	2
LdBPK_140019600.1	LdBPK_140019600.1	22	22	serine hydroxymethyltransferase (SHMT-L)	14	6	11	14	16	9	15	6	14	14	9	9	11	9	12	13	11	7	5	8	13	12	14	14	15	15	14	8	12	10	11	16	9	11	12	9	12	10	11	12	12	10	14	6	11
LdBPK_300010900.1	LdBPK_300010900.1	18	18	hypothetical protein, conserved	6	10	8	8	9	6	6	7	6	8	6	12	7	6	8	10	5	10	5	8	11	6	10	11	10	9	9	7	6	7	6	9	7	7	8	5	6	7	9	6	9	8	6	10	8
LdBPK_350054300.1	LdBPK_350054300.1	14	14	proteasome alpha 1 subunit, putative	8	5	7	8	12	9	9	9	8	11	8	12	5	6	10	12	8	4	4	10	11	10	9	10	11	12	10	8	9	7	7	10	6	6	6	5	7	7	6	7	7	9	8	5	7
LdBPK_160006100.1	LdBPK_160006100.1	6	6	Phosphotransferase enzyme family, putative	2	0	3	2	1	1	0	1	3	2	1	1	1	1	2	2	1	0	0	0	1	1	2	2	3	0	0	1	0	1	2	2	2	2	0	0	2	2	2	1	2	2	2	0	3
LdBPK_290031800.1	LdBPK_290031800.1	7	7	heat shock protein 20, putative	4	3	4	4	4	4	6	5	4	5	3	4	4	4	5	4	4	4	3	5	5	4	5	4	6	6	3	5	5	5	4	4	4	4	4	4	3	4	4	4	4	4	4	3	4
LdBPK_250027900.1	LdBPK_250027900.1	8	8	Translation initiation factor eIF3 subunit, putative	6	5	8	8	8	8	7	6	8	8	8	7	8	8	7	8	8	4	2	5	8	8	7	7	8	8	7	4	5	7	8	8	7	8	8	7	7	8	7	8	8	8	6	5	8
LdBPK_070016600.1	LdBPK_070016600.1	6	6	peptidyl-prolyl cis-trans isomerase/rotamase, putative	3	2	2	2	2	2	3	2	2	4	2	5	2	3	2	3	4	3	2	3	5	3	2	2	4	3	4	3	4	4	2	4	3	3	2	3	2	3	3	3	3	3	3	2	2
LdBPK_140016900.1	LdBPK_140016900.1	10	10	protein kinase, putative	1	0	3	1	2	1	1	0	2	1	2	1	2	2	1	2	2	2	1	0	4	2	3	2	5	2	1	1	0	1	1	3	1	2	2	1	0	2	1	2	1	1	1	0	3
LdBPK_050016600.1	LdBPK_050016600.1	9	9	V-type proton ATPase subunit D, putative	6	5	6	6	6	6	7	5	6	6	6	7	5	6	6	5	7	6	4	6	6	6	6	7	6	7	6	2	5	5	5	6	6	6	6	5	6	6	6	6	5	6	6	5	6
LdBPK_300017000.1	LdBPK_300017000.1	14	14	importin alpha, putative	10	2	9	9	12	4	4	4	6	8	5	6	7	7	11	12	6	1	1	2	9	9	6	5	13	10	4	2	5	6	6	11	7	6	4	5	6	7	7	6	7	5	10	2	9
LdBPK_020009000.1	LdBPK_020009000.1	18	18	proteasome regulatory non-ATPase subunit 6, putative	11	3	8	11	9	6	9	6	9	12	9	7	7	8	13	9	9	4	4	4	8	8	7	10	15	12	12	2	7	7	7	13	10	11	10	5	7	6	10	7	7	8	11	3	8
LdBPK_350008600.1	LdBPK_350008600.1	11	11	enoyl-CoA hydratase/isomerase family protein, conserved	8	5	5	9	8	8	7	4	7	9	5	11	8	4	7	8	6	4	4	5	5	6	6	8	9	7	5	6	4	5	6	8	5	5	5	6	6	8	6	6	5	6	8	5	5
LdBPK_350058800.1	LdBPK_350058800.1	5	5	ribosome-interacting GTPase 2, putative	4	2	4	3	3	4	2	3	3	2	5	1	4	4	3	3	3	1	1	2	1	2	3	2	3	3	4	1	4	2	2	3	4	3	3	4	4	4	5	5	3	3	4	2	4
LdBPK_270026800.1	LdBPK_270026800.1	13	13	ribonucleoside-diphosphate reductase small chain, putative	6	3	7	6	5	5	4	2	2	8	3	5	5	5	10	6	6	2	3	2	7	7	6	7	6	8	6	0	4	4	5	4	4	7	5	6	6	6	3	5	7	7	6	3	7
LdBPK_070014700.1	LdBPK_070014700.1	6	6	ubiquitin-conjugating enzyme E2, putative	4	4	4	4	4	4	4	3	4	4	4	5	4	3	3	4	4	2	1	3	5	6	3	5	5	5	3	0	2	2	3	5	2	4	4	4	4	4	4	4	2	5	4	4	4
LdBPK_040017800.1	LdBPK_040017800.1	21	21	actin	14	14	15	15	16	17	15	15	16	15	14	15	14	15	16	17	15	14	14	16	17	15	17	16	18	15	15	14	13	15	15	15	15	16	16	15	16	16	14	16	15	17	14	14	15
LdBPK_310017500.1	LdBPK_310017500.1	5	5	hypothetical protein, conserved	2	2	2	3	4	3	2	0	1	3	5	3	4	3	3	2	0	0	0	0	4	4	3	4	4	4	1	3	1	1	4	4	1	4	3	3	5	4	1	4	3	4	2	2	2
LdBPK_330008600.1	LdBPK_330008600.1	16	16	ATP-binding cassette sub-family F member 1, putative	8	9	11	11	10	9	12	6	11	11	9	12	9	8	11	11	8	7	4	6	12	10	13	10	14	13	11	3	8	8	8	13	9	8	9	10	9	10	10	7	9	10	8	9	11
LdBPK_320035100.1	LdBPK_320035100.1	16	16	proteasome regulatory non-ATP-ase subunit, putative	8	6	10	4	7	9	11	5	6	11	9	11	6	6	10	8	8	6	3	6	8	7	10	7	12	9	11	2	9	5	9	10	10	9	9	5	8	8	9	8	9	9	8	6	10
LdBPK_360032300.1	LdBPK_360032300.1	4	4	hypothetical protein, conserved	1	2	1	1	1	2	1	2	2	1	1	2	2	3	1	2	2	2	1	1	2	1	1	1	1	1	1	2	1	1	1	1	1	2	1	1	1	1	1	1	1	1	1	2	1
LdBPK_270022200.1	LdBPK_270022200.1	8	8	hypothetical protein, conserved	4	2	4	3	4	4	4	5	4	5	4	6	4	2	3	3	4	4	3	5	3	3	5	6	4	4	4	2	5	4	3	5	3	4	3	3	3	5	5	3	5	3	4	2	4
LdBPK_130010100.1	LdBPK_130010100.1	7	7	Uncharacterized ACR, COG1678, putative	1	1	3	4	3	3	3	2	3	4	3	4	5	4	5	3	4	0	0	3	4	4	2	4	4	5	2	0	2	1	3	5	3	3	4	3	6	2	2	5	2	4	1	1	3
LdBPK_320019300.1	LdBPK_320019300.1	11	11	RNA guanylyltransferase, putative	4	2	7	6	5	4	7	4	5	5	6	4	4	5	7	3	4	1	2	2	5	6	7	7	8	9	4	1	3	2	6	7	6	4	5	2	5	7	7	3	5	5	4	2	7
LdBPK_350025800.1	LdBPK_350025800.1	5	5	60S ribosomal protein L32	5	3	5	4	5	5	5	1	2	4	3	5	2	2	5	5	2	2	1	2	5	5	3	4	4	4	4	2	1	2	3	4	3	3	4	4	3	5	5	3	5	5	5	3	5
LdBPK_210007900.1;LdBPK_210007800.1	LdBPK_210007900.1;LdBPK_210007800.1	30;30	30;30	hexokinase, putative;hexokinase, putative	17	19	18	22	23	16	25	13	16	21	13	25	10	12	22	24	14	14	15	15	24	21	20	20	24	25	21	15	11	14	18	24	16	15	19	12	17	17	17	15	19	22	17	19	18
LdBPK_280018500.1	LdBPK_280018500.1	13	13	phenylalanine-4-hydroxylase	8	5	7	6	10	6	8	6	7	10	6	7	7	5	6	9	7	5	1	5	9	8	5	7	9	6	5	5	5	4	6	7	4	2	6	5	8	5	5	7	5	5	8	5	7
LdBPK_260006400.1	LdBPK_260006400.1	10	10	adenine phosphoribosyltransferase	6	6	6	7	7	7	8	7	7	6	7	7	6	5	7	6	7	8	6	8	7	7	7	8	8	7	7	6	8	8	7	9	7	6	7	6	6	7	6	7	7	8	6	6	6
LdBPK_350014800.1	LdBPK_350014800.1	17	8	aldose 1-epimerase, putative	10	5	10	9	8	6	11	7	8	11	8	7	8	8	9	10	8	6	7	6	12	6	6	6	9	10	8	6	8	7	10	12	14	11	9	9	9	7	10	8	8	5	4	2	4
LdBPK_350038800.1	LdBPK_350038800.1	14	14	hypothetical protein, conserved	7	2	7	7	8	6	9	6	6	7	5	8	3	4	6	11	6	2	3	9	7	7	6	6	8	8	8	5	6	5	4	7	7	5	3	3	3	5	6	4	5	4	7	2	7
LdBPK_150018800.1	LdBPK_150018800.1	11	11	Eukaryotic translation initiation factor 4 gamma type 2, putative	5	1	5	7	3	6	4	4	5	7	5	4	5	6	6	8	4	3	1	1	8	8	8	6	8	8	8	1	5	7	5	7	5	8	7	5	4	6	6	4	6	2	5	1	5
LdBPK_360064800.1	LdBPK_360064800.1	8	8	L-2-hydroxyglutarate dehydrogenase, mitochondrial, putative	6	2	1	5	3	2	3	3	4	6	5	2	3	3	2	3	5	2	2	4	4	3	4	3	3	4	2	1	3	4	5	4	3	3	5	4	4	3	2	5	1	3	6	2	1
LdBPK_300036700.1;LdBPK_300036600.1	LdBPK_300036700.1;LdBPK_300036600.1	29;29	29;29	glyceraldehyde 3-phosphate dehydrogenase, glycosomal;glyceraldehyde 3-phosphate dehydrogenase, glycosomal	16	19	17	16	16	16	21	15	17	17	17	16	17	15	18	16	16	19	24	16	16	17	19	17	21	17	17	24	17	16	15	17	16	16	16	17	17	17	15	17	14	16	16	19	17
LdBPK_020010000.1	LdBPK_020010000.1	8	8	voltage-dependent anion-selective channel, putative	1	2	3	4	5	2	6	2	2	4	2	2	1	2	4	6	1	2	1	2	6	5	6	5	6	6	7	2	4	4	0	4	3	1	4	3	1	2	3	4	4	2	1	2	3
LdBPK_070006000.1	LdBPK_070006000.1	12	12	metallo-peptidase, Clan ME, Family M16C	7	4	8	3	8	6	7	7	2	6	6	8	5	9	8	7	6	4	3	6	8	5	5	5	7	9	7	3	5	5	7	7	6	6	6	6	7	7	7	5	8	6	7	4	8
LdBPK_350017400.1	LdBPK_350017400.1	8	8	short chain dehydrogenase, putative	4	1	4	3	4	4	6	1	2	5	4	6	3	5	6	5	2	0	1	1	6	4	3	5	6	4	2	1	3	1	5	7	5	4	5	3	6	4	6	3	2	4	4	1	4
LdBPK_260017500.1	LdBPK_260017500.1	39	39	heat-shock protein hsp70, putative	21	25	18	19	22	21	27	23	22	24	17	30	20	20	24	24	24	27	24	30	22	22	24	24	25	22	22	25	23	23	21	25	22	21	21	16	18	21	21	21	22	24	21	25	18
LdBPK_320012900.1	LdBPK_320012900.1	12	12	RNA binding protein, putative	9	4	7	7	9	5	4	4	3	6	6	8	6	7	9	9	6	2	4	5	7	8	9	8	8	10	5	1	4	4	7	9	9	7	6	5	8	7	5	5	9	7	9	4	7
LdBPK_360061200.1	LdBPK_360061200.1	10	10	hypothetical protein, conserved	5	2	6	7	6	5	6	5	6	8	5	6	2	3	8	5	3	1	0	4	7	5	5	4	9	6	6	2	4	4	7	5	2	1	3	3	4	4	3	3	6	6	5	2	6
LdBPK_120015700.1	LdBPK_120015700.1	7	7	n-ethylmaleimide reductase-like protein	5	4	4	5	4	4	5	2	4	4	4	5	4	4	3	4	4	3	1	3	3	3	4	4	4	3	4	3	3	4	4	4	3	2	4	3	4	5	4	3	4	3	5	4	4
LdBPK_110011400.1	LdBPK_110011400.1	3	3	cytochrome b5, putative	2	2	1	2	2	2	3	2	2	3	2	3	2	2	2	2	2	1	1	2	3	3	3	2	3	3	2	2	1	3	2	2	3	2	2	3	2	3	2	2	2	2	2	2	1
LdBPK_330035000.1	LdBPK_330035000.1	17	17	isocitrate dehydrogenase, putative	7	8	9	8	11	7	9	7	8	8	7	8	7	6	9	10	5	5	5	7	14	11	9	13	14	12	12	5	9	8	7	11	6	6	8	5	7	9	7	7	6	7	7	8	9
LdBPK_360039400.1	LdBPK_360039400.1	11	11	ATP synthase, putative	5	3	3	4	7	4	9	4	2	8	3	7	1	2	6	8	1	4	3	5	8	4	5	6	10	10	7	1	4	5	3	10	2	4	2	2	3	4	4	2	5	5	5	3	3
LdBPK_330027600.1	LdBPK_330027600.1	11	11	nucleolar GTP-binding protein, putative	6	2	6	5	5	4	1	0	3	3	5	3	5	4	5	6	3	1	0	0	4	4	4	4	6	6	3	2	1	1	3	4	1	3	4	4	4	3	3	7	2	6	6	2	6
LdBPK_350016100.1	LdBPK_350016100.1	7	7	Rdx family, putative	4	3	5	5	6	3	1	0	1	2	4	4	2	4	6	5	1	2	1	1	5	3	4	3	5	5	1	1	1	2	3	5	4	2	4	3	2	3	5	4	5	5	4	3	5
LdBPK_180007000.1	LdBPK_180007000.1	14	14	Activator of Hsp90 ATPase, N-terminal/Activator of Hsp90 ATPase homolog 1-like protein, putative	7	5	9	9	10	8	9	7	8	9	6	8	7	7	7	9	7	5	4	6	5	6	7	7	10	8	8	5	7	5	7	10	8	7	6	7	8	8	8	8	9	6	7	5	9
LdBPK_300025100.1	LdBPK_300025100.1	4	4	ATPase family associated with various cellular activities (AAA)/AAA domain containing protein, putative	3	1	4	3	3	3	3	0	3	3	2	1	3	3	3	2	1	1	0	0	2	2	2	2	2	2	2	1	2	1	2	2	3	3	3	3	4	3	3	3	4	2	3	1	4
LdBPK_200016200.1	LdBPK_200016200.1	6	6	DNAj-like protein	2	1	4	4	4	3	1	1	2	4	2	2	3	3	2	4	3	0	0	1	1	4	3	3	3	2	0	0	1	3	4	4	3	5	3	2	2	4	5	3	2	0	2	1	4
LdBPK_310032800.1	LdBPK_310032800.1	6	6	p-nitrophenylphosphatase, putative	5	1	3	4	5	4	3	3	2	4	5	3	4	5	4	4	4	1	1	1	4	5	5	6	5	6	5	1	2	3	5	4	4	5	5	3	5	4	5	5	5	5	5	1	3
LdBPK_080010200.1	LdBPK_080010200.1	13	13	ribose-phosphate pyrophosphokinase, putative	5	4	5	6	5	3	7	0	4	3	3	3	3	1	5	7	3	3	0	0	6	7	4	5	8	8	3	2	2	2	4	6	4	3	2	1	5	3	3	5	3	1	5	4	5
LdBPK_290008700.1	LdBPK_290008700.1	4	4	hypothetical protein, conserved	2	2	2	1	4	2	1	2	1	2	1	1	2	2	3	2	1	1	1	2	4	2	3	3	2	2	1	1	1	1	2	3	2	1	2	1	2	2	2	1	2	2	2	2	2
LdBPK_190015800.1	LdBPK_190015800.1	24	24	4-coumarate:coa ligase-like protein	13	6	11	12	14	13	19	12	14	15	10	9	12	9	11	13	13	11	9	11	15	12	14	14	17	12	14	13	14	14	8	10	9	9	8	6	6	10	12	12	11	11	13	6	11
LdBPK_250015600.1	LdBPK_250015600.1	123	123	dynein heavy chain, putative	59	27	60	60	67	43	72	63	72	75	60	49	56	52	56	55	75	48	33	63	53	57	58	56	69	66	72	28	69	70	60	74	62	63	57	50	59	58	56	54	55	57	59	27	60
LdBPK_360023000.1	LdBPK_360023000.1	3	3	universal minicircle sequence binding protein, putative	2	3	2	2	2	2	3	1	3	1	1	3	2	2	2	2	2	2	1	1	2	2	2	2	2	2	2	1	1	2	2	2	2	2	3	2	2	2	3	2	2	2	2	3	2
LdBPK_060009600.1;LdBPK_060009400.1	LdBPK_060009600.1;LdBPK_060009400.1	6;6	6;6	60S ribosomal protein L19, putative;60S ribosomal protein L19, putative	1	4	5	3	2	4	3	1	2	2	2	4	2	3	3	3	2	1	2	1	5	3	2	3	4	4	2	2	2	1	3	3	4	4	3	3	2	4	3	1	3	4	1	4	5
LdBPK_150012400.1	LdBPK_150012400.1	15	15	hypothetical protein, conserved	7	5	7	4	6	6	8	6	5	7	8	9	5	5	6	8	8	5	5	7	9	9	7	6	7	9	9	5	6	4	7	4	6	6	9	7	8	8	6	7	7	6	7	5	7
LdBPK_160005800.1	LdBPK_160005800.1	11	11	Galactose oxidase, central domain/Kelch motif/Domain of unknown function (DUF4110), putative	6	3	6	8	7	5	2	3	7	6	8	6	8	7	8	6	1	0	0	2	4	6	5	6	6	4	1	2	4	2	7	7	6	7	5	7	4	7	7	7	6	5	6	3	6
LdBPK_290016900.1	LdBPK_290016900.1	6	6	hypothetical protein, conserved	2	2	2	4	2	3	3	1	3	4	3	3	1	2	4	3	0	3	3	2	3	4	2	2	0	1	3	3	2	2	1	2	3	1	3	1	2	2	2	1	2	4	2	2	2
LdBPK_060012000.1	LdBPK_060012000.1	9	9	lanosterol synthase, putative	1	3	5	5	3	4	5	3	5	5	4	3	3	5	5	5	6	4	3	5	4	3	3	3	6	3	4	0	2	3	4	5	4	4	4	5	4	4	5	5	5	4	1	3	5
LdBPK_180015700.1	LdBPK_180015700.1	7	7	5-oxoprolinase, putative	4	0	3	4	4	4	1	3	3	4	2	2	2	1	2	3	4	1	1	2	2	3	2	4	3	3	1	1	3	2	3	3	3	3	2	2	1	1	3	3	1	4	4	0	3
LdBPK_290007200.1	LdBPK_290007200.1	11	11	thymine-7-hydroxylase, putative	3	3	3	3	3	2	6	2	5	2	5	4	2	6	6	4	5	1	2	5	5	4	5	3	6	2	6	3	3	5	6	8	8	7	4	1	3	3	7	6	7	4	3	3	3
LdBPK_240009400.1;LdBPK_240009300.1;LdBPK_220014000.1	LdBPK_240009400.1;LdBPK_240009300.1;LdBPK_220014000.1	15;14;11	15;14;11	Stealth protein CR2, conserved region 2, putative;Stealth protein CR2, conserved region 2, putative;Stealth protein CR2, conserved region 2, putative	8	6	6	9	9	6	4	7	7	6	7	5	9	5	8	9	7	5	2	6	6	8	8	8	7	7	5	5	5	7	7	9	6	4	6	6	7	5	6	4	6	6	8	6	6
LdBPK_100015700.1	LdBPK_100015700.1	5	5	FKBP-type peptidyl-prolyl cis-trans isomerase, putative	4	4	5	4	5	4	4	4	4	4	4	4	4	4	4	5	4	4	4	4	4	4	4	4	4	4	4	4	5	4	4	5	5	4	4	4	4	4	4	4	5	4	4	4	5
LdBPK_160007600.1	LdBPK_160007600.1	4	4	Ankyrin repeats (many copies)/Alpha/beta hydrolase family/Serine aminopeptidase, S33/alpha/beta hydrolase fold, putative	1	0	3	2	1	0	3	1	2	2	2	2	1	0	1	0	2	0	0	0	2	1	2	2	3	2	1	0	2	1	1	4	3	2	1	1	1	1	2	3	1	1	1	0	3
LdBPK_170008100.1;LdBPK_170008000.1;LdBPK_170007900.1;LdBPK_170007500.1;LdBPK_170007400.1;LdBPK_170007300.1;LdBPK_170007200.1;LdBPK_170007100.1;LdBPK_170007000.1;LdBPK_170006900.1;LdBPK_170006300.1;LdBPK_170006200.1;LdBPK_170006100.1;LdBPK_170006000.1;LdBPK_170005900.1;LdBPK_170007800.1;LdBPK_170006600.1;LdBPK_170007700.1;LdBPK_170006500.1;LdBPK_170006700.1;LdBPK_170006400.1	LdBPK_170008100.1;LdBPK_170008000.1;LdBPK_170007900.1;LdBPK_170007500.1;LdBPK_170007400.1;LdBPK_170007300.1;LdBPK_170007200.1;LdBPK_170007100.1;LdBPK_170007000.1;LdBPK_170006900.1;LdBPK_170006300.1;LdBPK_170006200.1;LdBPK_170006100.1;LdBPK_170006000.1;LdBPK_170005900.1;LdBPK_170007800.1	35;35;35;35;35;35;35;35;35;35;35;35;35;35;35;31;6;4;3;3;1	35;35;35;35;35;35;35;35;35;35;35;35;35;35;35;31;6;4;3;3;1	elongation factor 1-alpha;elongation factor 1-alpha;elongation factor 1-alpha;elongation factor 1-alpha;elongation factor 1-alpha;elongation factor 1-alpha;elongation factor 1-alpha;elongation factor 1-alpha;elongation factor 1-alpha;elongation factor 1-al	23	27	24	26	27	28	26	24	23	27	23	27	22	23	26	26	25	24	26	24	25	25	28	25	27	27	25	31	22	22	25	24	25	23	24	23	22	24	26	22	25	26	23	27	24
LdBPK_350014100.1	LdBPK_350014100.1	11	11	hypothetical protein, conserved	7	8	7	6	7	7	8	8	7	6	6	8	5	4	7	7	7	8	3	8	8	5	7	9	6	7	7	2	5	6	6	6	8	6	6	7	7	8	8	5	8	6	7	8	7
LdBPK_350058600.1	LdBPK_350058600.1	4	4	Lsm12 protein, putative	2	2	2	3	2	4	3	3	3	3	2	3	2	4	4	3	3	2	2	3	4	3	3	4	4	4	4	1	2	3	4	4	0	3	3	3	4	3	3	4	3	4	2	2	2
LdBPK_200021200.1	LdBPK_200021200.1	7	7	SNAP protein, putative	6	2	3	5	6	5	3	4	5	5	5	5	5	3	4	4	4	4	3	3	4	2	3	3	4	3	2	3	3	4	3	5	5	3	1	4	2	4	4	3	3	5	6	2	3
LdBPK_200006400.1	LdBPK_200006400.1	11	11	hypothetical protein, conserved	3	2	4	3	4	2	3	5	4	3	2	3	5	5	6	4	5	4	3	7	3	2	5	4	4	1	4	1	2	2	2	2	3	3	2	2	4	3	4	2	4	2	3	2	4
LdBPK_210010900.1	LdBPK_210010900.1	10	10	Tetratricopeptide repeat, putative	4	4	5	2	4	5	6	4	7	6	3	7	4	2	5	4	6	5	4	5	4	4	5	3	8	6	5	5	5	5	2	7	4	4	4	4	4	3	3	5	5	4	4	4	5
LdBPK_220011800.1	LdBPK_220011800.1	7	7	prefoldin 5-like protein	5	5	5	5	5	2	3	2	5	5	4	6	2	4	5	4	4	3	1	3	5	5	5	4	5	5	5	2	0	3	3	5	4	4	5	3	4	5	5	4	4	4	5	5	5
LdBPK_180010500.1	LdBPK_180010500.1	16	16	vacuolar ATP synthase subunit c, putative	7	4	10	9	11	9	12	10	9	12	11	8	9	9	10	10	11	7	3	8	8	8	8	8	10	10	10	3	12	8	11	11	9	10	10	6	11	9	10	9	11	11	7	4	10
LdBPK_080016600.1	LdBPK_080016600.1	9	9	phosphoribosylpyrophosphate synthetase	4	0	4	6	3	4	3	1	4	3	2	4	2	3	3	5	2	0	0	2	3	5	3	4	5	5	3	1	2	2	5	5	2	2	2	2	5	2	2	3	3	3	4	0	4
LdBPK_210026400.1	LdBPK_210026400.1	11	11	proteasome alpha 2 subunit, putative	9	8	9	10	8	9	11	8	10	11	8	9	7	8	10	8	11	6	6	9	11	9	11	10	10	10	10	8	9	9	9	9	9	8	9	9	8	9	10	8	9	9	9	8	9
LdBPK_310005700.1	LdBPK_310005700.1	7	7	hypothetical protein, conserved	5	4	4	5	5	5	5	5	5	5	5	4	4	4	4	5	5	6	5	5	6	6	6	6	6	5	5	5	5	5	5	6	5	5	5	5	5	5	5	5	4	5	5	4	4
LdBPK_340043000.1	LdBPK_340043000.1	7	7	Ankyrin repeats (3 copies)/Ankyrin repeats (many copies)/Ankyrin repeat, putative	2	1	3	3	4	2	4	1	2	4	4	3	3	4	3	3	4	2	2	3	6	5	4	2	5	4	4	2	3	3	3	6	4	4	3	3	5	3	3	2	4	2	2	1	3
LdBPK_320026800.1	LdBPK_320026800.1	3	3	Cytidylyltransferase-like, putative	0	1	2	1	3	1	1	2	1	2	0	1	1	2	2	2	2	1	0	2	2	0	2	2	3	0	3	2	1	0	1	2	2	1	0	1	0	3	1	1	2	1	0	1	2
LdBPK_270010100.1	LdBPK_270010100.1	7	7	radial spoke protein 3, putative	2	0	5	3	3	2	4	1	4	3	1	3	2	2	3	3	4	1	1	1	3	2	2	3	2	2	3	3	4	1	1	4	5	3	2	2	2	2	4	1	3	2	2	0	5
LdBPK_220009900.1	LdBPK_220009900.1	14	14	Putative tRNA binding domain containing protein, putative	8	6	7	7	9	3	7	5	5	10	5	11	3	3	7	8	6	3	2	5	9	6	9	9	8	8	8	5	7	3	6	11	7	6	7	4	5	5	7	3	7	5	8	6	7
LdBPK_360011700.1;LdBPK_140019100.1	LdBPK_360011700.1;LdBPK_140019100.1	4;4	4;4	ubiquitin/ribosomal protein S27a, putative;ubiquitin/ribosomal protein S27a, putative	3	4	2	3	3	3	3	3	2	3	3	4	2	2	3	3	3	4	2	4	3	3	3	3	3	3	3	3	2	3	3	3	2	2	3	3	3	3	2	3	3	3	3	4	2
LdBPK_070018200.1	LdBPK_070018200.1	6	6	peptide methionine sulfoxide reductase-like	5	2	6	5	6	5	3	1	6	5	5	5	4	5	6	4	6	0	1	2	2	4	5	5	4	4	5	0	4	4	5	5	6	6	5	5	4	5	5	4	6	5	5	2	6
LdBPK_270022100.1	LdBPK_270022100.1	6	6	eukaryotic translation initiation factor eIF-4E, putative	1	0	4	3	4	2	5	0	2	5	2	4	1	1	3	1	2	1	0	1	3	2	3	1	3	2	3	1	1	1	1	2	3	1	2	0	3	3	2	1	4	1	1	0	4
LdBPK_300024400.1	LdBPK_300024400.1	7	7	Flagellar-associated PapD-like/Abnormal spindle-like microcephaly-assocd, ASPM-SPD-2-Hydin, putative	0	2	2	2	3	2	4	2	3	3	1	4	1	2	1	1	3	1	3	5	2	3	3	2	2	4	5	2	4	4	1	4	3	2	1	2	1	3	2	2	3	2	0	2	2
LdBPK_280029800.1	LdBPK_280029800.1	4	4	Translation initiation factor eIF-2B subunit epsilon, putative	2	1	2	3	2	1	3	1	3	1	2	3	1	2	2	3	0	1	0	3	2	2	2	2	3	3	2	1	2	1	2	4	3	2	1	1	2	2	2	1	2	1	2	1	2
LdBPK_300013900.1	LdBPK_300013900.1	5	5	AdoMet dependent proline di-methyltransferase/Methyltransferase domain containing protein, putative	4	3	4	2	4	3	3	1	4	4	3	1	4	4	4	1	2	3	2	1	2	3	4	4	5	3	2	2	2	2	3	4	4	3	4	3	3	2	3	3	3	5	4	3	4
LdBPK_100007100.1	LdBPK_100007100.1	7	7	Mitogen-activated protein kinase 10, putative	4	4	3	4	3	4	4	3	4	4	4	5	3	4	5	4	4	1	4	5	4	4	6	5	4	5	5	4	3	2	3	7	5	3	1	2	3	2	5	4	5	5	4	4	3
LdBPK_010011300.1	LdBPK_010011300.1	11	11	hypothetical protein, conserved	4	1	5	4	7	4	8	4	5	7	5	5	4	5	6	6	4	8	5	8	6	6	8	8	8	7	8	8	6	5	6	8	5	7	5	4	4	6	6	3	4	4	4	1	5
LdBPK_340041300.1	LdBPK_340041300.1	8	8	DNA topoisomerase IB, large subunit	5	3	6	6	6	5	5	4	7	6	5	4	5	6	7	6	4	2	2	5	5	5	5	6	7	6	6	2	5	6	5	7	5	4	5	5	6	6	5	4	4	5	5	3	6
LdBPK_250016100.1	LdBPK_250016100.1	1	1	dehydrogenase-like protein	1	1	1	1	1	1	0	1	1	1	0	1	1	0	1	1	1	0	0	1	1	0	1	1	1	1	0	0	1	1	0	1	1	1	1	1	1	1	1	1	1	1	1	1	1
LdBPK_300008700.1	LdBPK_300008700.1	21	21	kinesin, putative	11	9	10	11	10	9	9	8	12	13	9	10	10	7	10	10	12	7	5	6	11	9	10	12	8	9	8	4	5	7	9	10	9	12	7	7	7	9	10	7	10	10	11	9	10
LdBPK_320023200.1	LdBPK_320023200.1	14	14	pumilio/PUF RNA binding protein 7, putative	3	4	8	6	8	5	5	2	3	6	7	8	3	9	9	6	4	1	0	5	5	4	6	3	9	7	4	1	2	3	3	5	7	5	5	4	6	8	6	6	7	4	3	4	8
LdBPK_060014200.1	LdBPK_060014200.1	15	15	dihydrofolate reductase-thymidylate synthase	7	4	7	9	6	4	6	4	10	6	7	6	9	9	10	10	8	7	2	7	9	7	8	8	7	8	5	4	7	8	9	10	10	11	7	8	6	8	8	6	10	9	7	4	7
LdBPK_110006300.1	LdBPK_110006300.1	6	6	cell cycle sequence binding phosphoprotein (RBP45), putative	3	3	2	1	4	1	3	1	3	4	4	4	1	2	5	5	1	2	1	3	5	6	6	5	6	5	5	1	3	3	3	5	4	3	3	3	3	5	4	2	3	3	3	3	2
LdBPK_260008300.1	LdBPK_260008300.1	9	9	C-1-tetrahydrofolate synthase, cytoplasmic, putative	6	3	4	4	5	3	5	3	2	4	4	5	1	3	6	6	3	1	1	3	5	4	4	6	7	5	5	2	3	3	3	5	3	5	4	3	6	5	5	4	6	5	6	3	4
LdBPK_140010200.1;LdBPK_140010300.1	LdBPK_140010200.1;LdBPK_140010300.1	3;3	3;3	hypothetical protein, conserved;hypothetical protein, conserved	3	0	2	2	3	2	3	1	1	2	2	1	2	1	1	2	2	1	0	0	2	2	1	2	3	2	2	1	1	1	1	1	1	0	2	2	2	2	2	2	2	2	3	0	2
LdBPK_360013100.1	LdBPK_360013100.1	28	28	zinc finger protein family member, putative	16	13	15	14	16	14	18	14	13	16	13	17	14	14	16	19	19	14	12	14	21	16	16	17	18	19	16	14	15	14	14	16	15	13	15	15	14	16	16	13	18	17	16	13	15
LdBPK_170021100.1	LdBPK_170021100.1	32	32	translation initiation factor, putative	25	17	22	25	24	21	20	12	17	21	18	23	18	19	25	23	18	16	12	10	22	22	22	22	27	25	19	8	15	11	22	27	22	20	21	17	22	20	20	22	22	22	25	17	22
LdBPK_310041100.1	LdBPK_310041100.1	19	19	phosphoglycan beta 1,3 galactosyltransferase 5	9	5	11	12	14	10	7	5	7	8	11	10	11	11	10	11	7	6	4	5	13	8	7	7	14	11	7	4	6	5	13	13	9	12	10	7	10	9	10	11	11	12	9	5	11
LdBPK_160012000.1	LdBPK_160012000.1	8	8	apurinic/apyrimidinic endonuclease-redox protein	3	4	4	5	4	6	5	4	3	5	5	4	3	3	1	4	5	3	3	4	5	4	4	4	7	5	4	3	4	6	3	6	4	2	5	2	3	2	3	4	5	4	3	4	4
LdBPK_310042000.1	LdBPK_310042000.1	13	13	protein kinase, putative	5	3	4	8	6	5	8	3	6	8	4	6	4	3	5	6	5	4	4	5	8	8	6	5	7	6	6	4	4	4	4	7	5	5	4	4	4	6	6	5	6	4	5	3	4
LdBPK_330037600.1	LdBPK_330037600.1	8	8	hypothetical protein, conserved	7	3	7	6	7	5	7	7	7	7	7	7	6	5	7	7	7	3	3	7	6	7	6	7	7	7	7	5	7	7	7	7	6	6	7	7	7	7	5	7	6	7	7	3	7
LdBPK_350011700.1	LdBPK_350011700.1	8	8	Down-regulated in metastasis, putative	5	1	6	4	6	3	3	2	4	4	4	3	3	3	5	6	3	1	0	0	2	3	3	3	4	2	2	0	1	1	3	5	2	3	3	3	3	3	2	3	3	3	5	1	6
LdBPK_250016900.1	LdBPK_250016900.1	3	3	MGT2 magnesium transporter	1	0	2	1	2	1	2	0	2	1	2	2	2	1	3	1	1	0	0	0	2	1	2	2	2	3	0	0	1	0	1	2	2	2	2	1	2	1	1	0	1	2	1	0	2
LdBPK_320036800.1	LdBPK_320036800.1	6	6	tubulin binding cofactor A-like protein	3	3	2	1	4	3	3	2	1	3	3	4	2	2	3	3	1	3	1	4	4	4	4	4	4	4	3	4	3	2	3	4	3	2	2	2	2	3	2	1	2	2	3	3	2
LdBPK_210013800.1	LdBPK_210013800.1	60	60	CCR4-NOT transcription complex subunit 1 TTP binding domain/CCR4-NOT transcription complex subunit 1 CAF1-binding domain/Domain of unknown function (DUF3819)/CCR4-Not complex component, Not1, putative	35	17	32	33	37	31	30	19	30	34	30	28	26	24	33	31	27	13	10	25	34	30	34	31	40	38	31	11	25	20	25	43	26	28	29	24	28	30	30	24	32	28	35	17	32
LdBPK_160020000.1	LdBPK_160020000.1	10	10	hypothetical protein, conserved	4	4	4	4	4	4	5	0	1	3	6	6	2	5	5	5	3	3	3	2	7	5	7	7	5	6	5	3	3	2	5	7	4	4	5	2	4	5	5	4	5	4	4	4	4
LdBPK_130011300.1	LdBPK_130011300.1	15	15	mannose-specific lectin, putative	9	3	6	9	10	7	9	6	7	11	8	7	8	6	9	11	9	6	4	7	8	9	9	7	9	6	5	4	7	6	8	8	7	7	7	6	6	8	7	5	6	7	9	3	6
LdBPK_360040700.1	LdBPK_360040700.1	20	20	14-3-3 protein 1, putative	15	13	18	16	17	15	18	16	16	16	15	15	16	14	16	18	15	13	10	16	17	15	17	17	18	15	16	10	17	16	16	16	16	15	14	13	15	16	17	16	17	17	15	13	18
LdBPK_350056500.1	LdBPK_350056500.1	6	6	hypothetical protein, conserved	1	3	2	4	3	2	2	3	3	4	3	2	1	3	3	1	2	3	3	4	1	3	3	3	3	3	4	3	3	1	2	4	3	3	2	1	1	3	3	1	1	3	1	3	2
LdBPK_150008000.1	LdBPK_150008000.1	9	9	replication Factor A 28 kDa subunit, putative	5	2	7	5	6	5	8	3	5	6	4	7	5	6	6	5	4	3	1	5	4	8	8	6	6	8	7	3	3	5	6	6	6	5	5	4	5	6	7	5	7	4	5	2	7
LdBPK_270009100.1	LdBPK_270009100.1	9	9	ribokinase, putative	3	1	4	2	4	2	4	1	3	4	2	3	3	2	3	4	2	2	2	3	7	5	5	4	8	8	6	1	4	3	5	7	5	3	3	1	3	3	2	4	4	4	3	1	4
LdBPK_350011100.1;LdBPK_320014300.1	LdBPK_350011100.1;LdBPK_320014300.1	11;11	11;11	Ribosomal L18ae/LX protein domain containing protein, putative;60S ribosomal protein L18a, putative	6	4	5	8	6	6	6	3	5	6	4	8	4	6	7	6	5	2	2	3	6	6	7	5	7	8	8	3	4	2	4	5	4	4	7	5	5	7	4	6	6	7	6	4	5
LdBPK_330020000.1	LdBPK_330020000.1	7	7	ATPase family associated with various cellular activities (AAA)/AAA domain (dynein-related subfamily), putative	2	2	2	3	4	3	5	2	3	4	2	4	3	3	2	1	3	2	0	2	5	3	3	2	4	4	2	1	3	2	3	5	4	1	2	2	1	2	1	3	1	1	2	2	2
LdBPK_040012200.1	LdBPK_040012200.1	11	11	ubiquitin-conjugating enzyme E2, putative	6	3	5	5	6	6	7	5	4	6	4	7	4	6	5	8	4	4	2	5	7	5	7	7	7	5	6	5	5	5	6	7	6	7	7	4	5	6	4	5	5	5	6	3	5
LdBPK_180009400.1	LdBPK_180009400.1	4	4	serine carboxypeptidase (CBP1), putative	3	2	3	3	4	3	3	3	3	3	2	2	3	1	3	3	3	2	2	3	3	3	4	3	4	4	3	1	1	3	2	4	3	2	3	2	3	2	3	3	2	2	3	2	3
LdBPK_360037000.1;LdBPK_360036900.1;LdBPK_360036800.1	LdBPK_360037000.1;LdBPK_360036900.1;LdBPK_360036800.1	7;7;7	7;7;7	40S ribosomal protein S24e;40S ribosomal protein S24e;40S ribosomal protein S24e	3	3	4	5	5	4	3	3	2	3	2	6	2	2	4	5	3	3	3	3	6	4	3	4	4	5	3	2	2	2	4	5	3	3	5	3	5	4	3	3	5	4	3	3	4
LdBPK_350019000.1	LdBPK_350019000.1	28	28	mitochondrial processing peptidase, beta subunit, putative	21	18	18	20	20	20	20	16	20	22	17	19	18	19	20	21	18	16	15	18	19	17	19	19	20	21	19	13	15	16	18	18	16	18	15	17	19	18	19	21	17	20	21	18	18
LdBPK_250014800.1	LdBPK_250014800.1	11	11	cyclophilin type peptidyl-prolyl cis-trans isomerase	11	10	10	10	11	8	10	10	10	10	9	10	9	9	11	11	10	8	8	10	10	9	10	10	11	11	11	10	9	11	10	10	10	8	10	8	8	11	10	8	9	11	11	10	10
LdBPK_360008500.1	LdBPK_360008500.1	3	3	20S proteasome subunit	3	3	3	3	3	2	2	2	2	3	3	3	3	3	3	3	3	3	1	2	3	3	3	3	3	2	2	2	2	2	3	3	3	3	3	3	3	3	3	3	3	3	3	3	3
LdBPK_340006400.1	LdBPK_340006400.1	14	14	malate dehydrogenase	9	9	10	10	10	10	12	10	10	10	8	12	7	7	10	11	8	8	8	11	13	9	10	11	11	10	9	11	10	10	9	10	10	7	8	7	7	8	9	7	9	10	9	9	10
LdBPK_300043600.1	LdBPK_300043600.1	3	3	hypothetical protein, conserved	2	0	0	0	1	0	0	0	0	0	1	1	0	0	0	1	0	0	0	1	2	2	1	1	3	1	1	1	0	0	0	2	1	0	0	0	0	0	0	0	0	0	2	0	0
LdBPK_290006900.1	LdBPK_290006900.1	10	10	protein transport protein Sec24A, putative	7	1	3	5	4	3	6	3	3	2	4	2	3	4	4	4	4	3	1	2	4	6	5	3	3	4	3	0	2	2	4	3	2	5	4	3	3	5	4	4	1	5	7	1	3
LdBPK_270024200.1	LdBPK_270024200.1	18	18	hypothetical protein, conserved	7	7	7	8	12	7	11	6	10	10	7	11	9	9	11	10	6	3	4	5	9	7	6	6	8	7	5	5	5	6	9	11	8	8	10	10	10	8	9	7	5	6	7	7	7
LdBPK_250016600.1	LdBPK_250016600.1	18	18	hypothetical protein, conserved	7	6	9	5	8	6	12	9	12	10	5	8	3	3	10	8	9	8	1	9	9	11	11	12	11	10	10	10	10	11	7	9	6	6	4	3	6	11	10	6	7	8	7	6	9
LdBPK_270026400.1	LdBPK_270026400.1	17	17	D-lactate dehydrogenase-like protein	11	10	12	11	15	13	7	8	8	14	10	8	10	6	9	6	7	4	4	5	12	12	12	12	12	11	7	3	6	9	0	5	5	3	11	9	8	11	11	9	11	9	11	10	12
LdBPK_290016800.1	LdBPK_290016800.1	10	10	Ankyrin repeats (many copies)/Ankyrin repeats (3 copies)/Ankyrin repeat, putative	3	2	4	4	5	4	6	5	4	6	5	5	5	4	4	7	4	4	3	5	5	5	4	5	5	5	6	5	6	4	5	6	5	4	4	4	3	4	4	3	5	4	3	2	4
LdBPK_360015800.1;LdBPK_360015700.1	LdBPK_360015800.1;LdBPK_360015700.1	8;8	8;8	40S ribosomal protein S10, putative;40S ribosomal protein S10, putative	5	5	6	6	7	5	7	3	5	6	6	6	4	5	7	6	5	4	1	4	6	7	6	5	7	7	6	4	4	3	7	7	4	4	6	4	7	7	6	7	6	7	5	5	6
LdBPK_100015300.1	LdBPK_100015300.1	5	5	nuclear transport factor 2, putative	5	3	5	4	5	4	5	4	4	5	4	4	2	3	5	5	4	3	3	4	5	5	5	4	5	4	5	3	4	2	4	5	4	3	4	2	4	5	5	3	4	4	5	3	5
LdBPK_240021300.1	LdBPK_240021300.1	23	23	hypothetical protein, conserved	9	4	9	10	12	9	16	8	9	10	10	16	8	10	13	13	10	7	9	15	17	12	13	10	16	15	15	9	12	8	13	15	11	13	6	7	9	11	9	9	11	14	9	4	9
LdBPK_280007300.1	LdBPK_280007300.1	12	12	glycerol-3-phosphate dehydrogenase (FAD-dependent), mitochondrial	6	3	5	4	5	5	5	3	9	8	4	4	6	7	5	4	9	4	2	7	3	4	4	4	5	3	7	1	6	8	7	7	7	7	5	5	3	2	9	5	5	7	6	3	5
LdBPK_330026000.1	LdBPK_330026000.1	6	6	protein kinase, putative	1	2	2	3	3	3	4	2	4	3	2	3	1	2	0	2	3	2	0	2	3	2	3	3	2	4	4	1	5	1	1	2	2	1	1	1	2	2	1	1	1	1	1	2	2
LdBPK_350055200.1	LdBPK_350055200.1	14	14	zinc finger protein family member, putative	8	6	9	7	9	6	7	8	8	8	8	7	7	6	9	9	6	7	7	8	12	11	10	10	11	9	8	7	9	8	7	10	7	7	7	6	5	8	8	6	9	8	8	6	9
LdBPK_230022900.1	LdBPK_230022900.1	13	13	2Fe-2S iron-sulfur cluster binding domain containing protein, putative	8	6	9	7	8	7	11	8	8	11	8	11	7	9	11	11	8	7	8	8	7	8	9	8	10	9	10	9	9	6	8	10	8	8	7	6	8	9	8	8	8	6	8	6	9
LdBPK_150020300.1	LdBPK_150020300.1	16	16	glutaminyl-tRNA synthetase, putative	8	2	6	8	10	7	8	6	5	8	9	9	6	10	9	7	9	6	6	8	8	5	9	9	10	11	8	4	7	6	8	9	9	8	9	6	11	7	8	5	10	6	8	2	6
LdBPK_190020800.1	LdBPK_190020800.1	4	4	cysteine peptidase A (CPA)	4	4	3	3	4	3	3	3	4	4	3	2	3	2	3	4	3	3	3	4	2	3	3	3	4	3	3	2	3	2	3	4	3	4	2	3	2	3	2	3	3	3	4	4	3
LdBPK_300044200.1	LdBPK_300044200.1	31	31	hypothetical protein, conserved	17	16	17	15	16	17	21	16	17	19	16	22	15	16	19	18	16	14	14	20	20	19	18	18	21	21	21	17	15	14	20	20	15	15	17	14	15	16	16	15	14	17	17	16	17
LdBPK_050005800.1	LdBPK_050005800.1	6	6	Nudix hydrolase 2, putative	2	3	2	5	2	2	5	3	3	4	3	3	2	2	5	3	2	2	1	3	2	4	3	3	3	4	3	3	1	4	2	4	2	2	3	2	4	1	3	5	3	3	2	3	2
LdBPK_320036000.1	LdBPK_320036000.1	14	14	outer dynein arm docking complex, putative	6	5	5	8	5	5	11	8	10	9	6	6	3	4	8	6	10	8	7	10	8	8	9	6	8	5	7	6	8	7	6	11	7	6	7	4	5	8	7	5	5	6	6	5	5
LdBPK_190007200.1	LdBPK_190007200.1	15	15	metallo-peptidase, Clan MG, Family M24	13	8	11	13	14	10	14	8	10	12	11	14	11	12	13	15	11	6	6	9	13	15	12	13	13	14	10	6	11	9	12	14	12	12	12	10	12	12	11	12	11	12	13	8	11
LdBPK_210011000.1	LdBPK_210011000.1	21	21	la RNA binding protein, putative	8	13	10	8	12	8	14	9	8	10	10	12	8	8	13	12	8	9	11	13	13	10	9	11	12	12	13	11	11	8	7	11	7	10	8	9	9	11	10	9	9	11	8	13	10
LdBPK_250010600.1	LdBPK_250010600.1	5	5	ABC transporter, mitochondrial, putative	2	1	4	3	2	2	1	2	2	3	2	2	4	3	4	3	3	1	1	1	4	1	4	1	4	3	1	1	0	1	2	5	3	3	3	2	3	3	3	3	3	2	2	1	4
LdBPK_340041200.1	LdBPK_340041200.1	7	7	cleavage and polyadenylation specificity factor, putative	2	3	5	3	4	3	4	2	2	3	3	2	4	3	3	4	4	2	3	3	3	4	4	2	4	4	2	1	5	2	3	4	4	4	3	3	3	2	3	3	3	2	2	3	5
LdBPK_360068800.1	LdBPK_360068800.1	4	4	kinetoplast-associated protein, putative	1	1	1	1	1	2	2	3	2	2	1	4	1	0	1	2	2	3	3	3	2	2	2	3	2	1	1	4	3	2	1	2	1	0	1	2	2	1	1	2	1	1	1	1	1
LdBPK_270010000.1	LdBPK_270010000.1	103	90	calpain-like cysteine peptidase, putative	50	47	55	46	54	55	59	41	52	55	54	56	52	48	62	50	62	54	43	55	56	53	52	60	55	61	52	47	36	34	48	57	42	43	51	49	53	54	58	47	54	62	42	43	49
LdBPK_190008900.1	LdBPK_190008900.1	12	12	intraflagellar transport protein 52, putative	6	2	8	6	7	6	5	9	9	8	6	5	7	8	8	7	9	6	6	8	8	7	7	8	9	9	9	7	8	8	6	9	7	7	7	8	6	8	8	7	6	8	6	2	8
LdBPK_280006000.1	LdBPK_280006000.1	7	7	proteasome beta 3 subunit, putative	4	0	2	2	3	1	1	1	0	3	3	2	2	1	3	3	1	0	1	2	1	4	4	4	3	3	4	1	1	2	1	5	0	1	1	1	2	1	2	2	1	1	4	0	2
LdBPK_210007300.1	LdBPK_210007300.1	6	6	hypothetical protein, conserved	2	2	4	3	2	2	1	2	2	2	2	2	2	2	3	4	3	3	3	1	3	3	2	2	2	4	2	1	0	1	2	3	1	2	2	2	2	3	2	1	2	2	2	2	4
LdBPK_140007800.1	LdBPK_140007800.1	12	12	hypothetical protein, conserved	4	4	4	2	4	4	7	3	4	5	6	7	4	4	8	5	4	5	4	6	6	7	6	7	6	8	5	3	4	3	5	8	3	4	3	5	3	6	5	6	3	4	4	4	4
LdBPK_320035900.1	LdBPK_320035900.1	8	8	SNAP protein, putative	5	3	6	5	5	6	4	4	5	7	5	5	5	6	5	4	4	2	4	5	4	6	4	5	6	4	4	5	7	4	6	5	6	5	7	5	5	6	7	5	7	5	5	3	6
LdBPK_330018800.1	LdBPK_330018800.1	7	7	guanylate kinase, putative	2	1	2	2	2	1	5	2	2	2	2	2	1	1	1	4	3	2	2	2	6	4	1	1	6	5	4	2	2	1	2	5	2	1	2	2	2	2	1	2	2	0	2	1	2
LdBPK_110010500.1	LdBPK_110010500.1	4	4	tetratricopeptide repeat (TPR) protein	0	0	1	1	1	0	3	0	1	2	1	1	0	1	0	1	2	1	1	2	3	2	2	1	2	1	2	1	3	3	2	2	1	2	1	2	2	2	1	2	1	1	0	0	1
LdBPK_090015500.1;LdBPK_090015600.1	LdBPK_090015500.1;LdBPK_090015600.1	21;21	21;21	elongation factor-1 gamma;elongation factor-1 gamma	13	9	14	14	14	13	15	11	13	13	12	16	12	13	13	14	13	9	10	15	14	13	14	15	14	15	14	9	13	10	11	14	15	12	13	11	12	14	13	12	14	14	13	9	14
LdBPK_320021600.1	LdBPK_320021600.1	18	18	phosphomannose isomerase	9	7	7	10	12	9	11	6	11	10	10	11	9	5	9	11	11	8	6	8	10	10	8	12	13	11	11	7	6	6	7	15	8	6	8	8	9	9	8	10	6	7	9	7	7
LdBPK_350029100.1	LdBPK_350029100.1	13	13	aminopeptidase P, putative	8	7	10	10	11	11	11	9	10	10	8	8	10	10	10	8	9	8	7	7	9	8	9	9	9	9	9	4	9	6	10	10	11	9	8	9	8	10	11	11	11	8	8	7	10
LdBPK_290017400.1	LdBPK_290017400.1	13	13	tryparedoxin 1, putative	8	11	10	10	8	9	9	9	10	8	8	11	7	7	9	9	8	9	9	9	9	9	8	8	10	9	9	10	8	8	9	9	9	8	8	6	8	9	10	6	9	9	8	11	10
LdBPK_100014200.1	LdBPK_100014200.1	1	1	hypothetical protein, conserved	1	1	1	1	1	1	1	1	1	1	1	1	1	1	1	1	1	1	1	1	1	1	1	1	1	1	1	1	1	1	1	1	1	1	1	1	1	1	1	1	1	1	1	1	1
LdBPK_110011900.1;LdBPK_110011800.1	LdBPK_110011900.1	24;11	24;11	aminopeptidase, putative	18	10	17	17	17	17	21	17	16	17	17	16	16	16	17	17	17	11	7	14	20	18	14	15	19	14	16	10	18	17	17	16	15	16	16	14	16	17	16	17	18	16	18	10	17
LdBPK_170005000.1	LdBPK_170005000.1	35	35	hypothetical protein, conserved	22	17	23	21	26	22	23	15	18	24	21	24	21	21	23	25	20	12	10	18	21	21	24	24	24	20	20	11	16	13	22	27	20	19	22	18	21	22	22	21	23	21	22	17	23
LdBPK_350045800.1	LdBPK_350045800.1	23	23	MAP kinase kinase-like protein	6	3	9	11	7	3	13	8	11	10	6	8	5	7	7	8	10	7	4	10	10	6	11	11	8	8	13	6	8	5	5	10	10	6	6	5	5	5	8	5	7	7	6	3	9
LdBPK_290032400.1	LdBPK_290032400.1	10	10	vacuolar protein sorting-associated protein 4	5	8	6	6	7	5	7	5	7	6	7	7	6	6	5	3	5	6	4	5	6	7	8	6	8	6	7	2	7	6	5	5	6	5	7	6	5	5	7	6	6	6	5	8	6
LdBPK_340044100.1	LdBPK_340044100.1	7	7	transmembrane/endomembrane-like protein	3	2	2	6	3	3	5	3	6	4	3	3	4	4	5	5	5	3	3	3	4	4	2	3	5	4	5	3	4	3	3	6	4	5	3	2	4	2	4	2	3	2	3	2	2
LdBPK_330040300.1	LdBPK_330040300.1	8	8	hypothetical protein, conserved	2	4	2	3	3	2	2	3	5	5	1	1	3	1	0	1	3	4	3	3	4	4	5	5	4	4	6	3	4	5	3	4	3	1	4	5	3	3	0	0	0	0	2	4	2
LdBPK_330018600.1	LdBPK_330018600.1	13	13	hypothetical protein, conserved	10	5	7	8	11	5	7	7	7	8	6	5	4	6	7	7	9	7	6	6	5	6	8	8	6	6	7	5	7	6	7	8	7	8	6	7	6	9	7	6	10	6	10	5	7
LdBPK_350020200.1	LdBPK_350020200.1	5	5	NLI interacting factor-like phosphatase/Zinc finger C-x8-C-x5-C-x3-H type (and similar), putative	3	1	2	3	3	1	0	2	2	3	2	3	2	2	3	3	2	0	0	2	2	3	3	2	3	3	1	0	1	2	2	5	2	2	2	1	2	2	3	2	1	2	3	1	2
LdBPK_260011700.1	LdBPK_260011700.1	21	21	protein disulfide isomerase, putative	10	11	12	12	11	12	12	12	11	11	10	14	10	11	11	13	11	11	10	15	12	11	13	12	13	13	11	10	10	12	11	17	12	11	11	9	11	10	11	11	12	13	10	11	12
LdBPK_150019700.1	LdBPK_150019700.1	23	23	nucleolar RNA binding protein, putative	13	15	16	13	15	10	18	8	13	13	11	14	11	13	16	15	11	12	11	12	13	12	15	17	16	15	14	12	11	9	10	15	11	12	10	11	12	13	12	11	12	13	13	15	16
LdBPK_270007800.1	LdBPK_270007800.1	4	4	Acyl carrier protein, mitochondrial, putative	3	3	2	3	3	1	2	3	2	3	1	3	3	3	2	3	3	4	3	4	2	2	2	3	2	2	2	0	2	3	3	3	3	2	2	2	2	1	2	3	3	2	3	3	2
LdBPK_360020800.1	LdBPK_360020800.1	5	5	hypothetical protein, conserved	3	1	3	3	4	2	3	3	3	3	3	2	3	2	4	3	3	2	1	1	2	2	3	4	4	2	2	1	3	3	3	4	4	4	2	2	1	3	3	3	2	2	3	1	3
LdBPK_320025200.1	LdBPK_320025200.1	8	8	hypothetical protein, conserved	1	2	3	2	2	3	3	4	4	4	3	2	2	2	2	2	5	5	3	5	3	1	1	3	5	3	5	5	4	5	3	3	3	2	2	1	2	3	2	2	3	2	1	2	3
LdBPK_340037700.1	LdBPK_340037700.1	5	5	exosome subunit rrp6p homologue, putative	2	0	0	2	2	0	3	1	1	2	1	4	0	0	2	1	1	0	0	0	2	2	2	2	2	2	2	0	1	0	0	2	0	0	0	0	0	0	2	0	1	1	2	0	0
LdBPK_300018300.1	LdBPK_300018300.1	13	13	pyridoxal kinase, putative	10	9	8	9	11	8	10	7	9	10	9	8	9	9	10	11	10	5	6	6	11	11	10	10	11	12	8	5	8	7	8	13	10	9	11	8	11	10	9	9	8	10	10	9	8
LdBPK_030005200.1	LdBPK_030005200.1	11	11	D-3-phosphoglycerate dehydrogenase-like protein	8	4	8	9	8	6	5	3	6	6	8	8	7	7	8	8	5	4	1	6	6	7	9	6	9	9	5	4	3	5	5	8	6	7	4	5	7	7	7	6	9	6	8	4	8
LdBPK_130008400.1;LdBPK_130008300.1;LdBPK_130008200.1;LdBPK_130008100.1;LdBPK_130008000.1;LdBPK_130007900.1;LdBPK_130007800.1;LdBPK_130007700.1	LdBPK_130008400.1;LdBPK_130008300.1;LdBPK_130008200.1;LdBPK_130008100.1;LdBPK_130008000.1;LdBPK_130007900.1;LdBPK_130007800.1;LdBPK_130007700.1	36;36;36;36;36;36;36;36	36;36;36;36;36;36;36;36	alpha tubulin;alpha tubulin;alpha tubulin;alpha tubulin;alpha tubulin;alpha tubulin;alpha tubulin;alpha tubulin	22	24	23	24	22	25	29	24	23	23	19	27	19	20	26	25	24	23	27	27	28	23	23	26	26	24	23	26	23	21	22	24	24	20	22	21	19	22	23	22	24	21	22	24	23
LdBPK_030006800.1	LdBPK_030006800.1	29	29	delta-1-pyrroline-5-carboxylate dehydrogenase, putative	18	17	18	18	18	18	24	14	17	20	15	20	16	18	20	22	20	16	15	18	21	19	20	20	20	23	18	10	17	15	18	18	21	17	16	14	18	18	19	16	21	20	18	17	18
LdBPK_060011300.1;LdBPK_060011200.1	LdBPK_060011300.1;LdBPK_060011200.1	8;8	8;8	60S ribosomal protein L23a, putative;60S ribosomal protein L23a, putative	6	6	4	5	6	4	4	2	3	5	6	7	5	4	7	7	3	3	2	4	7	7	6	7	7	7	6	4	3	4	5	6	3	5	5	5	5	6	4	3	5	6	6	6	4
LdBPK_190008700.1	LdBPK_190008700.1	12	12	hypothetical protein	7	6	8	8	11	8	5	2	5	7	8	6	7	6	11	8	7	4	2	4	8	7	8	9	11	7	9	5	5	3	9	10	9	7	9	6	8	7	8	7	7	9	7	6	8
LdBPK_140006200.1	LdBPK_140006200.1	13	13	inosine-guanine nucleoside hydrolase, putative	8	4	7	9	7	6	10	5	5	5	7	9	6	6	9	11	5	3	4	4	11	8	8	8	12	9	7	3	6	5	7	12	6	6	6	7	6	6	6	7	6	6	8	4	7
LdBPK_300043200.1	LdBPK_300043200.1	14	14	serine/threonine-protein kinase, putative	8	3	10	8	7	7	5	2	7	7	6	5	4	8	8	9	5	4	4	3	6	7	6	5	9	7	5	3	3	4	7	8	7	8	5	6	6	7	9	10	6	7	8	3	10
LdBPK_110013800.1	LdBPK_110013800.1	9	9	hypothetical protein, conserved	3	3	1	3	5	3	2	1	3	2	2	3	2	2	4	5	2	2	0	2	3	3	3	5	6	2	2	2	2	3	4	5	1	2	3	2	1	1	2	3	2	3	3	3	1
LdBPK_110016400.1	LdBPK_110016400.1	3	3	pretranslocation protein, alpha subunit, putative	2	0	2	1	2	0	2	1	1	2	2	1	2	3	1	0	1	0	0	0	1	2	2	1	2	2	1	0	2	1	2	1	2	2	1	1	2	2	2	2	2	1	2	0	2
LdBPK_080006700.1	LdBPK_080006700.1	3	3	hypothetical protein, conserved	0	0	0	2	1	0	1	1	0	1	1	1	1	1	1	1	0	0	0	0	1	1	2	0	1	2	3	1	2	2	1	0	1	1	0	0	2	1	0	1	1	0	0	0	0
LdBPK_080005200.1	LdBPK_080005200.1	9	9	Qc-SNARE protein, putative	6	6	7	6	7	6	7	6	5	7	5	9	5	7	7	7	7	5	4	8	7	7	8	6	7	6	8	5	7	5	6	6	5	5	6	5	7	8	6	5	6	9	6	6	7
LdBPK_180016200.1	LdBPK_180016200.1	8	8	cAMP phosphodiesterase A, putative	3	2	6	4	3	5	5	2	3	5	5	2	4	2	3	3	1	2	1	2	3	4	6	5	5	1	2	2	4	1	4	4	5	4	4	2	1	4	4	3	6	4	3	2	6
LdBPK_310017200.1	LdBPK_310017200.1	11	11	hypothetical protein, conserved	1	2	4	3	2	2	4	4	4	6	2	4	2	2	4	5	5	3	3	7	5	4	4	3	5	5	5	3	7	6	3	5	3	5	3	0	3	3	3	3	5	3	1	2	4
LdBPK_110005900.1	LdBPK_110005900.1	30	30	seryl-tRNA synthetase, putative	23	19	23	25	26	22	18	17	18	23	20	25	20	23	24	26	21	17	13	21	25	23	28	23	26	26	23	16	18	19	24	23	20	23	22	21	23	25	22	22	22	25	23	19	23
LdBPK_240021700.1	LdBPK_240021700.1	3	3	hypothetical protein, conserved	2	2	3	2	2	2	2	3	3	3	3	2	2	3	1	1	2	2	2	3	2	1	2	2	3	3	3	2	2	3	1	2	3	1	2	2	2	2	2	3	1	3	2	2	3
LdBPK_110007000.1	LdBPK_110007000.1	19	19	acidocalcisomal pyrophosphatase	9	7	6	8	7	6	7	3	4	6	6	11	8	6	8	9	8	4	6	4	12	11	11	11	10	10	7	3	7	6	10	11	6	7	11	6	8	7	8	8	6	10	9	7	6
LdBPK_260013300.1	LdBPK_260013300.1	12	12	aspartate--ammonia ligase, putative	5	3	7	7	7	6	10	4	5	8	4	8	4	5	7	6	5	4	4	4	7	5	5	7	7	9	7	2	4	3	6	10	5	5	6	3	7	5	6	6	8	8	5	3	7
LdBPK_290030700.1	LdBPK_290030700.1	7	7	hypothetical protein, conserved	3	4	4	4	4	5	7	3	3	5	3	7	3	4	4	6	4	4	5	7	7	5	4	5	6	5	4	3	5	5	2	4	4	4	3	3	4	3	4	3	4	4	3	4	4
LdBPK_210023200.1	LdBPK_210023200.1	5	5	hypothetical protein, conserved	1	1	2	3	4	2	1	2	3	4	2	2	3	2	2	1	1	1	0	1	0	1	2	3	2	2	2	0	2	1	2	1	1	0	3	4	0	3	1	1	2	3	1	1	2
LdBPK_040011700.1	LdBPK_040011700.1	5	5	hypothetical protein, conserved	3	1	2	1	3	2	4	1	1	3	1	2	1	2	5	3	2	2	2	2	3	4	2	2	5	2	2	0	0	1	1	4	2	1	0	1	2	2	2	1	2	1	3	1	2
LdBPK_340005700.1	LdBPK_340005700.1	29	29	glucose-6-phosphate 1-dehydrogenase, putative	18	17	16	20	20	17	15	16	17	21	17	18	18	18	19	18	19	15	12	17	15	19	20	18	18	18	18	13	16	17	20	23	18	16	17	20	16	17	15	16	19	20	18	17	16
LdBPK_150010500.1	LdBPK_150010500.1	6	6	ecotin, putative	4	3	2	3	2	2	2	0	2	3	4	1	2	1	3	3	3	0	1	2	5	5	3	5	3	4	3	1	1	2	5	4	4	2	5	4	4	3	3	3	1	3	4	3	2
LdBPK_110013300.1;LdBPK_110013200.1	LdBPK_110013300.1;LdBPK_110013200.1	2;2	2;2	40S ribosomal protein S21, putative;40S ribosomal protein S21, putative	2	2	2	2	2	2	2	2	2	2	2	2	2	2	2	2	2	2	2	2	2	2	2	2	2	2	2	2	2	2	2	2	2	2	2	2	2	2	2	2	2	2	2	2	2
LdBPK_160015900.1	LdBPK_160015900.1	4	4	ubiquitin fold modifier protein, putative	1	2	1	3	2	2	1	2	1	2	0	3	2	2	2	1	1	1	2	1	3	2	3	3	3	2	3	2	2	2	2	3	2	2	2	1	1	1	2	1	2	1	1	2	1
LdBPK_170010500.1	LdBPK_170010500.1	2	2	hypothetical protein, conserved	2	2	2	2	2	2	1	2	2	2	2	2	2	1	1	2	1	2	1	2	2	2	2	2	2	2	2	1	2	2	2	2	1	1	2	1	2	2	0	2	2	2	2	2	2
LdBPK_240022000.1	LdBPK_240022000.1	24	24	Succinate dehydrogenase [ubiquinone] flavoprotein subunit, mitochondrial	11	8	13	13	14	11	18	12	13	13	9	14	9	9	15	15	13	8	9	13	16	12	15	14	16	16	15	8	12	9	12	12	12	11	11	10	7	11	12	9	16	14	11	8	13
LdBPK_350017800.1	LdBPK_350017800.1	9	8	AAA ATPase domain/Holliday junction DNA helicase ruvB N-terminus/TIP49 C-terminus/AAA domain (dynein-related subfamily)/AAA domain/ATPase family associated with various cellular activities (AAA), putative	6	3	5	6	4	4	6	4	4	6	5	5	3	5	5	7	3	4	2	5	5	5	5	5	6	7	4	3	2	3	4	5	4	3	1	1	3	6	4	3	4	6	5	2	4
LdBPK_360054100.1	LdBPK_360054100.1	16	16	mitochondrial intermediate peptidase, putative	4	4	5	5	6	4	5	3	2	5	7	7	3	5	9	8	4	4	2	3	9	6	9	11	10	12	4	1	4	3	6	10	4	3	4	4	5	5	5	6	8	5	4	4	5
LdBPK_190007000.1	LdBPK_190007000.1	12	12	Associated kinase of Tb14-3-3, putative	5	5	5	8	6	5	2	3	5	5	4	2	6	4	4	6	5	4	1	2	1	4	2	5	2	5	4	3	3	5	3	9	5	6	4	5	4	4	5	4	6	3	5	5	5
LdBPK_250023600.1	LdBPK_250023600.1	21	21	pyruvate dehydrogenase E1 beta subunit, putative	13	10	12	16	16	12	16	13	15	17	10	13	11	12	15	13	15	13	12	13	12	11	13	16	16	16	12	12	14	12	12	13	13	12	11	9	9	11	11	9	14	12	13	10	12
LdBPK_290016000.1	LdBPK_290016000.1	9	9	hypothetical protein, conserved	4	4	5	4	5	6	7	4	5	6	6	5	5	4	7	6	6	4	4	3	5	7	7	4	6	7	6	5	6	6	7	6	5	5	6	4	4	7	5	7	5	6	4	4	5
LdBPK_260013900.1;LdBPK_260013800.1	LdBPK_260013900.1;LdBPK_260013800.1	7;7	7;7	40S ribosomal protein S16, putative;40S ribosomal protein S16, putative	5	3	3	3	5	3	5	3	2	3	4	5	2	3	5	5	3	3	3	3	4	4	5	5	6	6	4	1	3	3	4	6	3	3	3	3	5	4	3	4	4	3	5	3	3
LdBPK_040007600.1	LdBPK_040007600.1	7	7	GRAM domain containing protein, putative	3	3	3	3	4	2	5	2	3	3	3	4	3	3	4	3	2	2	2	3	5	3	2	4	6	2	4	2	2	2	3	5	3	2	3	2	3	2	2	3	2	2	3	3	3
LdBPK_030010200.1	LdBPK_030010200.1	23	22	26S protease regulatory subunit, putative	12	13	10	13	13	9	12	9	8	12	9	15	8	8	12	10	10	7	9	12	13	11	13	14	12	12	15	9	11	10	12	9	8	7	9	8	8	10	10	12	11	13	11	12	9
LdBPK_340006600.1	LdBPK_340006600.1	12	4	mitochondrial malate dehydrogenase	9	7	8	9	9	8	10	8	9	9	8	12	4	4	9	10	8	4	5	10	11	10	8	10	10	9	10	9	9	11	7	11	8	5	7	5	4	6	9	5	8	8	3	2	2
LdBPK_360079000.1	LdBPK_360079000.1	34	34	2,3-bisphosphoglycerate-independent phosphoglycerate mutase	22	18	26	23	28	22	29	23	24	24	20	19	23	24	26	27	24	18	15	22	22	24	22	25	23	23	24	16	25	24	23	25	24	22	23	21	23	25	24	24	25	22	22	18	26
LdBPK_240005100.1	LdBPK_240005100.1	3	3	clathrin coat assembly protein, putative	2	0	3	1	2	1	3	2	2	2	1	2	0	0	2	2	2	1	0	2	3	2	2	2	2	2	2	1	1	1	2	3	2	0	1	2	0	1	2	0	2	1	2	0	3
LdBPK_330039600.1	LdBPK_330039600.1	5	5	hypothetical protein, conserved	3	2	2	4	3	3	3	4	3	4	1	3	2	1	1	1	3	1	1	3	2	2	3	3	1	4	3	1	2	2	4	4	3	3	4	2	3	3	2	1	1	3	3	2	2
LdBPK_320005000.1	LdBPK_320005000.1	3	3	hypothetical protein, conserved	1	2	1	1	2	1	3	1	1	3	1	3	0	1	2	1	2	1	1	3	3	3	3	3	2	2	3	2	2	2	1	1	1	1	2	0	1	1	1	1	1	1	1	2	1
LdBPK_250012100.1	LdBPK_250012100.1	8	8	epsin, putative	3	2	2	3	4	3	6	3	2	3	3	2	3	4	3	5	4	3	2	2	4	5	3	3	6	5	3	3	3	4	3	6	2	2	2	1	4	3	4	1	4	2	3	2	2
LdBPK_220006100.1	LdBPK_220006100.1	13	13	GMP synthase [glutamine-hydrolysing]	7	5	8	8	9	6	8	2	3	6	9	8	8	6	7	10	4	4	2	5	8	7	7	7	7	7	6	2	2	2	8	8	6	8	7	6	8	10	6	7	6	7	7	5	8
LdBPK_160014700.1	LdBPK_160014700.1	20	20	sucrose-phosphate synthase-like protein	13	8	14	12	11	10	14	11	13	14	10	10	9	9	12	9	11	6	6	11	15	14	12	14	17	15	15	8	12	11	12	15	13	9	9	8	10	11	11	10	10	12	13	8	14
LdBPK_210009700.1	LdBPK_210009700.1	21	21	hypothetical protein, conserved	14	12	15	15	13	15	16	8	12	15	14	15	12	12	16	15	12	9	8	10	16	15	16	14	17	17	17	11	11	13	15	17	13	13	15	14	13	15	15	14	14	13	14	12	15
LdBPK_260013700.1	LdBPK_260013700.1	2	2	hypothetical protein, conserved	1	0	1	1	1	1	1	1	1	1	1	0	1	1	2	1	1	0	0	0	1	1	1	2	1	1	1	0	0	1	1	2	1	1	1	1	1	1	1	1	1	1	1	0	1
LdBPK_230014100.1	LdBPK_230014100.1	22	22	hypothetical protein, conserved	16	11	15	16	16	15	16	19	17	18	15	16	11	14	17	18	16	15	13	17	16	16	15	17	19	16	18	13	16	17	14	18	13	13	16	13	14	12	14	12	15	16	16	11	15
LdBPK_340040800.1	LdBPK_340040800.1	11	11	aldose 1-epimerase-like protein	5	2	4	4	6	3	6	4	7	7	3	6	3	2	4	5	7	3	1	6	6	5	5	6	8	8	8	4	5	4	3	7	3	3	3	2	5	4	2	4	4	4	5	2	4
LdBPK_040005200.1	LdBPK_040005200.1	6	6	cAMP-specific phosphodiesterase, putative	1	0	4	2	2	2	4	3	3	2	2	1	1	3	3	3	1	2	1	2	3	2	2	2	2	3	3	1	1	2	3	1	3	1	3	1	2	2	3	2	3	2	1	0	4
LdBPK_130021100.1	LdBPK_130021100.1	10	10	T-complex protein 10 C-terminus, putative	2	2	3	2	3	2	6	3	4	5	3	3	4	3	5	5	4	3	2	3	3	5	6	3	5	4	6	6	3	4	2	7	4	4	3	4	3	4	3	3	2	1	2	2	3
LdBPK_160019500.1	LdBPK_160019500.1	4	4	ADP-ribosylation factor-like, putative	3	0	2	3	3	2	3	3	4	3	3	1	1	2	2	2	2	1	1	2	2	3	3	2	3	3	3	1	2	3	3	3	2	3	3	1	2	2	2	3	2	2	3	0	2
LdBPK_350025200.1	LdBPK_350025200.1	12	12	U3 small nucleolar RNA-associated protein 6, putative	6	2	9	4	5	1	6	3	6	7	6	6	4	6	6	2	2	3	0	2	1	3	6	6	6	4	3	1	3	2	6	4	3	5	4	6	3	3	5	3	4	4	6	2	9
LdBPK_320012600.1	LdBPK_320012600.1	6	6	hypothetical protein, conserved	3	2	4	4	4	3	3	2	3	2	4	1	2	3	3	3	2	1	1	2	2	2	3	1	4	1	3	0	2	3	3	2	2	3	3	1	4	3	3	4	4	2	3	2	4
LdBPK_130009800.1	LdBPK_130009800.1	9	9	Protein of unknown function (DUF1014), putative	7	6	7	7	7	7	8	6	8	9	8	9	7	8	6	7	6	4	2	7	7	7	8	9	7	8	6	2	3	5	7	6	8	6	6	8	8	7	7	7	7	7	7	6	7
LdBPK_090022000.1	LdBPK_090022000.1	3	3	cytochrome b5-like protein, putative	3	2	3	2	3	3	3	2	3	3	3	3	3	3	3	2	3	2	2	2	3	3	3	3	3	2	3	2	2	2	3	3	3	3	3	3	3	3	3	3	3	3	3	2	3
LdBPK_360019800.1	LdBPK_360019800.1	3	3	adenylate kinase, putative	3	3	1	3	3	3	1	3	3	2	3	3	3	2	2	0	3	1	1	1	2	2	3	3	2	2	2	1	2	2	3	3	1	3	3	2	2	3	1	3	1	1	3	3	1
LdBPK_160021400.1	LdBPK_160021400.1	6	6	endoplasmic reticulum oxidoreductin, putative	4	3	5	3	4	6	3	5	5	4	5	3	4	3	4	2	3	1	2	1	4	5	3	4	4	5	4	1	2	4	4	4	4	5	4	4	3	2	4	5	2	5	4	3	5
LdBPK_240012900.1	LdBPK_240012900.1	26	26	malic enzyme, putative	13	10	12	13	14	12	14	9	10	10	12	11	10	15	16	18	8	7	3	8	14	13	13	13	17	13	10	5	8	10	16	19	16	17	13	10	14	15	16	14	18	13	13	10	12
LdBPK_360034500.1	LdBPK_360034500.1	19	19	dihydrolipoamide acetyltransferase precursor, putative	11	13	11	12	14	11	15	11	11	15	9	17	9	9	13	14	11	8	6	14	15	11	15	15	13	16	14	9	13	10	10	14	11	9	10	9	10	10	12	9	13	14	11	13	11
LdBPK_300040600.1;LdBPK_210018100.1	LdBPK_300040600.1;LdBPK_210018100.1	11;11	11;11	60S ribosomal protein L9, putative;60S ribosomal protein L9, putative	9	9	8	8	9	7	9	4	6	8	9	11	8	8	9	10	7	5	6	6	10	8	8	8	10	10	7	4	7	6	9	10	8	7	9	8	9	9	8	8	8	9	9	9	8
LdBPK_350054000.1	LdBPK_350054000.1	2	2	Histidine phosphatase superfamily (branch 1), putative	2	0	1	1	1	0	2	1	1	2	2	1	0	0	1	1	2	1	1	1	0	1	0	2	1	1	1	2	0	1	0	1	1	1	1	0	1	0	1	1	0	0	2	0	1
LdBPK_330017400.1	LdBPK_330017400.1	6	6	nicotinate phosphoribosyltransferase, putative	3	3	2	2	2	2	1	2	2	3	1	1	2	3	3	2	2	1	1	1	3	5	4	4	5	5	2	1	3	2	3	5	2	1	2	3	1	2	0	2	0	1	3	3	2
LdBPK_350041300.1	LdBPK_350041300.1	8	8	CRAL/TRIO, N-terminal domain/CRAL/TRIO domain containing protein, putative	5	2	4	7	6	3	7	3	3	5	3	7	2	2	4	6	3	1	2	2	6	4	7	4	6	5	5	0	2	2	3	2	2	3	4	3	6	3	2	5	4	4	5	2	4
LdBPK_200010800.1	LdBPK_200010800.1	4	4	RWD domain-containing protein	3	3	3	2	3	2	2	1	2	3	3	3	2	3	3	3	2	1	1	2	4	2	4	3	3	3	2	2	1	1	3	3	2	2	3	2	3	3	3	2	3	2	3	3	3
LdBPK_360049800.1	LdBPK_360049800.1	14	14	hypothetical protein, conserved	7	4	6	8	8	6	8	5	6	6	7	3	4	5	7	9	3	3	1	3	5	6	6	5	9	7	5	1	4	5	7	9	8	6	7	6	6	5	9	5	4	7	7	4	6
LdBPK_330022500.1	LdBPK_330022500.1	18	18	mitogen activated protein kinase, putative	10	10	14	12	13	11	13	10	11	12	10	11	10	12	10	11	10	6	9	7	12	13	13	11	14	12	11	8	11	11	10	13	13	11	12	10	11	13	12	11	14	10	10	10	14
LdBPK_350044300.1	LdBPK_350044300.1	32	32	T-complex protein 1, eta subunit, putative	21	19	20	21	24	22	19	14	16	21	19	25	19	21	23	23	17	13	15	13	24	19	25	25	24	24	20	11	15	16	23	25	20	21	21	18	21	24	20	21	20	21	21	19	20
LdBPK_200020700.1	LdBPK_200020700.1	9	9	Suppressor of G2 allele of SKP1, putative	6	6	8	8	7	9	8	6	7	7	7	6	6	8	7	6	7	5	3	4	6	6	7	6	7	7	6	1	7	8	6	6	7	6	8	8	8	9	8	8	9	9	6	6	8
LdBPK_350030000.1	LdBPK_350030000.1	5	5	Fumarylacetoacetate (FAA) hydrolase family, putative	4	2	3	4	4	3	4	3	4	4	3	4	2	2	4	4	3	1	1	3	4	3	4	1	4	4	3	1	3	3	4	3	2	2	4	2	3	3	2	3	2	2	4	2	3
LdBPK_140015300.1	LdBPK_140015300.1	28	28	tc40 antigen-like	13	10	14	15	17	12	14	11	14	12	14	16	14	13	17	18	12	9	10	13	16	13	16	19	24	21	16	10	11	11	12	22	14	12	13	10	16	11	12	14	12	15	13	10	14
LdBPK_080017900.1	LdBPK_080017900.1	11	11	Amidinotransferase, putative	7	6	10	9	11	10	10	9	11	11	10	7	9	9	11	11	10	7	5	7	11	11	11	10	11	11	11	6	9	10	8	8	8	9	9	6	9	10	9	9	10	9	7	6	10
LdBPK_340041900.1	LdBPK_340041900.1	19	19	ruvb-like 1 DNA helicase, putative	12	7	13	12	13	13	11	11	13	13	12	8	11	9	12	16	11	8	6	7	12	11	11	11	13	13	11	5	7	10	10	14	13	12	12	12	10	13	11	10	13	12	12	7	13
LdBPK_330037700.1	LdBPK_330037700.1	19	19	transcription elongation factor-like protein	7	5	13	10	11	8	15	7	9	12	7	9	7	5	11	10	9	6	6	9	15	10	14	7	15	10	10	8	8	5	8	14	10	9	6	6	7	8	9	10	10	6	7	5	13
LdBPK_340037300.1	LdBPK_340037300.1	6	6	Present in the outer mitochondrial membrane proteome 29	2	2	5	2	2	1	2	1	3	2	2	2	1	2	2	2	2	3	2	3	1	2	2	2	2	2	1	2	1	1	2	2	4	2	2	1	3	2	5	1	3	2	2	2	5
LdBPK_360054600.1	LdBPK_360054600.1	4	4	Protein of unknown function (DUF2870), putative	3	3	2	1	2	1	4	1	1	4	2	4	1	1	2	1	0	1	2	1	3	3	2	4	3	3	3	1	3	1	3	4	1	3	1	1	0	1	1	1	2	3	3	3	2
LdBPK_170008900.1	LdBPK_170008900.1	12	12	Tetratricopeptide repeat, putative	6	4	5	5	5	3	9	4	6	8	5	4	3	5	5	8	8	3	3	2	6	4	5	5	9	6	3	3	4	3	3	9	5	3	5	3	4	6	6	6	4	3	6	4	5
LdBPK_200011200.1	LdBPK_200011200.1	11	11	MORN repeat, putative	6	4	6	6	5	3	8	6	7	5	5	4	5	3	4	6	6	5	6	10	5	3	2	3	5	5	7	6	7	6	2	6	2	2	5	1	7	6	5	4	4	5	6	4	6
LdBPK_310020500.1	LdBPK_310020500.1	6	6	pentamidine resistance protein 1	3	2	1	4	4	3	2	2	4	4	4	6	2	2	4	5	2	1	1	3	3	3	3	3	5	5	5	2	1	1	4	3	2	3	3	3	5	4	3	3	3	2	3	2	1
LdBPK_350023200.1	LdBPK_350023200.1	6	6	Eukaryotic rRNA processing protein EBP2, putative	4	3	4	3	3	2	2	3	4	3	3	3	4	1	3	4	4	3	2	3	3	3	3	3	3	2	4	4	3	4	3	2	3	2	3	4	3	3	3	3	2	4	4	3	4
LdBPK_170008500.1;LdBPK_170008600.1;LdBPK_170008400.1	LdBPK_170008500.1;LdBPK_170008600.1;LdBPK_170008400.1	22;22;19	22;22;19	receptor-type adenylate cyclase, putative;receptor-type adenylate cyclase, putative;receptor-type adenylate cyclase, putative	10	8	10	9	14	9	13	7	8	11	10	10	12	8	13	11	8	8	6	8	12	13	13	13	18	13	9	6	7	8	11	15	12	10	10	11	10	12	12	11	10	9	10	8	10
LdBPK_170015700.1	LdBPK_170015700.1	22	22	guanosine monophosphate reductase	15	10	14	14	15	14	16	14	14	17	14	13	13	15	16	16	14	12	11	14	17	17	14	14	16	15	14	9	11	12	15	17	12	14	14	13	14	13	13	14	13	15	15	10	14
LdBPK_130021300.1;LdBPK_010005200.1	LdBPK_130021300.1	14;1	14;1	Kinesin-13 5, putative	6	5	5	5	6	5	6	6	5	7	5	7	5	6	8	8	7	6	1	8	11	8	8	6	11	10	9	3	4	6	6	10	3	6	6	4	6	6	6	7	5	7	6	5	5
LdBPK_050009500.1	LdBPK_050009500.1	9	9	Skp1 family, dimerisation domain containing protein, putative	7	4	8	7	5	5	4	3	6	6	6	5	5	6	7	6	4	4	3	4	4	5	4	4	7	6	2	2	4	3	6	9	5	7	5	6	6	5	8	6	8	4	7	4	8
LdBPK_300014600.1	LdBPK_300014600.1	14	14	adenosine kinase, putative	10	9	10	10	11	8	12	8	9	11	9	12	10	11	11	13	8	8	7	9	14	9	11	10	12	11	11	9	11	8	9	12	11	9	8	8	11	9	9	9	9	11	10	9	10
LdBPK_350026500.1	LdBPK_350026500.1	8	8	hypothetical protein, conserved	3	0	2	1	3	1	2	2	2	4	0	2	0	0	2	3	2	0	1	3	4	3	4	3	5	2	4	3	2	3	1	5	2	2	0	1	1	2	3	0	2	1	3	0	2
LdBPK_350031300.1	LdBPK_350031300.1	4	4	hypothetical protein, conserved	2	2	3	1	2	2	3	2	2	3	2	2	2	3	2	2	1	2	2	1	1	2	1	2	1	2	2	2	2	1	2	1	1	1	2	2	1	2	2	2	2	2	2	2	3
LdBPK_360011300.1	LdBPK_360011300.1	8	8	Elongation factor G1, mitochondrial, putative	6	3	6	6	6	6	5	2	2	6	8	6	8	6	6	5	6	5	2	4	7	7	6	6	5	7	4	2	4	5	7	7	5	6	6	6	5	8	7	6	7	6	6	3	6
LdBPK_220015000.1;LdBPK_220014900.1;LdBPK_220014800.1;LdBPK_220014700.1	LdBPK_220015000.1;LdBPK_220014900.1;LdBPK_220014800.1;LdBPK_220014700.1	15;15;15;14	15;15;15;14	mitochondrial chaperone, putative;mitochondrial chaperone, putative;mitochondrial chaperone, putative;mitochondrial chaperone, putative	5	3	7	8	7	5	5	4	5	12	5	6	8	4	5	7	6	2	1	5	4	7	6	8	8	8	4	5	5	5	7	10	5	7	5	4	5	7	8	7	7	5	5	3	7
LdBPK_340017800.1	LdBPK_340017800.1	3	3	CH-like domain in sperm protein/CAMSAP CH domain containing protein, putative	1	0	2	1	0	2	1	0	1	1	1	1	1	0	0	2	1	1	1	0	1	0	2	1	0	2	0	1	1	1	0	0	1	0	1	1	1	1	1	1	0	0	1	0	2
LdBPK_280029000.1	LdBPK_280029000.1	8	8	glycoprotein 96-92, putative	4	4	3	4	5	5	6	6	5	6	3	5	5	3	5	4	6	5	5	5	4	4	5	6	4	5	6	6	6	7	5	4	3	3	2	3	4	3	4	3	5	3	4	4	3
LdBPK_320025300.1	LdBPK_320025300.1	12	12	heat shock protein-like protein, putative	3	5	7	4	7	4	9	6	6	7	4	8	3	3	4	6	6	8	5	6	7	3	5	5	5	7	9	7	6	5	4	6	5	3	3	4	3	2	5	4	6	4	3	5	7
LdBPK_090017900.1	LdBPK_090017900.1	5	5	hypothetical protein, conserved	3	0	2	2	3	3	3	3	1	1	4	3	1	2	4	3	3	0	0	1	3	4	3	3	3	3	4	1	3	2	3	4	3	3	1	0	2	3	3	3	2	3	3	0	2
LdBPK_280011900.1	LdBPK_280011900.1	12	12	serine/threonine protein phosphatase catalytic subunit, putative	9	2	7	9	10	7	9	9	10	10	10	6	9	7	8	10	10	3	3	6	8	10	9	10	11	11	8	2	7	7	10	10	8	7	8	7	8	9	7	9	6	10	9	2	7
LdBPK_270007000.1	LdBPK_270007000.1	3	3	Vacuolar iron transporter 1, putative	1	0	1	1	1	1	1	1	2	1	0	2	1	1	1	1	2	2	3	1	0	2	1	1	0	1	2	0	1	1	1	1	1	0	1	1	1	0	1	1	1	1	1	0	1
LdBPK_300039100.1;LdBPK_280010400.1	LdBPK_300039100.1;LdBPK_280010400.1	4;4	4;4	ribosomal protein S26, putative;ribosomal protein S26, putative	3	2	4	4	3	2	3	2	2	2	3	3	2	2	4	4	2	1	1	2	4	3	3	3	4	4	2	2	2	2	4	4	2	2	3	2	4	3	4	3	3	2	3	2	4
LdBPK_330014300.1	LdBPK_330014300.1	2	2	hypothetical protein, conserved	2	0	1	2	1	1	2	1	1	0	2	1	0	1	2	1	2	0	0	1	1	1	2	1	2	2	1	0	1	1	0	1	1	1	1	0	1	1	2	0	2	1	2	0	1
LdBPK_280021500.1	LdBPK_280021500.1	9	9	ATP-dependent RNA helicase FAL1, putative	4	1	6	3	4	2	5	3	3	5	5	6	3	5	7	4	5	1	1	3	4	5	4	4	4	5	5	3	1	2	2	6	4	3	3	2	3	2	4	3	5	3	4	1	6
LdBPK_360005700.1	LdBPK_360005700.1	16	16	stress-inducible protein STI1 homolog	10	8	10	11	9	10	14	10	9	9	13	11	10	10	11	12	8	9	8	11	13	10	9	8	14	12	11	7	10	10	12	13	11	10	10	10	10	10	11	9	9	10	10	8	10
LdBPK_200007400.1	LdBPK_200007400.1	6	6	transmembrane protein, putative	2	3	3	2	3	3	4	2	1	3	2	4	3	3	3	3	1	2	2	3	4	4	3	4	3	3	2	1	2	2	2	3	3	3	3	2	2	3	2	2	3	2	2	3	3
LdBPK_210012800.1	LdBPK_210012800.1	3	3	hypothetical protein, conserved	1	1	3	3	3	2	2	1	3	1	2	3	2	1	1	1	3	2	1	2	1	1	2	3	2	2	1	0	1	1	3	3	1	1	3	3	2	3	3	2	2	2	1	1	3
LdBPK_180014100.1	LdBPK_180014100.1	5	5	rab7 GTP binding protein, putative	2	2	2	3	2	2	2	2	2	2	2	2	2	2	2	2	1	2	1	2	2	2	2	2	3	3	1	1	1	2	2	4	2	1	2	2	2	2	2	2	2	2	2	2	2
LdBPK_360017300.1	LdBPK_360017300.1	6	6	short chain 3-hydroxyacyl-CoA dehydrogenase, putative	4	3	5	4	6	5	6	4	4	4	4	5	3	5	3	5	5	4	4	5	4	5	5	4	5	6	4	4	6	3	4	6	3	4	3	3	4	2	4	4	5	5	4	3	5
LdBPK_320009600.1	LdBPK_320009600.1	7	7	prostaglandin f synthase, putative	4	2	5	4	3	5	2	2	4	4	4	3	4	4	5	4	3	3	1	2	4	5	3	4	6	4	3	1	2	3	4	6	4	4	5	3	4	4	5	4	4	6	4	2	5
LdBPK_360027400.1	LdBPK_360027400.1	39	39	chaperonin HSP60, mitochondrial precursor	22	22	21	20	24	25	28	25	22	25	22	31	21	21	25	25	22	28	25	26	32	29	28	29	26	29	24	30	24	25	21	24	23	21	24	21	22	22	22	20	26	26	22	22	21
LdBPK_250030300.1	LdBPK_250030300.1	13	13	AGC family serine/threonine kinase, putative	8	5	7	8	9	8	10	7	7	10	7	8	7	7	9	7	10	5	5	7	9	7	6	10	11	11	10	6	6	10	9	10	6	8	8	7	8	8	8	8	8	9	8	5	7
LdBPK_320013800.1	LdBPK_320013800.1	15	15	hypothetical protein, conserved	9	10	10	9	10	10	10	10	9	8	8	13	9	9	10	10	8	9	8	11	12	8	10	8	11	9	10	9	9	9	9	11	9	9	8	8	8	8	8	8	10	9	9	10	10
LdBPK_180011000.1	LdBPK_180011000.1	4	4	Zn-finger in Ran binding protein and others/FYVE zinc finger containing protein, putative	1	2	2	2	2	2	2	2	2	2	2	2	2	2	2	2	2	3	4	4	2	2	2	2	2	2	2	3	2	3	2	2	2	2	2	2	2	2	2	2	2	2	1	2	2
LdBPK_300014100.1	LdBPK_300014100.1	6	6	Prefoldin subunit, putative	2	4	1	1	2	1	3	1	1	2	1	4	1	1	1	3	1	3	3	3	3	3	3	3	1	3	2	3	0	1	2	2	1	0	3	2	2	2	1	1	2	2	2	4	1
LdBPK_360012800.1	LdBPK_360012800.1	5	5	Protein C21orf2 homolog, putative	3	3	2	3	4	2	4	3	3	2	3	3	3	2	2	4	2	3	2	3	4	5	3	3	4	3	4	2	3	3	3	4	3	3	3	2	3	3	3	3	3	2	3	3	2
LdBPK_270020200.1	LdBPK_270020200.1	4	4	Snf7, putative	2	2	3	3	2	2	3	2	3	2	2	3	2	2	3	3	2	2	1	2	3	2	3	2	4	3	2	2	2	2	3	3	3	3	2	2	2	2	2	2	2	2	2	2	3
LdBPK_220005800.1	LdBPK_220005800.1	5	5	heat shock protein DNAJ, putative	2	2	2	0	2	2	2	2	2	2	1	3	3	2	1	3	1	1	1	1	3	2	2	2	2	3	2	1	2	1	3	3	2	2	2	3	2	1	3	2	3	2	2	2	2
LdBPK_360061300.1	LdBPK_360061300.1	10	10	VHS domain containing protein, putative	5	6	7	8	8	5	10	6	8	8	6	7	6	6	5	6	6	4	5	7	6	4	9	10	8	7	9	4	8	8	5	7	5	6	7	6	6	8	6	6	7	6	5	6	7
LdBPK_330043000.1;LdBPK_100021300.1;LdBPK_100005000.1	LdBPK_330043000.1	6;2;2	6;2;2	delta-12 fatty acid desaturase	3	1	3	4	4	2	2	2	3	3	4	2	4	3	3	2	2	0	1	0	3	3	3	4	4	4	1	1	1	1	4	4	2	3	4	4	2	2	3	3	2	1	3	1	3
LdBPK_100006500.1	LdBPK_100006500.1	6	6	hypothetical protein, conserved	2	3	3	3	3	4	3	3	4	3	2	4	2	3	2	4	3	4	1	3	3	1	3	3	4	4	4	2	3	2	3	3	3	3	3	3	3	3	3	3	3	2	2	3	3
LdBPK_250010700.1	LdBPK_250010700.1	15	15	Scd6-like Sm domain containing protein, putative	7	9	11	6	11	12	13	9	10	12	8	14	8	9	8	10	12	11	7	10	11	12	11	11	10	12	12	10	12	11	8	9	11	9	12	10	9	10	11	7	9	12	7	9	11
LdBPK_360051600.1	LdBPK_360051600.1	6	6	WD domain, G-beta repeat/Utp21 specific WD40 associated putative domain containing protein, putative	2	1	3	2	3	1	1	1	1	3	1	2	1	0	2	2	1	0	1	0	4	1	4	5	3	4	4	1	1	0	2	5	0	1	0	1	0	1	2	1	3	3	2	1	3
LdBPK_340011400.1	LdBPK_340011400.1	9	9	hypothetical protein, conserved	4	4	6	5	4	6	6	4	6	5	4	3	3	4	6	5	6	1	1	3	6	5	4	3	4	5	7	4	6	4	4	7	4	3	5	6	4	5	5	6	7	6	4	4	6
LdBPK_220007900.1	LdBPK_220007900.1	29	29	hypothetical protein, conserved	15	12	18	18	19	17	18	13	17	18	13	18	13	16	20	20	17	12	15	17	19	15	12	13	22	20	18	13	13	15	17	22	16	15	15	13	17	17	13	14	15	15	15	12	18
LdBPK_330035200.1	LdBPK_330035200.1	15	15	metallo-peptidase, Clan MF, Family M17	12	5	11	13	12	12	13	12	13	13	11	10	9	9	11	11	14	10	8	11	13	12	12	10	12	12	14	9	13	11	8	11	9	9	12	8	11	9	7	9	9	13	12	5	11
LdBPK_340034800.1	LdBPK_340034800.1	29	29	regulatory subunit of protein kinase a-like protein	17	14	13	16	12	13	20	15	18	17	16	16	13	13	16	19	19	16	14	17	18	17	15	18	16	18	21	15	13	19	11	17	15	14	14	10	12	16	15	12	16	17	17	14	13
LdBPK_290029700.1	LdBPK_290029700.1	24	24	metallo-peptidase, Clan MA(E) Family M1	12	6	10	13	11	10	15	6	11	15	10	13	9	10	14	14	12	11	4	10	11	14	14	14	16	16	12	5	9	8	11	16	11	11	10	10	10	12	16	11	14	13	12	6	10
LdBPK_340051900.1	LdBPK_340051900.1	6	6	Double RNA binding domain protein 7	3	2	4	4	4	1	3	1	3	2	3	2	3	2	4	4	3	2	0	0	3	4	5	2	4	2	1	0	1	1	4	4	4	4	4	2	3	2	5	3	3	1	3	2	4
LdBPK_300035400.1	LdBPK_300035400.1	7	7	hypothetical protein, conserved	4	3	3	3	4	2	4	2	3	3	3	5	1	3	3	5	3	2	2	2	5	3	3	3	5	5	4	4	4	2	3	6	3	3	2	1	2	4	3	1	3	3	4	3	3
LdBPK_250027400.1	LdBPK_250027400.1	5	5	elongation factor 2-like protein	1	1	1	2	3	0	1	1	2	1	2	1	2	3	3	2	3	1	0	0	2	3	0	2	2	3	1	0	2	1	2	2	1	0	1	3	2	2	1	0	1	2	1	1	1
LdBPK_350015200.1;LdBPK_350015100.1	LdBPK_350015200.1	14;1	14;1	casein kinase, putative	13	7	11	12	12	12	13	10	11	12	9	10	11	9	11	10	12	7	6	10	9	8	12	12	11	10	12	6	10	11	11	12	10	10	10	9	8	9	11	10	11	10	13	7	11
LdBPK_130019900.1	LdBPK_130019900.1	9	9	Ran-binding protein 1, putative	4	4	5	4	4	5	4	2	2	3	3	5	3	4	4	5	4	3	4	3	6	4	5	4	4	6	4	5	4	3	4	5	6	4	4	4	4	5	5	4	5	3	4	4	5
LdBPK_070010600.1;LdBPK_070010500.1	LdBPK_070010600.1;LdBPK_070010500.1	19;19	19;19	60S ribosomal protein L7a, putative;60S ribosomal protein L7a, putative	13	11	12	13	13	12	11	7	6	11	9	15	8	12	12	14	10	6	7	11	15	15	12	11	15	15	14	10	9	8	9	13	10	12	12	8	13	14	11	11	13	12	13	11	12
LdBPK_360070600.1	LdBPK_360070600.1	3	3	hypothetical protein, conserved	0	1	1	0	1	1	1	1	1	1	2	1	1	1	1	0	1	1	1	1	1	1	1	1	1	1	1	0	1	1	2	1	2	2	1	1	1	1	2	1	1	1	0	1	1
LdBPK_340050800.1	LdBPK_340050800.1	4	4	nucleolar protein family a, putative	1	1	3	1	1	2	2	1	2	1	1	1	1	1	1	1	1	0	0	1	1	1	1	1	3	2	3	1	1	1	1	2	2	1	1	1	1	1	1	2	1	2	1	1	3
LdBPK_340005600.1	LdBPK_340005600.1	12	12	ascorbate peroxidase	5	5	6	8	6	6	7	7	7	8	6	6	6	5	7	7	9	7	6	9	7	7	8	6	7	8	9	7	8	9	5	5	5	7	6	4	6	6	4	6	4	7	5	5	6
LdBPK_220020800.1	LdBPK_220020800.1	12	12	ATP-dependent DEAD/H RNA helicase, putative	7	0	3	5	6	4	4	3	6	6	5	5	5	5	4	7	3	2	2	4	6	4	6	6	6	7	5	4	3	5	4	8	3	5	4	3	4	5	4	3	3	4	7	0	3
LdBPK_050013400.1	LdBPK_050013400.1	15	15	methylthioadenosine phosphorylase, putative	9	3	10	10	9	7	12	6	10	8	10	12	9	8	10	13	10	5	2	8	8	9	6	11	8	7	9	1	7	6	11	11	11	11	10	8	11	11	10	11	11	11	9	3	10
LdBPK_360082200.1	LdBPK_360082200.1	36	36	protein disulfide isomerase 2	23	24	23	20	23	21	27	22	23	22	20	27	20	24	24	27	27	23	24	27	26	22	24	26	25	26	24	21	21	22	24	26	23	21	22	19	21	25	22	21	25	25	23	24	23
LdBPK_030010000.1	LdBPK_030010000.1	11	11	RNA recognition motif. (a.k.a. RRM, RBD, or RNP domain), putative	5	6	8	8	11	7	7	7	6	9	10	8	5	6	10	8	10	4	5	6	9	7	7	8	10	8	7	5	5	7	8	9	8	7	7	7	9	8	10	10	8	8	5	6	8
LdBPK_050015700.1	LdBPK_050015700.1	12	12	stomatin-like protein	6	3	8	6	7	6	9	6	4	8	6	8	7	8	10	9	8	2	4	8	4	5	8	5	9	7	9	1	7	7	8	11	8	9	7	7	7	9	8	8	8	6	6	3	8
LdBPK_340007200.1	LdBPK_340007200.1	6	6	CS domain containing protein, putative	4	3	5	2	2	3	3	2	4	4	2	3	4	3	5	5	3	3	3	3	4	2	4	3	4	4	3	3	2	2	3	4	4	3	4	4	3	4	3	3	5	3	4	3	5
LdBPK_270017500.1	LdBPK_270017500.1	22	22	hypothetical protein, conserved	10	9	13	11	12	14	12	10	13	13	13	10	14	11	14	8	11	12	8	15	9	14	11	12	12	11	10	13	13	15	14	15	12	13	13	11	10	16	13	12	12	12	10	9	13
LdBPK_200021400.1	LdBPK_200021400.1	2	2	tRNA (Uracil-5-)-methyltransferase/Protein-L-isoaspartate(D-aspartate) O-methyltransferase (PCMT)/ubiE/COQ5 methyltransferase family/Methyltransferase small domain/Methyltransferase domain/Conserved hypothetical protein 95, putative	1	2	1	1	1	1	1	1	1	1	1	1	1	1	1	1	1	2	1	1	1	1	1	1	1	1	1	1	1	1	1	1	1	1	1	1	1	1	1	1	1	1	1	2	1
LdBPK_280038400.1	LdBPK_280038400.1	7	7	hypothetical protein, conserved	5	2	5	6	7	4	6	3	5	5	6	4	4	5	7	6	5	2	2	4	5	6	6	5	7	5	4	1	4	4	6	7	6	6	4	4	6	5	6	5	5	4	5	2	5
LdBPK_050005900.1	LdBPK_050005900.1	24	24	phosphoprotein phosphatase, putative	12	10	12	12	13	10	17	12	15	13	13	14	11	10	12	14	16	9	10	12	13	11	11	14	14	12	11	8	16	10	12	16	17	12	14	12	14	17	13	12	15	12	12	10	12
LdBPK_350018500.1	LdBPK_350018500.1	11	11	Thioredoxin, putative	6	1	5	2	7	3	7	3	3	7	3	3	3	2	6	6	5	1	2	3	5	3	3	3	8	5	5	2	3	3	3	8	4	2	2	3	2	2	4	1	3	2	6	1	5
LdBPK_240013700.1	LdBPK_240013700.1	16	16	triosephosphate isomerase	10	12	11	11	11	9	11	10	12	12	8	14	9	10	10	11	12	11	12	12	12	11	12	13	11	12	11	12	10	9	9	10	11	9	10	7	9	8	11	7	10	11	10	12	11
REV__LdBPK_340030900.1	REV__LdBPK_340030900.1	2	2	Guanine nucleotide exchange factor in Golgi transport N-terminal/Sec7 domain/Domain of unknown function (DUF1981), putative	2	1	1	2	2	1	1	1	1	2	2	1	2	1	2	2	1	1	1	1	2	2	2	2	2	2	1	1	1	1	1	2	0	1	1	2	1	1	1	1	1	1	2	1	1
LdBPK_280025900.1	LdBPK_280025900.1	9	9	divalent cation transporter, putative	4	2	4	3	3	4	1	1	1	2	3	4	3	3	3	2	2	2	1	1	6	5	4	6	6	4	0	0	3	1	5	3	5	4	3	4	2	4	3	3	4	4	4	2	4
LdBPK_270024100.1;LdBPK_270024000.1	LdBPK_270024100.1;LdBPK_270024000.1	35;35	35;35	glycosomal protein P60;glycosomal protein P60	25	15	22	22	26	22	25	18	25	24	20	23	17	18	25	24	24	13	13	19	24	20	24	24	26	26	24	17	25	20	22	25	25	21	23	20	22	22	23	23	22	22	25	15	22
LdBPK_010012900.1;LdBPK_010012800.1	LdBPK_010012900.1;LdBPK_010012800.1	27;27	27;27	eukaryotic initiation factor 4a, putative;eukaryotic initiation factor 4a, putative	21	17	21	23	23	19	19	15	19	22	20	23	17	19	23	22	19	15	10	18	24	21	23	23	21	23	19	14	18	15	21	23	21	19	19	20	20	21	21	22	20	21	21	17	21
LdBPK_270005800.1	LdBPK_270005800.1	2	2	cytochrome p450-like protein	2	0	1	0	1	1	1	1	0	1	1	1	2	1	2	1	1	1	0	2	1	1	2	1	1	1	1	0	1	0	1	1	1	1	2	2	2	1	1	2	1	2	2	0	1
LdBPK_180015100.1	LdBPK_180015100.1	12	12	UDP-glucose pyrophosphorylase	8	5	7	7	6	6	7	6	6	6	6	7	6	6	9	9	7	6	5	7	8	7	8	5	9	8	6	3	5	6	8	9	7	9	8	7	7	9	6	4	5	7	8	5	7
LdBPK_090015100.1;LdBPK_090015000.1;LdBPK_090014900.1	LdBPK_090015100.1;LdBPK_090015000.1;LdBPK_090014900.1	16;16;16	16;16;16	calmodulin, putative;calmodulin, putative;calmodulin, putative	14	7	14	15	14	15	15	15	15	15	14	10	13	13	15	14	14	11	9	12	12	15	14	13	14	14	15	8	14	15	15	15	13	13	14	13	14	15	15	15	15	13	14	7	14
LdBPK_350019600.1;LdBPK_350019500.1;LdBPK_320046000.1	LdBPK_350019600.1;LdBPK_350019500.1;LdBPK_320046000.1	10;10;10	10;10;10	60S ribosomal protein L2, putative;60S ribosomal protein L2, putative;60S ribosomal protein L2, putative	8	6	9	9	9	9	8	3	7	4	8	9	7	8	10	9	6	2	3	4	8	10	10	7	9	8	8	5	5	2	7	9	8	7	8	6	9	8	8	8	8	7	8	6	9
LdBPK_310018900.1	LdBPK_310018900.1	5	5	monoglyceride lipase, putative	2	1	3	3	4	2	3	1	2	2	1	1	3	3	4	2	2	0	0	2	3	3	5	1	4	4	2	1	2	4	4	5	2	3	1	2	1	5	2	2	3	2	2	1	3
LdBPK_360044600.1	LdBPK_360044600.1	3	3	signal recognition particle receptor like protein, putative	1	1	1	1	2	2	2	0	1	2	2	2	1	1	1	1	1	0	1	2	2	2	2	1	3	2	1	1	3	3	2	2	1	2	2	1	1	2	2	1	0	2	1	1	1
LdBPK_230020100.1	LdBPK_230020100.1	13	13	coronin, putative	9	7	8	10	9	8	7	6	9	8	8	11	8	8	8	9	8	7	7	9	10	8	8	9	11	11	10	3	6	6	9	11	7	6	6	5	9	8	9	7	9	8	9	7	8
LdBPK_230007800.1	LdBPK_230007800.1	17	9	pentamidine resistance protein 1	4	3	7	8	8	7	9	5	7	10	6	8	8	7	10	5	8	4	3	6	7	10	2	8	10	7	5	2	7	8	8	6	6	4	4	6	5	7	8	5	6	5	1	1	4
LdBPK_090020200.1	LdBPK_090020200.1	13	13	paraflagellar rod component, putative	1	6	4	5	4	5	8	7	6	6	5	8	6	6	8	4	8	8	5	6	7	2	2	5	8	7	7	11	5	5	5	3	5	6	6	4	4	5	3	4	3	7	1	6	4
LdBPK_290031000.1;LdBPK_160017400.1	LdBPK_290031000.1;LdBPK_160017400.1	2;2	2;2	60S ribosomal protein L39, putative;60S ribosomal protein L39, putative	1	1	0	0	1	0	2	0	0	0	0	2	0	0	2	2	0	0	0	0	2	2	0	1	2	1	1	2	0	0	0	2	0	0	0	0	0	1	0	0	0	0	1	1	0
LdBPK_350013300.1	LdBPK_350013300.1	26	26	aspartate aminotransferase, putative	18	13	16	21	21	18	20	7	12	20	15	25	14	16	21	21	15	8	5	9	20	19	20	20	20	23	18	4	9	8	17	20	15	15	16	12	14	18	18	17	19	19	18	13	16
LdBPK_330034600.1	LdBPK_330034600.1	5	5	mitochondrial RNA binding complex 1 subunit	1	1	1	2	3	1	1	1	2	2	1	2	1	1	3	3	1	1	1	2	2	1	2	1	1	1	1	0	1	1	1	3	2	1	1	1	1	1	2	1	1	2	1	1	1
LdBPK_340028800.1	LdBPK_340028800.1	6	6	Uncharacterized conserved protein H4 (DUF2046), putative	1	1	1	2	3	2	4	1	3	3	2	3	3	2	2	3	3	3	1	2	5	3	3	5	3	3	2	4	1	3	3	4	1	3	1	1	0	3	1	2	0	2	1	1	1
LdBPK_250007000.1	LdBPK_250007000.1	7	7	ubiquitin carboxyl-terminal hydrolase, putative	4	3	5	2	5	2	6	4	4	6	5	4	4	5	6	4	4	4	2	5	7	5	4	4	7	5	6	4	7	4	4	6	4	6	1	4	3	4	6	4	5	4	4	3	5
LdBPK_010005400.1	LdBPK_010005400.1	3	3	carboxylase, putative	2	0	2	1	3	1	1	1	3	3	1	0	2	1	1	1	2	3	0	1	1	0	3	1	1	1	1	1	2	0	2	2	2	2	3	2	2	2	2	2	0	1	2	0	2
LdBPK_010010100.1	LdBPK_010010100.1	6	6	long-chain-fatty-acid-CoA ligase, putative	1	1	0	2	0	1	3	1	2	1	0	1	0	1	1	2	1	1	1	1	4	1	1	1	4	1	3	1	1	2	1	3	3	2	1	1	1	1	1	1	0	1	1	1	0
LdBPK_260027700.1;LdBPK_030007300.1	LdBPK_260027700.1;LdBPK_030007300.1	3;3	3;3	ribosomal protein L38, putative;ribosomal protein L38, putative	2	0	0	2	1	0	1	0	0	1	0	2	0	1	1	2	0	0	0	0	2	1	0	0	1	1	0	0	0	0	0	2	0	1	1	0	0	0	0	0	0	0	2	0	0
LdBPK_030007500.1	LdBPK_030007500.1	3	3	Apolipoprotein A1/A4/E domain containing protein, putative	2	3	2	2	2	2	3	2	2	2	2	3	2	2	2	2	2	2	3	3	2	1	2	1	2	2	2	1	2	2	2	2	2	2	2	2	2	2	2	2	2	1	2	3	2
LdBPK_030012400.1	LdBPK_030012400.1	3	3	TatD related DNase, putative	1	0	1	2	2	2	0	0	0	0	1	2	2	1	2	1	1	1	0	0	2	1	1	2	2	1	1	1	0	0	2	1	0	1	2	1	0	1	2	0	1	1	1	0	1
LdBPK_030014800.1	LdBPK_030014800.1	5	5	MORN repeat, putative	1	0	1	0	1	1	1	1	2	3	2	2	0	1	2	2	1	1	0	1	2	2	1	1	2	1	1	2	1	1	1	0	1	1	0	1	2	1	0	2	1	1	1	0	1
LdBPK_040012000.1;LdBPK_040012100.1	LdBPK_040012000.1;LdBPK_040012100.1	2;2	2;2	hypothetical protein, conserved;hypothetical protein, conserved	1	0	1	2	0	1	2	1	1	1	1	1	1	1	2	2	1	1	0	1	2	0	0	1	2	0	1	0	1	0	1	2	1	1	1	1	1	1	1	1	1	1	1	0	1
LdBPK_040012300.1	LdBPK_040012300.1	4	4	Axonemal dynein light chain, putative	2	3	0	2	2	2	2	3	2	2	1	2	2	2	2	2	2	3	3	2	2	2	3	3	2	2	2	2	2	3	2	2	2	0	1	2	2	1	1	2	2	2	2	3	0
LdBPK_040017400.1	LdBPK_040017400.1	7	7	tRNA nucleotidyltransferase, putative	4	1	3	3	6	3	4	1	4	5	4	2	3	5	3	5	5	1	1	0	2	3	3	1	4	5	3	1	2	2	5	2	5	4	2	4	4	5	6	3	5	3	4	1	3
LdBPK_050010500.1	LdBPK_050010500.1	4	4	hypothetical protein, conserved	2	1	3	2	3	1	2	2	2	2	1	2	2	2	2	1	2	3	2	2	1	2	2	2	2	2	2	2	2	1	2	2	2	3	3	1	2	2	3	2	3	2	2	1	3
LdBPK_060008000.1	LdBPK_060008000.1	4	4	hypothetical protein, conserved	0	1	1	2	2	1	2	1	1	2	1	2	0	0	2	3	2	2	1	2	2	2	1	1	3	2	1	4	2	0	2	1	2	1	2	2	0	1	1	1	1	1	0	1	1
LdBPK_060018700.1	LdBPK_060018700.1	7	7	pteridine transporter, putative	4	1	5	3	5	3	4	1	2	3	2	2	3	4	7	4	3	0	0	1	1	1	1	1	3	2	0	0	0	0	1	3	1	0	2	2	2	2	3	1	3	2	4	1	5
LdBPK_060018900.1	LdBPK_060018900.1	3	3	protoporphyrinogen oxidase-like protein	1	1	2	0	1	0	1	2	0	2	2	1	0	0	1	1	1	1	0	2	1	1	1	2	1	1	1	1	1	1	0	1	1	0	1	1	2	1	1	1	1	1	1	1	2
LdBPK_070006400.1	LdBPK_070006400.1	2	2	hypothetical protein, conserved	0	0	0	0	0	0	1	0	0	1	0	1	0	0	0	0	0	0	0	1	0	0	0	0	0	1	0	0	1	0	0	0	0	0	0	0	0	1	0	0	0	0	0	0	0
LdBPK_070007700.1	LdBPK_070007700.1	2	2	homoserine dehydrogenase-like protein	0	0	1	0	1	0	1	1	0	1	1	0	1	2	2	0	1	0	1	1	1	0	0	1	0	1	0	0	1	0	1	0	1	1	1	1	1	0	1	1	1	0	0	0	1
LdBPK_080005000.1	LdBPK_080005000.1	4	4	adaptor complex protein (AP) 3 delta subunit 1, putative	1	2	2	1	1	1	1	1	1	1	1	1	1	1	0	1	1	2	0	1	1	0	1	1	2	1	1	0	1	1	1	1	2	1	0	1	0	1	1	1	2	1	1	2	2
LdBPK_080005600.1	LdBPK_080005600.1	3	3	ASCH domain containing protein, putative	1	2	0	2	2	1	2	1	1	1	2	2	2	1	2	2	2	1	0	1	3	1	1	1	2	2	2	1	1	1	1	1	1	1	2	2	2	2	1	1	1	1	1	2	0
LdBPK_090011100.1	LdBPK_090011100.1	2	2	hypothetical protein, conserved	2	1	0	2	1	1	0	0	1	1	1	1	0	1	1	2	2	0	1	1	2	2	1	2	2	1	1	0	0	0	1	2	0	0	1	0	1	0	0	0	0	2	2	1	0
LdBPK_090014200.1	LdBPK_090014200.1	3	3	ras family protein-like protein	1	1	2	1	3	1	1	0	1	1	1	1	1	1	1	1	0	0	1	1	2	1	2	1	2	1	1	0	2	1	1	2	1	1	1	1	1	1	2	1	2	1	1	1	2
LdBPK_090018700.1	LdBPK_090018700.1	2	2	hypothetical protein, conserved	1	0	0	1	1	0	0	0	1	1	1	0	0	0	0	0	0	0	0	0	0	1	0	0	1	1	0	0	1	1	0	1	0	0	0	1	1	0	1	1	0	0	1	0	0
LdBPK_090022500.1	LdBPK_090022500.1	3	3	hypothetical protein, conserved	1	1	1	1	1	0	1	0	1	1	1	1	0	1	1	1	1	1	0	1	1	2	0	1	2	1	0	1	1	1	1	1	1	1	0	0	0	0	1	1	0	1	1	1	1
LdBPK_100005900.1	LdBPK_100005900.1	3	3	SRP40, C-terminal domain containing protein, putative	2	2	1	2	2	2	1	1	2	1	1	2	2	2	2	2	2	2	0	2	3	2	2	2	3	3	3	1	0	1	2	2	0	1	1	1	2	1	2	2	1	1	2	2	1
LdBPK_100007000.1	LdBPK_100007000.1	3	3	MORN repeat, putative	2	0	2	2	1	2	1	1	1	2	1	0	2	2	2	2	2	2	2	2	0	1	1	1	1	2	2	1	2	1	2	2	2	1	1	2	2	3	1	2	1	1	2	0	2
LdBPK_100009500.1	LdBPK_100009500.1	4	4	dihydroxyacetone kinase 1-like protein	0	1	2	0	0	1	3	1	1	2	1	1	0	1	1	0	1	1	2	3	1	1	1	1	3	1	2	1	2	0	2	1	1	1	2	0	0	2	2	1	1	0	0	1	2
LdBPK_100011100.1;LdBPK_100010200.1	LdBPK_100011100.1;LdBPK_100010200.1	16;16	6;6	GP63, leishmanolysin;GP63, leishmanolysin	13	9	11	12	11	10	14	11	12	11	13	12	10	12	14	13	11	10	8	13	12	8	9	9	11	11	12	9	8	9	11	11	12	12	11	9	11	10	12	10	10	11	4	1	3
LdBPK_100012100.1	LdBPK_100012100.1	6	6	hypothetical protein, conserved	1	2	1	0	2	1	2	0	2	2	0	3	1	1	2	3	0	3	1	2	1	1	3	0	2	3	0	0	0	0	1	1	2	1	0	1	1	1	1	1	2	0	1	2	1
LdBPK_100013800.1	LdBPK_100013800.1	2	2	RNA recognition motif (a.k.a. RRM, RBD, or RNP domain)/RNA recognition motif. (a.k.a. RRM, RBD, or RNP domain), putative	0	0	1	0	0	0	0	0	0	0	0	1	0	0	0	0	0	0	0	0	0	1	1	0	1	0	0	1	0	0	0	0	0	0	0	0	0	0	0	0	0	0	0	0	1
LdBPK_100014800.1	LdBPK_100014800.1	2	2	hypothetical protein, conserved	1	1	2	1	1	1	1	1	1	1	1	1	1	1	1	1	1	2	0	2	1	1	1	1	1	1	1	0	1	1	1	1	1	1	1	1	1	1	2	1	1	1	1	1	2
LdBPK_100016700.1	LdBPK_100016700.1	6	6	translation initiation factor eIF-2B subunit beta, putative	2	1	2	2	3	2	2	1	1	0	0	0	1	2	1	3	0	3	1	0	1	1	1	0	2	0	1	0	2	1	0	3	2	1	0	1	2	0	0	1	3	1	2	1	2
LdBPK_100017800.1	LdBPK_100017800.1	3	3	hypothetical protein, conserved	1	1	1	1	2	1	2	1	2	1	2	2	1	1	2	1	2	1	1	2	1	2	1	1	1	1	2	2	2	2	1	1	2	1	1	1	1	1	2	1	1	2	1	1	1
LdBPK_130007100.1	LdBPK_130007100.1	3	3	ras-related protein RAB5B, putative	1	0	0	1	1	1	0	1	0	1	0	1	1	0	2	2	0	0	0	0	2	1	1	0	1	3	2	0	0	1	1	1	1	0	1	1	1	1	0	1	0	1	1	0	0
LdBPK_130009600.1	LdBPK_130009600.1	11	11	ATP-dependent RNA helicase, putative	2	1	2	5	5	1	5	2	3	3	4	1	2	3	7	4	3	1	1	2	1	2	3	3	6	2	3	1	3	2	2	5	6	1	3	3	2	2	4	2	2	2	2	1	2
LdBPK_130018900.1	LdBPK_130018900.1	3	3	hypothetical protein, conserved	0	0	1	0	0	0	1	0	0	0	1	0	0	0	0	0	1	0	0	0	0	0	0	0	1	0	0	0	0	0	0	1	0	0	0	0	1	1	1	0	0	0	0	0	1
LdBPK_130020400.1	LdBPK_130020400.1	7	7	ATPase family associated with various cellular activities (AAA), putative	2	0	0	1	1	0	3	2	1	1	1	2	1	1	1	4	1	0	1	2	2	1	1	1	2	2	1	1	1	2	1	3	1	0	1	1	1	1	0	3	0	0	2	0	0
LdBPK_140007000.1	LdBPK_140007000.1	3	3	Domain of unknown function (DUF4201), putative	1	0	1	1	1	1	2	2	1	2	1	1	1	1	1	0	2	1	1	3	2	2	1	1	0	2	3	0	2	2	2	1	0	1	0	1	1	1	1	1	0	0	1	0	1
LdBPK_140009600.1	LdBPK_140009600.1	3	3	Pyridine nucleotide-disulphide oxidoreductase, putative	1	1	1	1	1	0	1	0	1	2	0	1	2	1	1	0	1	0	0	0	0	1	2	1	0	1	0	0	0	1	0	1	0	0	1	2	0	0	1	0	1	1	1	1	1
LdBPK_140011200.1	LdBPK_140011200.1	4	4	WD domain, G-beta repeat/Dip2/Utp12 Family, putative	1	0	1	2	2	1	2	0	1	1	1	0	1	1	2	1	1	0	0	0	1	1	1	1	2	1	0	1	1	0	1	2	1	1	2	1	2	2	0	1	1	1	1	0	1
LdBPK_140016800.1	LdBPK_140016800.1	6	6	dynein heavy chain, putative	0	1	1	1	0	3	1	1	4	4	2	1	1	2	1	0	2	1	1	1	0	0	1	4	1	1	4	1	2	2	2	0	3	2	1	2	1	2	2	1	3	1	0	1	1
LdBPK_150014300.1	LdBPK_150014300.1	4	4	Lysine methyltransferase/GDP dissociation inhibitor, putative	0	0	0	2	0	0	0	0	0	0	2	1	2	0	2	2	0	0	1	0	0	1	0	1	0	0	0	0	0	0	3	0	1	2	1	3	2	2	0	1	1	1	0	0	0
LdBPK_150015100.1	LdBPK_150015100.1	2	2	ATP-binding cassette protein subfamily G, member 4, putative	0	0	1	0	1	2	0	0	0	1	1	0	0	0	1	1	1	0	0	1	0	0	0	1	1	1	1	0	0	0	0	1	0	0	1	0	0	1	0	1	0	0	0	0	1
LdBPK_150020500.1	LdBPK_150020500.1	4	4	phosphomevalonate kinase protein, putative	1	0	1	1	0	2	3	0	0	1	2	0	2	0	1	1	1	0	0	2	0	0	2	1	2	1	1	0	2	1	2	4	2	3	1	2	2	2	1	1	1	2	1	0	1
LdBPK_160014100.1	LdBPK_160014100.1	4	4	Nucleolar protein,Nop52, putative	0	0	1	1	2	1	0	0	0	1	1	0	1	0	1	0	1	0	1	0	1	0	0	1	2	0	0	0	0	1	0	2	2	0	0	1	1	0	0	1	0	1	0	0	1
LdBPK_160014900.1	LdBPK_160014900.1	8	8	hypothetical protein, conserved	0	1	1	3	5	2	3	1	3	3	0	3	1	0	2	2	2	2	1	1	2	1	3	2	3	4	2	1	2	2	2	4	0	1	1	0	1	0	1	0	2	1	0	1	1
LdBPK_160019100.1	LdBPK_160019100.1	4	4	hypothetical protein, conserved	2	3	2	2	1	1	2	2	2	2	2	2	1	2	2	2	2	3	3	1	2	2	1	2	2	0	1	3	2	2	1	2	3	2	1	2	2	2	1	1	1	2	2	3	2
LdBPK_160020900.1	LdBPK_160020900.1	9	9	hypothetical protein, conserved	3	0	1	3	3	2	3	2	4	6	1	0	0	1	1	1	3	1	3	2	3	2	1	0	4	4	5	3	2	4	1	4	3	2	0	0	0	0	3	2	1	1	3	0	1
LdBPK_170009700.1	LdBPK_170009700.1	2	2	hypothetical protein, conserved	1	0	1	0	1	1	0	0	0	0	1	1	1	1	0	1	1	1	1	0	2	1	2	1	1	1	1	1	1	1	1	1	1	1	1	1	0	1	1	1	1	1	1	0	1
LdBPK_170017100.1	LdBPK_170017100.1	3	3	Acyltransferase, putative	1	0	2	2	2	1	3	2	3	2	3	2	3	3	1	0	3	1	1	1	1	1	2	1	1	2	2	1	1	2	2	2	3	3	2	1	1	2	2	2	3	1	1	0	2
LdBPK_170021500.1	LdBPK_170021500.1	2	2	hypothetical protein, conserved	0	1	1	0	1	1	1	1	0	1	1	1	0	1	1	0	0	0	1	1	1	1	1	0	1	1	1	0	0	1	1	1	2	1	1	1	1	1	2	1	1	1	0	1	1
LdBPK_170022300.1	LdBPK_170022300.1	2	2	myo-inositol-1(or 4)-monophosphatase 1, putative	1	1	1	1	1	1	1	0	1	1	0	0	1	0	1	1	1	0	0	0	1	1	0	2	1	0	0	1	1	0	0	2	1	1	0	2	1	1	0	0	1	0	1	1	1
LdBPK_180005500.1	LdBPK_180005500.1	3	3	hypothetical protein, conserved	0	2	1	1	1	1	0	1	0	0	1	1	0	1	1	0	1	1	1	1	1	1	2	0	1	0	0	1	0	1	0	0	0	0	1	1	0	0	0	1	1	0	0	2	1
LdBPK_180007200.1	LdBPK_180007200.1	4	4	60S ribosomal protein L7, putative	0	0	2	3	2	3	0	1	1	1	1	1	1	2	3	2	0	1	0	0	0	2	1	2	2	2	0	0	0	1	2	2	0	1	2	1	1	2	2	1	0	1	0	0	2
LdBPK_180008400.1	LdBPK_180008400.1	2	2	ATP12 chaperone protein, putative	1	0	0	1	0	0	0	0	0	0	0	0	1	1	1	1	0	0	0	0	1	1	1	0	0	1	0	0	0	0	0	0	0	0	0	0	0	0	0	0	0	1	1	0	0
LdBPK_180009600.1	LdBPK_180009600.1	5	5	paralyzed flagella protein 20	0	1	2	1	2	1	2	0	2	2	1	1	0	1	2	1	3	1	2	3	3	3	1	1	2	3	2	2	1	3	3	1	1	2	2	1	0	1	2	0	1	2	0	1	2
LdBPK_180017800.1	LdBPK_180017800.1	2	2	pre-RNA processing PIH1/Nop17, putative	1	0	0	1	0	0	0	0	0	0	0	0	1	0	0	1	0	0	0	0	1	0	0	1	1	0	0	0	0	0	0	1	0	0	1	0	0	0	0	0	0	0	1	0	0
LdBPK_180018400.1	LdBPK_180018400.1	6	6	hypothetical protein, conserved	1	1	2	2	3	1	4	3	4	3	2	0	4	3	2	1	3	2	3	3	1	2	4	2	2	2	3	1	4	4	1	3	2	2	0	2	2	2	2	3	1	2	1	1	2
LdBPK_180019800.1	LdBPK_180019800.1	3	3	hypothetical protein, conserved	2	2	2	2	2	2	2	2	2	2	2	2	2	2	2	2	2	2	2	2	2	2	1	2	2	2	2	1	2	2	2	1	3	2	2	1	1	2	2	2	2	2	2	2	2
LdBPK_190012000.1	LdBPK_190012000.1	4	4	histone H3 variant, putative	3	1	2	3	2	2	4	1	3	3	1	3	1	1	2	1	2	1	1	1	2	3	1	2	3	3	3	2	1	1	1	2	1	1	1	1	1	1	1	1	2	2	3	1	2
LdBPK_190013100.1	LdBPK_190013100.1	2	2	Vacuolar protein sorting protein 36 Vps36/EAP30/Vps36 family, putative	1	1	1	0	2	0	2	1	1	1	1	1	1	1	2	1	1	1	1	0	1	1	0	0	1	1	1	0	1	1	1	2	1	1	1	1	1	1	1	1	1	0	1	1	1
LdBPK_190013300.1	LdBPK_190013300.1	2	2	transporter, putative	1	1	1	1	0	1	2	2	1	1	1	0	0	1	1	0	2	1	1	1	1	1	1	1	2	0	1	0	1	1	1	1	1	1	1	1	1	1	0	1	1	1	1	1	1
LdBPK_190013600.1	LdBPK_190013600.1	2	2	signal recognition particle protein, putative	1	1	1	1	1	1	1	1	0	1	2	0	1	1	1	1	1	0	0	0	1	1	1	1	1	1	1	0	2	1	1	0	2	1	1	1	1	1	0	1	2	1	1	1	1
LdBPK_190017400.1	LdBPK_190017400.1	2	2	hypothetical protein, conserved	2	1	1	1	1	1	1	1	1	1	1	2	1	1	1	1	1	1	1	0	1	1	1	1	1	2	1	0	1	1	1	1	1	1	1	1	1	1	1	1	1	1	2	1	1
LdBPK_190020400.1	LdBPK_190020400.1	3	3	cation transporter, putative	1	1	2	2	3	0	1	0	1	3	0	2	1	1	2	1	2	1	1	0	1	0	1	0	2	2	1	1	2	1	1	1	2	1	1	3	2	2	1	0	3	1	1	1	2
LdBPK_190022200.1	LdBPK_190022200.1	3	3	WD domain, G-beta repeat, putative	1	0	2	2	1	0	2	0	1	1	1	1	2	0	3	2	2	0	1	0	2	0	0	2	1	0	1	1	2	0	1	2	2	1	1	1	0	1	2	0	1	0	1	0	2
LdBPK_200009200.1	LdBPK_200009200.1	4	4	hypothetical protein, conserved	2	1	4	2	4	1	3	2	2	3	1	1	1	0	2	3	2	0	0	0	0	1	0	0	1	1	0	0	0	2	1	2	1	1	2	3	2	2	2	2	1	1	2	1	4
LdBPK_200017700.1	LdBPK_200017700.1	4	4	Domain of unknown function (DUF1935), putative	0	0	1	0	0	1	4	2	1	3	0	2	1	2	2	2	2	2	1	3	1	2	1	0	1	2	4	0	2	2	2	2	1	2	0	0	1	0	0	1	1	1	0	0	1
LdBPK_210013300.1	LdBPK_210013300.1	6	6	hypothetical protein, conserved	3	2	2	1	6	2	3	2	2	3	1	2	1	3	3	2	1	0	0	1	3	4	2	1	4	3	4	0	0	1	4	3	2	1	1	1	2	2	3	2	1	1	3	2	2
LdBPK_210016600.1	LdBPK_210016600.1	3	3	Aminoacyl-tRNA editing domain containing protein, putative	1	1	1	1	0	2	0	0	1	2	1	0	3	1	1	0	1	1	1	1	0	2	1	2	1	0	2	1	1	1	2	1	2	2	1	2	1	2	1	0	1	2	1	1	1
LdBPK_210021200.1	LdBPK_210021200.1	4	4	hypothetical protein, conserved	3	1	3	3	2	1	1	1	2	2	2	2	1	2	1	3	1	1	1	1	1	3	3	2	1	1	1	0	1	0	2	3	2	1	2	0	3	2	3	3	3	2	3	1	3
LdBPK_210021300.1	LdBPK_210021300.1	2	2	hypothetical protein, conserved	1	0	1	1	2	1	2	0	1	2	0	0	0	0	1	1	0	0	0	1	0	0	1	1	2	1	2	0	0	0	1	2	1	1	1	0	0	1	2	0	1	1	1	0	1
LdBPK_220007400.1	LdBPK_220007400.1	1	1	Translocon-associated protein (TRAP), alpha subunit, putative	1	1	1	1	1	1	1	0	1	1	1	1	1	1	1	1	1	1	1	1	1	1	1	1	1	1	1	1	1	1	1	1	1	1	1	1	1	1	1	1	1	1	1	1	1
LdBPK_220017400.1;LdBPK_220017500.1	LdBPK_220017400.1;LdBPK_220017500.1	4;2	4;2	ChaC-like protein, putative;ChaC-like protein, putative	2	2	2	2	2	3	3	1	3	2	2	3	3	2	2	2	3	2	1	2	3	2	3	3	3	1	2	2	2	2	3	3	3	1	2	2	1	3	2	3	2	3	2	2	2
LdBPK_220020900.1	LdBPK_220020900.1	1	1	hypothetical protein, conserved	0	1	0	1	0	1	1	0	1	1	0	0	0	0	0	0	0	1	0	0	0	0	0	0	0	0	0	0	0	0	0	0	0	0	0	0	0	0	0	0	0	0	0	1	0
LdBPK_220021900.1	LdBPK_220021900.1	3	3	ser/thr protein phosphatase, putative	1	1	2	1	2	2	0	0	1	2	2	1	1	1	2	2	2	1	1	1	1	2	1	1	2	2	2	1	0	2	2	1	1	1	1	1	1	2	1	0	2	2	1	1	2
LdBPK_230005300.1	LdBPK_230005300.1	4	4	beta propeller protein, putative	2	0	3	2	3	2	1	0	2	1	1	1	1	3	3	2	2	1	1	1	1	2	1	3	2	3	0	2	1	0	2	2	2	4	3	2	2	2	1	3	1	2	2	0	3
LdBPK_230021800.1	LdBPK_230021800.1	1	1	lathosterol oxidase-like protein	1	1	1	1	1	1	1	0	1	1	1	1	1	1	1	0	1	1	1	0	1	1	0	1	1	1	1	1	0	1	1	1	1	1	1	1	1	1	1	1	1	1	1	1	1
LdBPK_320009300.1;LdBPK_240005300.1	LdBPK_320009300.1;LdBPK_240005300.1	5;5	5;5	60S ribosomal protein L17, putative;Ribosomal protein L22p/L17e, putative	1	1	2	1	2	1	2	1	1	1	1	2	1	1	2	5	1	1	1	1	4	1	1	1	4	1	1	1	0	1	1	4	1	1	1	1	1	1	1	1	1	1	1	1	2
LdBPK_240024700.1	LdBPK_240024700.1	4	4	hypothetical protein, conserved	2	0	2	2	1	1	1	1	0	1	0	1	1	2	1	2	1	0	0	0	0	1	0	1	1	0	0	0	0	0	2	3	1	2	1	0	1	1	2	0	1	0	2	0	2
LdBPK_240028800.1	LdBPK_240028800.1	2	2	Cobalamin adenosyltransferase, putative	0	0	1	2	1	2	1	0	1	0	0	2	1	1	1	0	1	1	0	0	0	1	1	2	2	1	1	1	0	0	1	1	0	1	1	1	1	1	0	1	1	2	0	0	1
LdBPK_250015400.1	LdBPK_250015400.1	5	5	tubulin gamma chain	1	0	1	3	2	0	3	0	0	1	1	2	0	0	2	4	0	0	0	0	3	0	2	1	5	3	2	0	1	1	2	4	1	1	2	0	0	1	2	0	1	0	1	0	1
LdBPK_250015900.1	LdBPK_250015900.1	6	6	2OG-Fe(II) oxygenase superfamily, putative	0	0	1	2	1	1	2	0	1	2	0	1	1	1	3	2	0	2	1	2	2	1	2	0	3	3	1	1	2	1	1	3	1	1	0	1	0	1	3	1	0	0	0	0	1
LdBPK_250018200.1	LdBPK_250018200.1	3	3	hypothetical protein, conserved	1	1	1	1	1	1	1	1	1	1	1	0	1	1	1	1	1	1	1	1	1	0	1	1	1	1	0	1	0	1	0	1	2	1	1	1	1	1	1	0	1	1	1	1	1
LdBPK_250028700.1	LdBPK_250028700.1	4	4	DnaJ domain/Zinc-finger of C2H2 type/Zinc-finger double-stranded RNA-binding, putative	1	0	2	1	1	2	1	0	1	1	2	0	1	2	1	1	0	0	0	0	1	2	1	1	3	1	1	0	1	1	1	1	2	2	2	2	0	2	2	2	2	0	1	0	2
LdBPK_260011100.1	LdBPK_260011100.1	3	3	Myosin-like coiled-coil protein, putative	1	1	1	1	0	0	0	1	0	1	1	0	0	1	0	1	0	0	0	0	1	1	1	1	1	0	0	0	0	0	2	0	2	2	1	1	0	2	0	1	0	1	1	1	1
LdBPK_260013400.1	LdBPK_260013400.1	8	8	hypothetical protein, conserved	0	2	2	2	3	3	2	1	1	2	3	5	3	3	4	4	4	1	0	0	5	3	3	2	4	5	1	0	1	0	3	4	3	2	3	3	1	1	4	3	4	2	0	2	2
LdBPK_260015700.1	LdBPK_260015700.1	4	4	RNA recognition motif. (a.k.a. RRM, RBD, or RNP domain), putative	3	2	2	3	1	2	3	1	1	1	3	2	2	1	2	3	2	2	3	2	2	1	1	3	3	3	3	1	1	2	3	4	2	2	3	3	2	2	2	3	2	3	3	2	2
LdBPK_260021200.1	LdBPK_260021200.1	1	1	hypothetical protein, conserved	0	0	0	0	0	0	0	0	0	0	0	0	0	0	0	0	0	0	0	0	0	0	0	0	0	0	0	0	0	0	0	0	0	0	0	0	0	0	0	0	0	0	0	0	0
LdBPK_260022000.1;LdBPK_260022100.1	LdBPK_260022000.1;LdBPK_260022100.1	2;2	2;2	sphingolipid delta 4 desaturase, putative;sphingolipid delta 4 desaturase, putative	0	0	0	0	0	0	1	0	0	0	0	0	0	0	0	0	0	0	0	0	0	0	0	0	0	1	0	0	0	0	0	0	0	0	0	0	0	0	0	0	0	0	0	0	0
LdBPK_260023000.1	LdBPK_260023000.1	2	2	hypothetical protein, conserved	1	1	0	0	1	1	2	2	1	1	1	1	1	1	1	1	0	1	2	2	2	1	0	1	1	1	2	0	2	1	1	1	1	1	0	0	1	1	1	1	1	2	1	1	0
LdBPK_260029000.1;LdBPK_260028900.1	LdBPK_260029000.1;LdBPK_260028900.1	2;2	2;2	60S ribosomal protein L35, putative;60S ribosomal protein L35, putative	1	2	1	1	1	1	2	0	1	1	1	2	1	1	1	1	1	1	1	0	1	1	0	1	1	1	1	0	1	0	1	1	1	1	1	0	1	1	1	1	1	1	1	2	1
LdBPK_260029200.1	LdBPK_260029200.1	4	4	SLY1 protein, putative	1	1	1	2	3	0	2	3	0	1	0	1	1	1	2	1	1	2	1	1	1	1	1	1	3	0	0	2	0	1	2	3	3	1	2	0	2	2	3	1	1	1	1	1	1
LdBPK_260030500.1	LdBPK_260030500.1	2	2	CDP-diacylglycerol--inositol 3-phosphatidyltransferase, putative	0	1	1	1	0	1	0	0	2	2	2	1	1	0	1	1	1	0	0	1	0	1	1	1	0	1	0	0	0	0	2	1	0	1	1	1	2	2	2	2	2	2	0	1	1
LdBPK_260030600.1	LdBPK_260030600.1	5	5	hypothetical protein, conserved	1	3	1	2	3	1	2	2	2	2	1	0	2	1	1	1	2	3	2	4	2	1	1	2	2	1	2	2	2	2	3	2	2	1	1	1	1	2	3	1	1	2	1	3	1
LdBPK_260031400.1	LdBPK_260031400.1	6	6	hypothetical protein, conserved	0	2	2	0	2	1	0	0	1	2	1	2	1	1	2	0	0	0	1	0	3	1	2	3	3	2	2	3	0	0	2	3	1	1	2	2	1	1	4	0	3	2	0	2	2
LdBPK_260033200.1	LdBPK_260033200.1	2	2	glutamate 5-kinase, putative	0	0	1	1	1	1	1	1	2	2	2	0	1	1	1	0	1	0	0	0	0	2	0	1	1	1	1	0	0	0	0	1	1	1	1	2	1	2	2	2	2	2	0	0	1
LdBPK_270006400.1	LdBPK_270006400.1	3	3	hypothetical protein, conserved	0	0	0	0	0	0	0	0	0	0	0	1	0	0	0	0	0	0	0	0	2	1	1	1	2	2	0	0	0	0	0	1	0	0	0	0	0	0	0	0	0	0	0	0	0
LdBPK_270011000.1	LdBPK_270011000.1	5	5	hypothetical protein, conserved	2	1	2	2	3	3	4	4	2	3	1	3	2	1	4	4	4	2	2	4	2	3	2	3	4	2	4	3	4	4	2	4	1	2	3	3	1	2	2	1	1	3	2	1	2
LdBPK_270012200.1	LdBPK_270012200.1	2	2	UBA/TS-N domain containing protein, putative	1	0	1	0	0	0	0	0	0	0	1	1	1	1	0	1	1	0	0	0	1	1	0	1	1	0	0	0	0	0	0	0	0	0	0	0	0	1	0	0	1	1	1	0	1
LdBPK_270013200.1	LdBPK_270013200.1	2	2	glutaredoxin-like protein	1	1	1	2	1	1	2	1	1	1	1	2	1	1	2	2	1	1	0	1	2	2	1	1	2	2	0	0	1	1	1	2	1	1	1	1	1	1	1	1	1	1	1	1	1
LdBPK_270025900.1	LdBPK_270025900.1	4	4	small nuclear ribonucleoprotein protein, putative	1	0	2	2	1	1	1	1	0	1	2	1	1	0	2	2	1	0	0	0	1	2	0	1	2	3	2	0	0	2	2	0	0	1	1	0	1	3	2	1	0	2	1	0	2
LdBPK_270029300.1	LdBPK_270029300.1	3	3	acyl-CoA oxidase, putative	1	0	0	1	0	0	0	0	0	1	1	0	0	0	0	0	0	0	0	0	1	2	1	0	0	0	0	0	0	0	1	0	0	0	0	0	0	0	0	0	0	0	1	0	0
LdBPK_280007800.1	LdBPK_280007800.1	2	2	hypothetical protein, conserved	1	2	0	0	1	0	1	1	1	1	2	1	1	1	2	0	2	1	2	1	1	2	1	0	0	1	2	0	1	1	1	1	0	0	0	1	1	0	0	1	0	1	1	2	0
LdBPK_280009400.1	LdBPK_280009400.1	4	4	DIS3-like exonuclease, putative	1	1	1	0	2	1	0	1	1	2	2	2	1	2	1	2	2	1	1	1	1	0	1	2	0	2	1	1	2	1	0	2	1	1	1	1	1	1	2	0	0	1	1	1	1
LdBPK_280009900.1	LdBPK_280009900.1	3	3	propionyl-coa carboxylase beta chain, putative	0	0	0	0	1	1	0	2	1	0	1	1	1	1	0	1	1	1	1	1	0	0	1	0	0	0	1	0	1	1	0	0	1	1	0	1	1	0	1	0	1	1	0	0	0
LdBPK_280023100.1	LdBPK_280023100.1	2	2	hypothetical protein, conserved	1	1	0	0	1	1	0	0	0	1	2	2	1	1	1	1	1	1	1	0	1	2	1	1	1	1	1	0	0	0	1	1	0	1	2	1	2	1	1	1	0	1	1	1	0
LdBPK_280027400.1	LdBPK_280027400.1	5	5	Telomere recombination/Putative GTP-binding controlling metal-binding, putative	1	3	3	0	3	2	2	3	2	4	2	2	1	1	3	2	3	3	3	3	3	2	2	3	2	2	2	2	3	2	2	2	1	1	3	4	2	3	4	0	2	2	1	3	3
LdBPK_280028100.1	LdBPK_280028100.1	2	2	Dynein light chain LC6, flagellar outer arm, putative	0	0	1	0	0	0	0	1	2	1	0	0	1	1	0	1	1	2	1	2	1	0	1	1	1	1	1	0	1	1	1	0	0	0	0	0	0	0	1	0	0	0	0	0	1
LdBPK_280028800.1	LdBPK_280028800.1	3	3	Glycosyl hydrolase family 63 N-terminal domain/Glycosyl hydrolase family 63 C-terminal domain containing protein, putative	0	0	1	1	1	0	0	0	1	0	1	0	0	0	0	0	0	0	0	0	0	1	0	0	1	0	2	1	0	0	0	1	0	0	1	1	1	0	1	1	1	0	0	0	1
LdBPK_280038200.1	LdBPK_280038200.1	2	2	glucosamine 6-phosphate n-acetyltransferase, putative	0	0	1	2	0	1	2	1	1	0	1	1	1	1	1	0	1	1	1	1	1	1	1	1	1	1	1	0	2	1	1	0	1	1	1	0	1	1	0	1	2	2	0	0	1
LdBPK_290007400.1	LdBPK_290007400.1	3	3	hypothetical protein, conserved	0	1	1	1	1	1	1	1	2	2	1	1	0	1	2	1	1	2	2	2	1	1	1	1	0	1	2	3	1	1	0	1	1	1	1	1	1	1	2	0	1	1	0	1	1
LdBPK_290027900.1	LdBPK_290027900.1	6	6	hypothetical protein, conserved	0	1	1	1	2	0	1	1	0	0	1	3	0	0	2	2	2	0	1	0	3	1	1	0	1	3	1	2	1	1	0	2	1	0	0	0	0	0	0	0	0	1	0	1	1
LdBPK_290031600.1	LdBPK_290031600.1	3	3	hypothetical protein, conserved	1	2	0	0	1	2	0	1	1	1	2	1	1	0	1	2	1	1	0	1	0	0	0	0	0	0	0	1	0	1	2	0	0	1	1	1	1	1	0	0	0	0	1	2	0
LdBPK_300006500.1	LdBPK_300006500.1	2	2	Yip1 domain containing protein, putative	1	0	1	1	2	2	0	2	0	1	2	1	0	2	1	0	1	0	0	1	0	1	1	1	1	1	1	0	1	1	1	1	1	2	1	0	2	2	1	2	1	1	1	0	1
LdBPK_300007600.1	LdBPK_300007600.1	3	3	ubiquitin hydrolase, putative	2	2	1	1	1	1	1	0	1	1	1	2	0	1	2	2	1	2	0	3	3	2	1	1	2	2	3	2	1	0	1	2	1	1	1	0	1	1	2	0	1	2	2	2	1
LdBPK_300008900.1	LdBPK_300008900.1	3	3	mitogen-activated protein kinase, putative	0	0	2	0	0	0	1	1	2	2	0	0	0	1	1	0	2	2	0	2	0	0	1	0	1	0	1	1	2	2	1	2	1	0	0	0	1	2	2	1	1	0	0	0	2
LdBPK_300011800.1	LdBPK_300011800.1	3	3	hypothetical protein, conserved	1	1	0	1	2	1	1	2	2	2	1	0	1	2	1	2	3	2	0	1	0	1	2	1	0	1	0	0	2	1	1	1	0	1	1	0	1	1	0	1	0	1	1	1	0
LdBPK_300013200.1	LdBPK_300013200.1	4	4	hypothetical protein, conserved	2	1	1	3	2	1	3	2	1	2	2	1	2	3	3	2	2	2	1	2	2	1	1	1	2	2	1	2	2	1	1	1	1	1	1	1	2	1	1	1	2	3	2	1	1
LdBPK_300016300.1	LdBPK_300016300.1	3	3	mitochondrial carrier protein-like protein	0	1	0	2	0	0	0	0	1	1	2	0	0	0	0	0	0	0	0	0	0	0	0	0	1	0	0	0	0	0	0	1	1	1	1	0	0	0	0	1	1	0	0	1	0
LdBPK_300018100.1	LdBPK_300018100.1	3	3	Zinc finger, C3HC4 type (RING finger) containing protein, putative	2	1	2	2	2	0	1	0	1	2	1	2	2	1	2	2	2	1	1	1	1	1	1	2	1	1	1	1	1	1	3	2	2	1	2	1	1	1	1	1	1	1	2	1	2
LdBPK_300020600.1	LdBPK_300020600.1	5	5	kinesin, putative	1	1	3	2	3	2	2	1	2	2	1	3	2	2	2	3	1	1	2	3	3	3	1	1	2	1	2	2	1	1	2	3	2	2	2	1	2	1	2	2	2	2	1	1	3
LdBPK_300024300.1	LdBPK_300024300.1	2	2	queuine tRNA-ribosyltransferase, putative	0	1	1	2	2	1	2	1	1	1	1	2	2	0	1	0	0	1	0	1	1	0	1	2	1	2	1	0	2	0	0	2	2	0	0	0	1	1	1	0	2	0	0	1	1
LdBPK_300028800.1	LdBPK_300028800.1	3	3	endosomal trafficking protein RME-8, putative	2	1	2	2	2	1	0	1	3	2	0	1	2	1	2	1	2	1	1	1	1	1	1	1	1	1	1	1	1	1	0	2	2	1	1	2	1	2	2	2	2	0	2	1	2
LdBPK_310006100.1	LdBPK_310006100.1	2	2	intergrin alpha chain protein, putative	2	0	1	1	1	0	1	1	2	0	2	2	1	2	2	1	2	2	0	0	0	2	1	1	2	2	0	0	1	1	1	1	2	2	1	0	0	1	1	2	1	1	2	0	1
LdBPK_310007100.1	LdBPK_310007100.1	3	3	WD repeat protein	1	0	2	1	1	1	2	1	0	0	1	0	1	0	2	0	0	0	1	0	0	0	1	1	2	1	0	0	0	1	1	1	0	0	0	1	1	2	1	1	1	2	1	0	2
LdBPK_310007600.1	LdBPK_310007600.1	2	2	Cupin superfamily protein, putative	0	0	0	0	0	0	0	0	0	1	0	0	0	0	0	1	0	0	0	0	0	0	0	0	1	0	0	0	0	0	0	2	0	0	0	0	1	0	0	0	0	0	0	0	0
LdBPK_310011300.1	LdBPK_310011300.1	4	4	DnaJ domain containing protein, putative	0	1	0	0	1	1	1	0	1	1	2	1	2	0	0	1	0	1	0	1	0	1	2	2	1	2	0	0	1	1	0	1	1	0	2	1	1	1	1	1	2	0	0	1	0
LdBPK_310011600.1	LdBPK_310011600.1	7	7	glycosomal transporter (GAT1), putative	2	1	5	3	4	2	4	1	2	2	4	3	5	4	4	3	2	1	1	1	4	2	2	4	4	4	1	1	1	1	5	4	5	3	2	3	3	5	5	2	3	2	2	1	5
LdBPK_310013300.1	LdBPK_310013300.1	4	4	C2 domain containing protein, putative	2	2	3	2	0	1	1	0	0	1	1	1	0	1	3	2	2	1	2	0	1	2	2	2	2	3	0	2	1	1	2	2	2	2	2	1	1	1	2	1	2	0	2	2	3
LdBPK_310017300.1	LdBPK_310017300.1	3	3	hypothetical protein, conserved	1	1	1	1	0	1	1	2	1	3	0	1	2	1	0	0	2	2	2	2	0	0	1	2	0	2	1	3	2	2	1	1	1	1	1	1	0	1	2	1	0	2	1	1	1
LdBPK_310021700.1	LdBPK_310021700.1	2	2	hypothetical protein, conserved	1	0	2	2	1	1	2	1	2	1	0	1	1	1	1	1	1	1	1	1	1	1	1	2	2	1	2	1	2	2	0	2	2	2	0	1	1	1	2	1	1	1	1	0	2
LdBPK_310032100.1	LdBPK_310032100.1	5	5	hypothetical protein, conserved	0	1	0	0	2	1	2	0	0	0	0	2	0	0	1	1	0	1	0	0	2	1	0	1	0	3	1	0	1	0	0	2	0	0	1	0	0	0	0	0	0	1	0	1	0
LdBPK_310041800.1	LdBPK_310041800.1	5	5	dynein-associated protein, putative	1	1	2	2	3	2	1	1	2	1	2	3	0	1	1	1	0	0	1	2	0	2	2	3	3	2	2	2	1	1	3	2	2	2	1	2	1	3	1	2	1	1	1	1	2
LdBPK_320005600.1	LdBPK_320005600.1	7	7	Qa-SNARE protein	1	1	2	2	1	2	2	3	1	2	3	1	1	2	2	3	1	1	1	3	4	3	1	1	2	2	2	1	2	2	3	1	4	1	2	1	3	3	3	3	3	3	1	1	2
LdBPK_320005900.1	LdBPK_320005900.1	2	2	NLI interacting factor-like phosphatase, putative	2	1	1	2	1	1	2	0	2	2	1	1	1	1	1	2	2	1	1	1	1	1	1	2	1	1	1	1	0	1	1	2	1	0	1	1	1	1	1	1	1	1	2	1	1
LdBPK_320006200.1	LdBPK_320006200.1	4	4	hypothetical protein, conserved	1	1	1	1	0	2	0	1	2	2	0	2	1	2	1	3	1	1	1	1	2	2	1	1	2	1	2	1	2	1	1	2	2	1	1	0	0	2	2	0	1	1	1	1	1
LdBPK_320013700.1	LdBPK_320013700.1	2	2	hypothetical protein, conserved	0	0	1	1	1	1	1	1	1	0	1	1	1	1	1	1	1	0	0	0	2	0	1	1	2	0	2	1	1	0	1	1	1	1	1	1	1	1	1	1	1	0	0	0	1
LdBPK_320023600.1	LdBPK_320023600.1	2	2	hypothetical protein, conserved	2	0	2	0	2	0	1	0	0	1	1	0	2	2	2	1	0	0	0	0	1	2	1	1	1	1	0	0	0	2	0	1	1	1	1	0	1	0	1	1	1	0	2	0	2
LdBPK_320026200.1	LdBPK_320026200.1	3	3	hypothetical protein, conserved	1	0	0	0	0	1	1	1	0	2	0	1	0	0	1	3	1	1	0	1	1	1	0	1	2	2	1	3	0	1	0	1	1	0	0	0	0	0	0	0	0	0	1	0	0
LdBPK_320026300.1	LdBPK_320026300.1	2	2	cop-coated vesicle membrane protein p24 precursor, putative	1	2	1	1	1	2	2	1	1	1	1	2	1	1	1	1	1	2	2	2	1	1	1	1	1	1	1	1	1	2	1	1	1	1	1	1	1	1	1	1	1	2	1	2	1
LdBPK_320028200.1	LdBPK_320028200.1	4	4	U5 small nuclear ribonucleoprotein component, putative	2	1	1	2	1	2	4	2	1	1	0	1	1	1	2	2	2	1	2	2	2	1	2	1	2	2	2	2	2	1	1	2	1	1	2	1	1	1	1	2	1	1	2	1	1
LdBPK_320030900.1	LdBPK_320030900.1	4	4	mitochondrial RNA binding complex 1 subunit, putative	1	0	2	1	1	0	3	2	1	2	1	1	2	1	1	0	2	0	0	1	1	0	1	3	0	2	1	1	1	1	1	1	2	0	1	2	1	1	1	0	1	1	1	0	2
LdBPK_330006300.1	LdBPK_330006300.1	4	4	trans-splicing factor, putative	1	0	3	1	2	1	2	1	2	2	1	1	2	3	2	1	1	2	0	2	0	1	1	2	2	1	1	0	0	1	0	1	2	2	2	1	1	2	3	1	2	2	1	0	3
LdBPK_330007300.1	LdBPK_330007300.1	1	1	palmitoyl acyltransferase 2, putative	0	0	1	0	0	0	0	0	1	1	0	1	0	0	0	0	0	0	0	1	1	1	1	1	1	1	1	0	1	0	0	1	0	0	0	0	0	1	0	0	0	0	0	0	1
LdBPK_330022600.1	LdBPK_330022600.1	4	4	hypothetical protein, conserved	2	1	3	3	2	2	2	0	3	2	3	3	2	3	3	1	4	0	1	1	2	1	2	1	3	3	1	2	1	2	2	2	1	1	2	1	2	2	2	2	1	2	2	1	3
LdBPK_330025800.1	LdBPK_330025800.1	5	5	DNA polymerase delta catalytic subunit, putative	0	1	2	2	0	0	2	1	1	3	1	1	1	2	1	1	0	1	1	1	2	1	1	2	1	2	1	0	2	1	1	4	3	2	1	2	2	2	2	1	3	1	0	1	2
LdBPK_330030500.1	LdBPK_330030500.1	4	4	HIT zinc finger containing protein, putative	1	1	0	1	2	1	2	0	1	1	2	2	1	0	1	2	1	0	0	0	2	2	0	2	1	1	0	0	1	1	1	1	0	1	1	0	2	0	0	1	1	1	1	1	0
LdBPK_330034800.1	LdBPK_330034800.1	5	5	NUC173 domain containing protein, putative	1	0	3	1	1	1	0	0	1	0	1	1	1	1	1	1	1	0	0	0	2	2	1	1	1	1	0	0	0	0	1	1	2	1	1	1	2	1	2	1	2	1	1	0	3
LdBPK_330035100.1	LdBPK_330035100.1	2	2	Unc104-like kinesin, putative	0	0	1	0	1	0	0	0	0	1	0	0	0	0	0	0	0	0	0	0	0	0	0	0	1	1	1	0	2	1	0	0	0	0	0	0	0	0	0	0	0	0	0	0	1
LdBPK_330038300.1	LdBPK_330038300.1	4	4	hypothetical protein, conserved	1	1	2	2	3	1	2	2	2	3	2	1	1	3	0	1	2	1	0	1	0	3	3	2	4	2	3	0	1	2	2	2	1	3	2	1	4	3	1	1	1	1	1	1	2
LdBPK_330042800.1	LdBPK_330042800.1	9	9	hypothetical protein, conserved	0	1	1	0	0	2	2	2	2	1	1	2	0	2	0	3	3	3	2	5	3	4	3	2	4	3	2	7	2	1	0	3	1	2	1	1	0	1	2	1	2	2	0	1	1
LdBPK_340006200.1	LdBPK_340006200.1	3	3	adenylate kinase 2	1	1	2	0	1	1	1	1	1	1	2	0	1	1	2	2	1	1	0	1	1	0	0	0	1	2	2	1	1	0	1	2	2	1	1	0	1	2	2	2	1	0	1	1	2
LdBPK_340011500.1	LdBPK_340011500.1	2	2	nuclear cap binding complex subunit CBP110, putative	1	1	2	2	2	2	0	1	1	2	1	0	1	1	1	0	2	1	1	1	0	1	1	2	2	2	0	0	1	1	2	0	2	1	1	1	2	1	2	1	2	1	1	1	2
LdBPK_340013200.1	LdBPK_340013200.1	4	4	hypothetical protein, conserved	1	0	1	2	1	0	1	0	0	1	1	0	0	0	1	0	0	0	0	0	2	0	2	0	0	1	0	0	0	1	0	2	1	0	0	1	0	1	1	0	1	1	1	0	1
LdBPK_340031100.1	LdBPK_340031100.1	12	12	C2 domain containing protein, putative	0	1	0	0	3	3	1	1	1	1	0	1	0	2	2	1	2	1	2	1	2	0	1	1	1	1	1	11	1	1	1	0	3	2	1	1	1	1	0	0	2	1	0	1	0
LdBPK_340036600.1	LdBPK_340036600.1	4	4	Nucleoside diphosphate kinase, putative	0	0	1	1	1	1	2	1	3	2	1	1	1	1	0	1	2	2	2	2	1	2	2	1	3	1	2	0	3	1	1	2	2	1	0	0	1	1	1	1	1	0	0	0	1
LdBPK_340037100.1	LdBPK_340037100.1	3	3	Retinal Maintenance, putative	0	0	2	1	1	0	1	0	0	0	3	1	1	0	0	0	0	0	0	0	0	0	1	1	2	1	0	0	0	1	1	2	2	1	1	1	1	1	2	0	1	1	0	0	2
LdBPK_340041500.1	LdBPK_340041500.1	6	6	hypothetical protein, conserved	2	1	2	2	2	3	1	2	2	3	1	2	2	2	1	1	3	3	2	2	3	2	1	2	2	2	2	2	2	2	1	2	2	2	1	3	1	3	2	3	2	2	2	1	2
LdBPK_340046300.1	LdBPK_340046300.1	5	5	small nuclear ribonucleoprotein, putative	3	2	2	2	3	1	4	1	3	2	1	3	3	2	3	4	2	1	2	1	4	3	3	3	4	3	1	1	3	1	2	3	3	3	3	1	1	2	1	2	3	1	3	2	2
LdBPK_340049100.1	LdBPK_340049100.1	3	3	hypothetical protein, conserved	0	0	1	1	1	0	1	0	1	1	0	1	1	0	0	2	1	0	0	0	2	1	0	1	2	2	1	1	1	2	0	3	1	0	0	0	0	0	0	0	0	0	0	0	1
LdBPK_340049900.1	LdBPK_340049900.1	3	3	hypothetical protein, conserved	1	1	1	2	2	1	1	1	1	1	1	2	1	1	1	1	2	1	0	2	1	2	2	3	1	2	1	0	1	2	1	2	1	1	1	1	1	1	1	1	1	2	1	1	1
LdBPK_350012000.1	LdBPK_350012000.1	4	4	vacuolar ATP synthase subunit d, putative	1	1	0	2	2	1	1	1	2	1	1	1	1	1	2	1	0	1	0	1	3	0	0	2	1	2	1	1	1	0	2	4	1	1	1	2	1	2	1	1	1	1	1	1	0
LdBPK_350018300.1	LdBPK_350018300.1	11	2	histone H4	6	9	7	6	6	6	8	7	7	7	6	8	7	6	6	6	7	8	9	8	7	7	7	8	6	7	7	11	9	6	6	6	6	6	6	7	6	6	5	6	6	7	1	1	1
LdBPK_350025000.1	LdBPK_350025000.1	4	4	UBX domain containing protein, putative	0	2	3	1	1	1	2	1	1	1	1	1	0	1	1	0	0	0	0	1	1	1	2	1	0	1	1	1	2	0	0	1	1	0	0	1	0	0	2	1	1	0	0	2	3
LdBPK_350030500.1	LdBPK_350030500.1	8	8	hypothetical protein, conserved	4	1	3	3	6	3	4	3	4	5	2	3	2	4	4	1	3	0	1	3	2	3	2	4	4	5	4	2	4	4	2	5	3	4	1	2	0	4	4	2	5	1	4	1	3
LdBPK_350031200.1	LdBPK_350031200.1	2	2	hypothetical protein, conserved	0	1	0	0	0	0	0	0	0	0	0	0	0	0	0	0	0	0	0	0	0	0	0	0	0	0	0	0	0	0	0	1	0	0	0	0	0	0	0	0	0	0	0	1	0
LdBPK_350033300.1	LdBPK_350033300.1	4	4	hypothetical protein, conserved	0	1	0	1	1	0	1	0	1	3	0	2	1	0	0	1	1	1	0	2	0	1	2	1	1	1	2	0	0	1	0	1	0	0	1	0	1	1	1	1	1	0	0	1	0
LdBPK_350033600.1	LdBPK_350033600.1	4	4	Chlamydia CHLPS protein (DUF818)/alpha/beta hydrolase fold/Serine aminopeptidase, S33, putative	2	0	1	2	1	0	0	2	1	2	2	0	1	1	1	0	1	0	1	1	0	0	0	0	0	1	0	0	0	0	0	0	2	0	0	2	1	1	2	1	1	0	2	0	1
LdBPK_350036300.1	LdBPK_350036300.1	4	4	Hydroxyneurosporene synthase (CrtC), putative	2	1	1	3	2	3	3	2	3	2	2	2	2	2	1	2	2	1	1	2	1	1	1	1	1	1	1	1	1	2	1	2	1	1	1	1	1	2	1	1	1	1	2	1	1
LdBPK_350040400.1	LdBPK_350040400.1	3	3	acyl transferase-like protein, putative	2	1	1	2	2	1	2	0	2	1	1	1	1	1	1	1	1	1	0	0	0	1	1	1	1	1	2	0	1	1	1	1	0	0	1	1	1	1	1	0	1	1	2	1	1
LdBPK_350042500.1	LdBPK_350042500.1	2	2	ribulose-phosphate 3-epimerase, putative	2	0	2	2	1	2	1	0	0	0	2	1	1	1	1	2	0	0	0	0	1	1	1	2	1	0	1	0	0	1	2	0	2	2	2	2	2	2	2	2	2	2	2	0	2
LdBPK_350042800.1	LdBPK_350042800.1	2	2	hypothetical protein, conserved	0	0	2	1	2	0	1	0	1	1	1	0	1	1	0	1	0	0	0	0	0	1	0	1	0	1	0	0	1	2	0	0	1	1	1	1	1	1	1	1	0	0	0	0	2
LdBPK_350045300.1	LdBPK_350045300.1	7	7	U5 snRNA-associated splicing factor	2	1	2	2	4	3	0	3	3	2	3	2	2	3	1	1	3	1	0	1	0	1	1	2	4	2	1	0	1	3	1	2	3	2	3	2	2	3	3	3	1	0	2	1	2
LdBPK_350049200.1	LdBPK_350049200.1	3	3	Haloacid dehalogenase-like hydrolase/HAD-hyrolase-like, putative	1	1	0	2	0	1	1	0	1	1	2	1	2	1	1	1	0	0	0	0	2	1	0	0	1	3	1	2	0	0	1	1	0	0	1	1	1	0	1	1	0	1	1	1	0
LdBPK_350050800.1	LdBPK_350050800.1	4	4	The ARF-like 2 binding protein BART, putative	1	0	1	0	1	0	2	0	0	2	0	0	0	0	1	0	1	0	0	0	3	2	1	3	1	2	2	1	2	2	0	1	3	0	2	1	0	1	2	0	3	1	1	0	1
LdBPK_350051400.1	LdBPK_350051400.1	1	1	Uncharacterised conserved protein, putative	0	0	0	0	0	0	0	0	0	0	0	0	0	0	0	0	0	0	0	0	0	0	0	0	0	0	0	0	0	0	0	0	0	0	0	0	0	0	0	0	0	0	0	0	0
LdBPK_350057600.1	LdBPK_350057600.1	5	5	NIMA-related kinase, putative	1	0	1	3	1	0	1	3	3	2	0	0	0	0	1	0	1	2	2	2	0	0	1	0	0	2	2	0	4	3	0	1	0	0	0	0	0	0	0	0	0	1	1	0	1
LdBPK_360013200.1	LdBPK_360013200.1	6	6	hypothetical protein, conserved	2	1	3	1	2	2	2	3	2	4	0	0	2	3	1	0	3	4	2	5	0	1	3	2	2	2	3	2	4	4	1	2	1	1	0	2	0	2	2	1	2	2	2	1	3
LdBPK_360031500.1	LdBPK_360031500.1	4	4	hypothetical protein, conserved	0	0	2	2	1	0	2	1	3	3	2	0	1	2	2	1	1	2	0	1	0	1	2	0	2	2	2	0	3	2	1	0	2	1	1	0	0	1	2	1	0	0	0	0	2
LdBPK_360035200.1	LdBPK_360035200.1	3	3	transportin2-like protein	0	0	0	0	0	0	0	0	0	0	0	0	1	0	0	0	0	0	0	0	0	0	0	0	0	0	0	1	0	0	0	1	1	1	1	1	0	1	0	0	1	0	0	0	0
LdBPK_360036700.1	LdBPK_360036700.1	5	5	hypothetical protein, conserved	1	2	1	2	2	1	0	0	1	1	2	2	1	0	1	2	1	1	0	1	1	2	2	2	1	2	2	1	1	2	2	2	1	1	2	0	2	1	2	2	0	1	1	2	1
LdBPK_360039800.1	LdBPK_360039800.1	2	2	cyclophilin 10, putative	1	2	2	1	0	0	1	0	0	0	1	0	1	1	0	0	1	0	0	1	0	0	1	0	0	0	1	0	2	0	0	2	2	1	0	0	0	2	2	0	2	0	1	2	2
LdBPK_360041600.1	LdBPK_360041600.1	4	4	hypothetical protein, conserved	1	0	2	2	2	1	0	2	2	2	1	0	1	0	2	0	1	0	0	0	1	1	2	1	2	1	0	0	2	1	1	1	1	1	1	2	1	1	2	3	0	0	1	0	2
LdBPK_360043300.1	LdBPK_360043300.1	2	2	class-E vacuolar protein-sorting protein 24 (Vps24p), putative	0	1	2	0	0	0	1	0	1	1	1	1	1	1	1	0	0	0	2	1	1	1	1	1	2	1	1	1	1	1	1	1	1	1	1	1	1	1	2	0	1	1	0	1	2
LdBPK_360059100.1	LdBPK_360059100.1	3	3	Calponin homology (CH) domain containing protein, putative	2	1	1	2	2	1	2	1	1	1	2	1	1	2	2	1	1	1	1	2	2	2	2	2	2	1	1	1	2	1	2	2	2	2	2	2	2	2	1	2	2	1	2	1	1
LdBPK_360059400.1	LdBPK_360059400.1	2	2	hypothetical protein, conserved	0	0	1	0	0	0	0	0	0	1	0	0	0	0	0	1	0	0	0	0	1	0	0	0	1	1	0	0	0	0	0	0	0	0	0	0	1	0	1	1	0	0	0	0	1
LdBPK_360062800.1	LdBPK_360062800.1	5	5	hypothetical protein, conserved	4	4	2	3	4	2	4	2	2	4	2	3	2	2	3	5	2	3	2	3	5	4	4	4	3	4	4	3	3	2	3	4	3	4	3	3	5	4	4	2	2	3	4	4	2
LdBPK_360068600.1	LdBPK_360068600.1	3	3	Nitroreductase family, putative	1	0	0	1	0	3	2	1	2	1	1	0	2	1	2	0	2	2	1	2	0	0	2	1	0	2	2	1	1	2	0	1	2	1	0	1	1	2	0	0	1	0	1	0	0
LdBPK_360078700.1	LdBPK_360078700.1	2	2	hypothetical protein, conserved	1	1	1	1	2	2	0	1	2	2	2	0	0	1	1	0	2	0	1	0	1	1	1	1	1	1	1	0	0	2	2	2	1	1	1	1	2	1	1	2	0	1	1	1	1
LdBPK_360078800.1	LdBPK_360078800.1	2	2	Centriolar protein SAS N-terminal, putative	0	0	1	0	1	1	1	1	1	1	0	1	0	1	1	1	1	1	1	1	0	0	1	1	1	1	0	1	1	1	0	0	1	0	2	1	0	0	0	0	1	0	0	0	1
REV__LdBPK_180012800.1	REV__LdBPK_180012800.1	2	2	hypothetical protein, conserved	1	1	2	1	1	1	1	2	1	1	2	0	1	2	1	0	1	2	1	2	1	0	2	0	0	0	1	1	2	2	1	0	2	1	1	1	1	1	2	1	2	1	1	1	2
REV__LdBPK_280031300.1	REV__LdBPK_280031300.1	2	2	2-oxoglutarate dehydrogenase, E2 component, dihydrolipoamide succinyltransferase, putative	0	0	0	0	0	1	0	0	1	0	0	0	1	1	1	0	0	0	0	0	0	0	0	0	0	0	0	0	0	0	0	1	0	0	0	0	0	0	0	0	0	1	0	0	0
LdBPK_340028600.1	LdBPK_340028600.1	15	15	asparaginyl-tRNA synthetase, putative	7	5	9	8	9	8	9	5	9	8	9	8	8	8	9	11	8	4	2	6	9	6	7	8	12	8	7	3	7	7	9	12	9	9	8	8	7	9	8	9	8	7	7	5	9
LdBPK_210013400.1	LdBPK_210013400.1	22	22	proteasome regulatory non-ATP-ase subunit 5, putative	8	6	13	12	10	11	14	11	8	13	10	12	7	9	14	14	11	6	4	7	12	9	12	11	16	13	14	7	10	11	8	14	10	12	9	7	9	9	11	11	13	10	8	6	13
LdBPK_050017300.1	LdBPK_050017300.1	12	12	protein phosphatase type 1 regulator-like protein	4	3	3	5	3	3	6	3	4	5	5	5	2	6	7	5	4	1	3	3	2	6	7	3	8	3	6	0	4	3	3	7	6	5	6	5	5	6	7	4	5	7	4	3	3
LdBPK_320023000.1	LdBPK_320023000.1	10	10	coatomer subunit epsilon	7	4	6	8	8	6	9	5	9	8	7	7	7	7	7	9	6	3	3	7	7	8	8	6	9	8	8	3	5	6	8	7	8	9	8	7	6	7	7	6	8	7	7	4	6
LdBPK_100017100.1;LdBPK_100016900.1;LdBPK_100015500.1	LdBPK_100017100.1;LdBPK_100016900.1;LdBPK_100015500.1	5;5;5	5;5;5	histone H3, putative;histone H3, putative;histone H3, putative	1	0	2	3	3	2	5	2	2	2	1	2	0	2	2	3	3	3	3	2	2	2	3	2	3	3	2	4	3	1	1	2	3	2	0	1	1	2	3	2	3	2	1	0	2
LdBPK_280032200.1	LdBPK_280032200.1	13	13	eukaryotic translation initiation factor 4E, putative	4	8	5	6	8	8	8	5	4	6	4	10	6	5	10	5	6	6	4	6	8	7	8	10	9	8	7	5	3	3	6	9	2	4	5	4	7	5	6	6	6	9	4	8	5
LdBPK_360044800.1	LdBPK_360044800.1	23	23	cysteine synthase	16	6	15	17	14	14	17	13	15	15	14	12	14	16	14	14	15	5	7	12	15	12	14	15	16	17	14	7	15	14	13	13	15	14	12	13	14	15	14	16	16	13	16	6	15
LdBPK_140015100.1	LdBPK_140015100.1	17	17	glutathione synthetase, putative	8	5	6	6	8	7	7	3	7	6	6	8	5	5	7	7	4	5	2	5	10	9	10	11	10	12	10	6	4	8	5	10	4	6	6	6	6	5	5	5	5	7	8	5	6
LdBPK_310018800.1	LdBPK_310018800.1	20	20	amidohydrolase, putative	13	12	13	11	13	11	11	9	11	12	10	11	8	8	13	12	8	6	5	7	13	13	10	11	15	13	9	10	6	9	9	14	11	7	8	8	7	11	12	7	12	11	13	12	13
LdBPK_350015000.1	LdBPK_350015000.1	10	10	hypothetical protein, conserved	4	3	5	5	5	2	3	3	1	2	3	5	2	2	4	3	4	0	0	2	3	3	3	1	4	4	3	2	2	3	5	8	6	5	5	4	4	2	5	4	2	1	4	3	5
LdBPK_360015400.1	LdBPK_360015400.1	11	10	dynein heavy chain, putative	2	2	2	2	4	3	6	4	4	4	2	4	5	3	3	3	6	3	2	4	3	3	4	3	6	4	4	2	6	3	2	5	3	2	4	4	2	4	2	2	2	4	1	1	1
LdBPK_170013500.1	LdBPK_170013500.1	6	6	hypothetical protein, conserved	0	1	0	1	1	0	1	1	3	2	1	0	0	1	0	0	5	4	3	4	2	1	2	4	1	1	5	3	5	4	1	2	3	1	1	1	1	1	0	0	1	0	0	1	0
LdBPK_110009000.1	LdBPK_110009000.1	10	10	BOP1NT (NUC169) domain/WD domain, G-beta repeat, putative	7	6	10	8	9	7	8	5	9	10	7	9	7	8	6	9	8	5	4	3	8	6	8	8	9	7	3	4	4	2	5	6	6	6	7	7	9	9	8	4	9	7	7	6	10
LdBPK_100019100.1	LdBPK_100019100.1	6	6	small GTP-binding protein Rab7, putative	2	1	3	2	4	2	1	0	3	4	2	4	3	3	2	2	2	1	1	1	2	3	4	4	5	4	1	1	0	2	2	4	2	2	3	2	2	3	2	2	2	3	2	1	3
LdBPK_140020100.1	LdBPK_140020100.1	17	17	tyrosyl-tRNA synthetase, putative	8	7	8	11	11	9	9	7	9	11	8	10	9	7	13	13	9	7	4	7	12	12	13	12	14	14	10	3	8	9	9	13	7	7	8	7	8	10	8	9	8	11	8	7	8
LdBPK_300044800.1	LdBPK_300044800.1	4	4	ribosomal P protein AGP2beta-1, putative	4	2	3	4	4	3	3	3	4	4	4	2	3	4	4	2	4	1	1	1	4	3	4	4	3	2	3	1	2	3	4	4	3	3	4	3	4	3	3	4	2	2	4	2	3
LdBPK_090019400.1	LdBPK_090019400.1	2	2	hypothetical protein, conserved	0	1	2	2	1	1	1	0	1	0	1	0	1	0	0	2	0	0	0	0	2	2	1	2	1	0	1	0	1	1	0	1	0	0	0	0	0	2	0	0	1	1	0	1	2
LdBPK_060016700.1	LdBPK_060016700.1	5	5	hypothetical protein, conserved	3	0	2	3	2	2	0	3	2	2	3	1	4	2	2	2	2	2	1	1	1	1	1	2	3	4	2	0	2	2	2	3	1	2	3	3	4	2	2	4	3	2	3	0	2
LdBPK_140018200.1	LdBPK_140018200.1	4	4	poly(A) polymerase, putative	1	2	3	0	4	1	1	3	3	1	2	2	2	3	3	1	2	2	1	3	3	1	1	2	4	2	2	2	3	3	2	2	3	2	4	2	2	3	3	4	2	3	1	2	3
LdBPK_090013600.1	LdBPK_090013600.1	7	7	hypothetical protein, conserved	4	2	3	2	3	3	5	3	4	5	2	2	3	3	2	3	4	2	4	3	2	2	1	2	2	3	2	3	3	2	2	4	3	3	1	2	1	2	4	0	3	2	4	2	3
LdBPK_060007900.1	LdBPK_060007900.1	29	29	5-3 exoribonuclease A, putative	14	9	19	15	15	14	16	11	13	14	14	15	15	15	18	20	16	8	6	14	13	14	15	17	17	16	18	4	12	11	17	19	19	13	13	14	12	16	19	17	19	16	14	9	19
LdBPK_140012100.1	LdBPK_140012100.1	5	5	fatty acid elongase, putative	4	3	4	4	4	4	2	3	4	4	4	2	5	4	4	4	3	0	0	2	2	3	4	3	4	3	2	0	3	3	4	4	3	4	3	3	4	3	4	5	4	3	4	3	4
LdBPK_310019300.1	LdBPK_310019300.1	5	5	Cytochrome b5-like Heme/Steroid binding domain containing protein, putative	1	0	2	1	1	1	3	0	0	1	0	2	1	1	4	1	0	0	0	0	3	2	2	2	4	3	1	0	1	0	0	3	2	1	1	0	1	1	1	1	0	0	1	0	2
LdBPK_350042700.1	LdBPK_350042700.1	15	15	Gim5A protein, putative	12	7	13	11	11	11	12	10	12	13	12	11	10	10	12	13	9	5	4	8	12	13	12	11	12	12	14	5	11	11	11	13	12	11	11	9	11	11	10	10	10	11	12	7	13
LdBPK_280023700.1	LdBPK_280023700.1	20	20	proteasome regulatory non-ATP-ase subunit 2, putative	11	4	12	11	14	8	13	7	9	12	10	9	10	15	13	10	12	6	3	7	12	9	8	9	15	13	12	5	12	10	10	12	13	11	10	11	11	8	10	8	12	10	11	4	12
LdBPK_300021200.1;LdBPK_300021100.1;LdBPK_300021000.1;LdBPK_300020900.1;LdBPK_300020700.1;LdBPK_300020800.1	LdBPK_300021200.1;LdBPK_300021100.1;LdBPK_300021000.1;LdBPK_300020900.1;LdBPK_300020700.1	4;4;4;4;3;1	4;4;4;4;3;1	p1/s1 nuclease;p1/s1 nuclease;p1/s1 nuclease;p1/s1 nuclease;p1/s1 nuclease	4	1	4	3	3	4	4	2	3	3	3	2	4	3	4	2	4	1	1	4	3	3	3	3	3	3	4	1	3	3	3	3	4	4	4	3	2	4	4	4	4	3	4	1	4
LdBPK_320014200.1	LdBPK_320014200.1	13	13	phenylalanyl-tRNA synthetase alpha chain, putative	7	8	8	8	9	9	9	4	4	7	5	9	6	8	11	9	5	5	3	5	11	5	11	7	11	9	7	4	8	4	6	11	8	7	6	5	6	9	6	8	8	8	7	8	8
LdBPK_320038800.1	LdBPK_320038800.1	5	5	pyrroline-5-carboxylate synthetase-like protein	4	4	3	4	3	2	2	4	2	3	2	3	4	2	2	3	3	2	3	4	3	3	3	3	2	2	3	3	2	3	3	5	1	1	3	2	3	2	2	2	2	3	4	4	3
LdBPK_360071500.1	LdBPK_360071500.1	8	8	centrin, putative	4	2	4	3	3	4	6	4	4	4	3	2	4	5	5	5	5	4	5	5	4	5	3	4	5	6	6	4	5	5	5	4	3	5	3	5	3	4	5	3	4	2	4	2	4
LdBPK_350040600.1	LdBPK_350040600.1	2	2	hypothetical protein, conserved	2	1	2	1	2	1	0	1	2	2	1	1	1	1	1	2	2	2	1	1	1	1	1	2	2	1	0	0	1	1	0	1	0	0	1	2	1	1	2	1	2	1	2	1	2
LdBPK_210009200.1	LdBPK_210009200.1	9	9	Protein of unknown function (DUF667), putative	4	2	5	4	4	3	5	4	4	5	3	1	4	3	3	5	6	4	2	3	3	5	4	5	5	3	6	1	4	5	4	4	4	3	4	4	2	3	4	3	3	6	4	2	5
LdBPK_280036500.1	LdBPK_280036500.1	18	18	cytosolic malate dehydrogenase	10	9	14	10	13	11	15	10	12	13	12	13	9	10	13	15	10	9	11	11	16	11	9	10	14	14	14	7	15	10	13	16	11	12	12	8	12	11	10	9	12	11	10	9	14
LdBPK_130021400.1	LdBPK_130021400.1	13	13	squalene monooxygenase-like protein	6	3	7	8	8	5	6	5	4	8	9	8	8	10	10	8	6	4	2	7	7	11	9	5	11	10	5	3	6	7	9	9	10	9	8	7	9	8	9	11	11	9	6	3	7
LdBPK_340031500.1	LdBPK_340031500.1	13	13	Alba, putative	8	9	8	9	7	6	11	8	8	7	8	11	5	7	9	9	7	8	7	7	8	9	7	7	9	9	10	9	8	8	8	9	8	7	8	6	7	7	8	6	9	9	8	9	8
LdBPK_140019700.1	LdBPK_140019700.1	6	6	DnaJ domain containing protein, putative	5	0	3	3	3	1	3	3	2	5	0	3	1	2	3	3	1	0	2	1	4	5	2	3	5	5	3	1	1	1	2	4	2	2	0	1	2	3	2	2	1	1	5	0	3
LdBPK_190007500.1	LdBPK_190007500.1	7	7	Multiprotein-bridging factor 1, putative	3	2	3	4	4	3	3	1	4	4	4	3	4	3	2	2	3	2	2	2	3	3	3	3	2	3	0	2	2	3	3	4	4	1	4	2	3	4	5	2	2	3	3	2	3
LdBPK_270014000.1	LdBPK_270014000.1	25	25	2-oxoglutarate dehydrogenase subunit, putative	17	11	14	16	17	15	17	12	13	16	16	18	14	16	19	16	14	9	8	12	18	16	17	16	21	17	15	9	9	14	15	15	14	14	15	10	13	19	16	14	13	18	17	11	14
LdBPK_320023300.1	LdBPK_320023300.1	8	8	hypothetical protein, conserved	3	3	6	1	4	2	6	3	5	5	3	2	2	3	3	2	5	5	5	5	2	3	3	2	2	3	5	1	5	3	4	4	5	4	2	3	3	2	6	4	5	2	3	3	6
LdBPK_290020600.1	LdBPK_290020600.1	6	6	LYAR-type C2HC zinc finger containing protein, putative	3	2	5	3	3	4	5	4	3	2	3	3	3	2	4	5	3	2	3	3	5	4	3	2	5	5	4	2	5	2	3	4	5	2	2	2	3	3	5	3	5	4	3	2	5
LdBPK_090011000.1	LdBPK_090011000.1	9	9	Histidine phosphatase superfamily (branch 1), putative	7	3	4	5	7	4	6	3	5	5	6	4	3	4	5	7	5	2	3	4	6	4	5	5	6	4	6	3	3	5	4	6	5	6	3	2	4	5	4	4	3	4	7	3	4
LdBPK_290007900.1	LdBPK_290007900.1	13	13	TPR repeat/Tetratricopeptide repeat, putative	7	6	7	8	7	5	5	4	5	5	7	7	8	7	8	7	4	3	4	5	7	7	5	5	9	8	8	4	4	4	8	11	7	8	7	8	9	7	7	7	7	6	7	6	7
LdBPK_170011900.1	LdBPK_170011900.1	6	6	Phenazine biosynthesis-like protein, putative	2	2	1	0	1	0	3	4	3	4	3	1	2	2	2	2	4	4	3	4	3	1	4	2	4	3	5	1	5	5	3	0	2	2	0	1	2	1	1	2	1	0	2	2	1
LdBPK_190014700.1;LdBPK_190014600.1;LdBPK_190014500.1;LdBPK_190014400.1;LdBPK_190014300.1;LdBPK_190014800.1;LdBPK_190013900.1;LdBPK_190014200.1	LdBPK_190014700.1;LdBPK_190014600.1;LdBPK_190014500.1;LdBPK_190014400.1;LdBPK_190014300.1;LdBPK_190014800.1;LdBPK_190013900.1;LdBPK_190014200.1	8;8;8;8;8;7;7;6	8;8;8;8;8;7;7;6	ATG8/AUT7/APG8/PAZ2, putative;ATG8/AUT7/APG8/PAZ2, putative;ATG8/AUT7/APG8/PAZ2, putative;ATG8/AUT7/APG8/PAZ2, putative;ATG8/AUT7/APG8/PAZ2, putative;ATG8/AUT7/APG8/PAZ2, putative;Autophagy protein Atg8 ubiquitin like, putative;ATG8/AUT7/APG8/PAZ2, putativ	2	1	2	1	0	0	4	6	3	5	0	2	1	0	1	1	6	7	8	8	6	5	5	6	6	6	8	8	8	8	6	5	5	7	2	1	1	4	1	0	1	1	2	1	2
LdBPK_100020500.1	LdBPK_100020500.1	5	5	Protein of unknown function (DUF1861), putative	2	1	3	3	2	2	3	2	3	3	2	1	4	2	1	2	3	3	1	1	1	3	3	3	1	2	2	1	3	2	2	2	2	2	2	2	2	2	3	3	4	3	2	1	3
LdBPK_340041600.1	LdBPK_340041600.1	5	5	amidinotransferase, putative	1	0	2	2	1	1	3	1	1	2	2	1	1	2	1	4	1	0	0	0	4	1	1	2	4	2	1	1	3	1	1	3	2	2	1	1	1	1	1	0	1	0	1	0	2
LdBPK_360038100.1	LdBPK_360038100.1	4	4	bromodomain factor 2 protein, putative	2	1	2	3	3	1	1	3	4	2	2	1	2	2	2	2	2	1	2	1	3	3	3	2	3	3	2	0	1	3	2	3	1	2	2	2	2	3	3	3	1	3	2	1	2
LdBPK_360024300.1	LdBPK_360024300.1	5	5	hypothetical protein, conserved	3	1	4	4	2	2	3	2	3	4	1	2	1	2	3	2	3	1	1	1	1	2	2	2	2	3	2	1	2	3	3	2	2	0	2	2	2	3	3	1	3	2	3	1	4
LdBPK_220021400.1;LdBPK_220021000.1	LdBPK_220021400.1;LdBPK_220021000.1	8;8	8;8	60S ribosomal protein L14, putative;60S ribosomal protein L14, putative	3	6	6	4	5	6	6	3	4	2	6	7	5	6	5	6	4	4	4	6	5	5	5	5	6	5	4	5	4	3	5	4	4	5	5	4	5	5	5	5	5	6	3	6	6
LdBPK_350040100.1	LdBPK_350040100.1	3	3	Replication factor A protein 3, putative	2	2	3	3	3	1	3	2	2	1	2	0	1	2	3	3	1	1	1	0	2	2	2	1	3	3	0	0	1	1	2	3	2	2	2	2	2	1	2	1	1	3	2	2	3
LdBPK_190015400.1	LdBPK_190015400.1	9	9	peptidyl-prolyl cis-trans isomerase, macrophage infectivity potentiator precursor, putative	3	3	4	5	5	6	6	4	5	5	2	6	4	4	8	9	4	4	4	6	8	7	5	5	9	6	4	4	6	4	6	9	4	5	4	4	5	4	5	4	6	5	3	3	4
LdBPK_360061100.1;LdBPK_360060000.1	LdBPK_360061100.1;LdBPK_360060000.1	15;15	15;15	40S ribosomal protein SA, putative;40S ribosomal protein SA, putative	10	8	11	11	12	13	8	8	9	10	8	11	10	10	11	13	9	7	10	6	12	10	10	11	13	13	9	8	9	7	10	11	9	8	13	10	11	11	10	9	13	12	10	8	11
LdBPK_090022700.1	LdBPK_090022700.1	4	4	hypothetical protein, conserved	2	2	2	2	2	2	2	0	1	3	3	2	1	1	1	2	1	1	1	1	1	3	2	2	3	2	1	1	3	2	1	2	3	2	2	2	2	2	1	1	2	2	2	2	2
LdBPK_290015100.1	LdBPK_290015100.1	23	23	hypothetical protein, conserved	10	12	8	10	9	8	11	11	10	13	9	14	6	9	9	11	10	10	11	13	14	12	14	11	13	15	15	14	10	7	8	14	8	6	9	6	8	10	8	6	9	10	10	12	8
LdBPK_350038300.1	LdBPK_350038300.1	8	8	Peroxin 19	4	2	4	4	4	2	2	2	1	2	4	4	5	3	3	5	0	0	0	2	3	3	5	4	3	5	1	2	0	2	2	6	3	2	5	3	1	4	4	2	1	2	4	2	4
LdBPK_100009400.1	LdBPK_100009400.1	5	5	pteridine transporter, putative	3	1	4	3	4	3	3	1	1	3	4	3	4	3	4	2	2	1	0	0	2	1	3	4	4	2	1	0	0	0	2	4	4	4	2	3	3	4	3	4	4	3	3	1	4
LdBPK_290029200.1	LdBPK_290029200.1	8	8	hypothetical protein, conserved	6	3	5	6	6	6	7	3	5	8	4	3	6	6	5	6	6	2	1	4	3	4	4	5	6	3	5	0	2	2	5	6	6	3	5	4	6	5	6	5	4	5	6	3	5
LdBPK_120012600.1	LdBPK_120012600.1	8	6	surface antigen protein 2, putative	4	3	6	6	6	4	7	5	4	4	4	4	2	2	6	6	6	4	4	6	7	6	3	4	7	6	7	4	5	5	5	4	4	1	3	4	3	3	5	4	5	5	3	2	5
LdBPK_350033000.1	LdBPK_350033000.1	11	11	galactokinase-like protein	3	1	5	5	4	4	5	4	7	3	4	3	4	5	5	4	2	2	2	3	4	1	3	2	5	1	3	3	2	4	4	7	5	7	2	2	3	5	8	5	7	3	3	1	5
LdBPK_360048000.1	LdBPK_360048000.1	13	13	eukaryotic translation initiation factor 3 subunit 2, putative	12	6	11	9	9	9	8	7	9	10	10	11	9	10	13	11	9	5	4	6	9	11	10	9	12	10	7	3	7	6	9	8	9	12	7	7	11	10	11	11	12	10	12	6	11
LdBPK_210027100.1	LdBPK_210027100.1	15	15	ATP synthase F1 subunit gamma protein, putative	14	9	14	13	12	11	13	11	15	14	13	10	10	11	13	12	13	9	7	10	11	11	10	12	14	12	13	6	10	9	12	15	15	12	14	9	11	12	13	13	13	12	14	9	14
LdBPK_030010800.1	LdBPK_030010800.1	10	10	arginine N-methyltransferase, putative	7	3	7	7	7	8	6	3	6	7	6	5	7	7	7	9	6	3	1	5	8	7	7	8	9	7	5	2	5	4	7	6	5	7	7	6	7	7	6	7	6	8	7	3	7
LdBPK_030006100.1	LdBPK_030006100.1	3	3	acetyltransferase, putative	2	1	1	2	2	1	1	1	1	2	2	3	2	2	3	2	2	1	0	2	3	2	2	1	3	2	0	0	0	2	2	2	1	2	2	2	2	2	1	2	1	2	2	1	1
LdBPK_350026600.1	LdBPK_350026600.1	3	3	R-SNARE protein, putative	1	2	1	3	2	0	2	1	1	2	1	3	0	2	3	2	0	1	1	3	2	1	2	1	3	2	1	1	1	1	1	2	2	1	1	1	1	1	1	1	0	2	1	2	1
LdBPK_360018400.1;LdBPK_070012400.1	LdBPK_360018400.1;LdBPK_070012400.1	11;11	11;11	40S ribosomal protein S9, putative;Ribosomal protein S4/S9 N-terminal domain/S4 domain containing protein, putative	6	1	10	7	8	6	8	3	5	7	7	6	7	7	8	7	4	1	1	1	9	8	6	7	9	8	5	2	3	2	8	7	8	7	8	6	8	7	8	7	7	7	6	1	10
LdBPK_190005800.1	LdBPK_190005800.1	4	4	hypothetical protein, conserved	2	1	2	1	2	1	2	1	1	3	2	3	1	1	2	2	1	1	1	0	3	3	3	4	3	3	3	3	4	3	2	3	2	2	1	1	0	2	3	2	1	1	2	1	2
LdBPK_260032300.1	LdBPK_260032300.1	8	8	hypothetical protein, conserved	7	6	6	5	7	5	8	5	5	8	7	8	5	3	7	7	6	6	6	7	7	8	7	7	8	8	5	6	5	7	7	8	7	6	8	6	6	8	6	6	8	6	7	6	6
LdBPK_310006400.1	LdBPK_310006400.1	15	15	ubiquitin carboxyl-terminal hydrolase, putative	7	2	7	9	8	6	9	5	9	13	6	4	8	8	8	8	7	1	0	2	8	5	8	8	10	7	6	0	7	7	8	9	8	7	7	6	9	7	10	5	8	5	7	2	7
LdBPK_290013100.1	LdBPK_290013100.1	10	10	CPC cysteine peptidase, Clan CA, family C1, Cathepsin B-like	8	4	6	8	7	7	8	7	7	9	6	6	6	6	7	8	8	6	5	7	8	6	8	8	8	9	8	2	7	7	7	8	7	8	7	7	7	6	7	6	7	7	8	4	6
REV__LdBPK_350030500.1	REV__LdBPK_350030500.1	2	2	hypothetical protein, conserved	1	2	0	0	1	1	1	2	1	2	1	1	1	1	1	1	2	2	2	2	1	1	2	2	1	2	2	1	1	2	1	1	1	0	1	0	1	2	1	1	1	2	1	2	0
LdBPK_110017600.1	LdBPK_110017600.1	23	23	eukaryotic release factor 3, putative	12	12	14	15	15	12	13	7	11	16	13	15	10	14	16	16	16	9	4	8	18	16	16	19	19	15	16	7	10	12	13	15	13	14	14	15	14	15	14	14	14	16	12	12	14
LdBPK_310024700.1;LdBPK_310024600.1;LdBPK_310024500.1	LdBPK_310024700.1;LdBPK_310024600.1;LdBPK_310024500.1	14;11;11	14;11;11	3-ketoacyl-CoA thiolase-like protein, putative;3-ketoacyl-CoA thiolase-like protein, putative;3-ketoacyl-CoA thiolase-like protein, putative	9	8	9	8	8	8	13	7	8	10	8	11	8	7	10	11	9	8	8	10	11	9	9	7	9	10	9	9	7	7	8	9	8	6	8	6	8	8	9	8	8	8	9	8	9
LdBPK_350036200.1	LdBPK_350036200.1	43	43	ubiquitin-activating enzyme E1, putative	30	25	25	27	32	26	32	21	26	33	24	28	22	23	31	28	25	17	18	19	24	26	27	24	30	29	27	15	23	19	26	30	22	25	26	19	25	24	23	25	25	26	30	25	25
LdBPK_290028300.1	LdBPK_290028300.1	6	6	Present in the outer mitochondrial membrane proteome 37	3	1	2	3	2	2	4	2	4	3	3	2	2	3	2	2	3	1	0	2	1	2	3	3	1	2	1	0	4	3	3	4	3	2	3	3	3	3	2	2	3	2	3	1	2
LdBPK_330030800.1	LdBPK_330030800.1	12	12	hypothetical protein, conserved	6	4	5	5	6	3	4	3	3	6	4	2	2	2	5	3	3	2	2	4	6	8	3	4	11	7	6	2	4	5	5	7	2	5	5	3	3	3	2	2	1	4	6	4	5
LdBPK_010010800.1	LdBPK_010010800.1	9	9	tricarboxylate carrier, putative	6	2	3	5	4	5	6	5	4	6	4	5	5	4	6	5	6	4	4	5	7	5	6	7	8	6	6	4	5	3	5	6	6	3	5	4	5	6	5	3	4	2	6	2	3
LdBPK_360030900.1	LdBPK_360030900.1	15	15	tyrosine aminotransferase	7	2	9	8	9	7	4	1	0	4	8	10	7	7	12	10	2	1	0	2	10	9	7	7	10	9	3	0	2	1	5	8	5	6	7	7	9	9	10	8	10	8	7	2	9
LdBPK_260033100.1	LdBPK_260033100.1	11	11	6-phosphogluconolactonase	7	5	8	5	9	8	10	7	7	8	7	9	7	7	8	6	8	6	4	9	10	6	8	6	10	9	10	4	8	6	7	10	8	7	6	7	8	8	6	6	7	9	7	5	8
LdBPK_230009100.1	LdBPK_230009100.1	8	8	cytochrome c oxidase subunit 10, putative	6	5	6	6	6	6	7	4	5	6	5	6	5	5	7	6	6	5	5	3	6	6	6	6	6	6	7	4	3	4	6	7	6	5	6	5	6	6	7	6	7	5	6	5	6
LdBPK_300026300.1	LdBPK_300026300.1	5	5	intraflagellar transport (IFT) protein, putative	4	2	4	3	3	2	4	3	4	3	3	3	4	4	2	4	4	3	3	4	3	2	3	4	2	2	1	3	4	2	3	4	2	2	3	3	3	2	3	2	3	3	4	2	4
LdBPK_270005300.1	LdBPK_270005300.1	5	5	CAAX prenyl protease 1, putative	1	2	2	2	4	3	2	3	3	3	4	3	3	3	3	3	2	1	1	3	3	4	2	1	3	2	4	2	3	4	2	3	2	3	3	3	2	3	4	2	2	2	1	2	2
LdBPK_340037200.1	LdBPK_340037200.1	5	5	hypothetical protein, conserved	3	2	2	1	4	4	3	2	4	5	3	2	3	2	2	4	5	4	2	4	3	3	3	3	3	2	4	0	3	4	3	4	4	3	3	4	2	4	3	2	2	3	3	2	2
LdBPK_250007100.1	LdBPK_250007100.1	11	11	wd repeat-containing protein 19	1	1	4	2	4	4	5	3	2	4	4	4	0	3	3	4	5	1	2	4	5	4	5	4	7	6	5	0	5	4	3	6	5	5	3	2	3	5	5	3	5	2	1	1	4
LdBPK_320015100.1	LdBPK_320015100.1	39	39	Staphylococcal nuclease homologue/Tudor domain containing protein, putative	25	22	25	25	27	22	17	14	16	22	22	28	19	22	28	28	20	11	9	12	29	26	26	25	28	27	15	10	10	15	19	30	20	23	22	23	21	22	23	20	22	28	25	22	25
LdBPK_340011100.1	LdBPK_340011100.1	3	3	leucine-rich repeat protein, putative	2	0	2	1	2	1	2	0	0	2	2	2	1	1	2	1	1	0	0	1	2	1	2	2	2	3	1	0	0	0	2	1	1	1	1	2	1	2	2	3	2	2	2	0	2
LdBPK_350044100.1	LdBPK_350044100.1	11	11	proteasome beta 2 subunit, putative	5	3	8	6	5	7	6	4	6	5	7	7	5	6	7	6	7	2	2	5	8	5	8	6	6	5	5	2	7	4	7	7	7	5	5	5	6	8	7	7	8	8	5	3	8
LdBPK_030005300.1	LdBPK_030005300.1	11	11	2-aminoethylphosphonate:pyruvateaminotransferas e-like protein	7	6	8	9	10	8	5	5	9	9	6	7	6	10	8	6	9	4	3	5	6	5	8	6	8	8	5	3	4	5	5	9	5	5	5	6	5	7	7	7	6	8	7	6	8
LdBPK_170017700.1	LdBPK_170017700.1	20	20	Mak10 subunit, NatC N(alpha)-terminal acetyltransferase, putative	11	3	9	11	10	7	8	1	4	8	6	7	10	5	11	11	1	1	1	3	9	8	9	6	11	11	1	0	5	4	5	13	9	8	9	8	5	9	11	8	11	6	11	3	9
LdBPK_330032800.1	LdBPK_330032800.1	26	26	succinyl-coA:3-ketoacid-coenzyme A transferase, mitochondrial precursor, putative	18	16	17	18	20	18	22	16	19	19	14	18	10	14	16	18	17	16	17	16	21	20	21	19	21	21	19	15	20	17	14	16	15	14	16	12	15	18	16	14	16	13	18	16	17
LdBPK_360046600.1;LdBPK_180019200.1	LdBPK_360046600.1;LdBPK_180019200.1	5;5	5;5	60S ribosomal protein L34, putative;60S ribosomal protein L34, putative	4	5	3	3	3	4	3	2	2	3	3	2	2	2	3	3	3	4	1	2	2	3	3	3	3	3	2	4	3	2	2	4	3	3	3	3	3	3	3	4	3	3	4	5	3
LdBPK_340009200.1	LdBPK_340009200.1	8	8	hypothetical protein, conserved	4	1	4	5	4	2	6	4	5	6	2	3	3	2	3	4	6	4	3	4	4	3	4	5	4	5	6	3	4	5	2	6	3	4	2	2	3	3	5	3	5	5	4	1	4
LdBPK_290006200.1	LdBPK_290006200.1	10	10	Putative intraflagellar transport protein B2	6	5	7	7	7	5	7	6	6	9	7	6	7	6	7	5	8	6	5	5	5	7	7	7	9	9	9	2	5	4	5	8	7	6	5	7	6	7	5	6	7	5	6	5	7
LdBPK_320016400.1	LdBPK_320016400.1	4	4	small nuclear ribonucleoprotein, putative	4	2	3	3	3	3	3	1	2	3	2	3	0	2	2	3	2	2	1	1	3	2	3	2	4	3	3	2	2	1	3	3	2	4	2	1	3	3	2	1	2	3	4	2	3
LdBPK_280014400.1	LdBPK_280014400.1	17	17	ribonucleoside-diphosphate reductase large chain, putative	5	1	7	11	7	7	7	3	5	3	7	5	7	7	8	8	4	4	2	2	8	5	6	7	10	6	4	3	3	5	9	11	7	7	5	6	5	6	9	8	9	7	5	1	7
LdBPK_240024100.1	LdBPK_240024100.1	6	6	RNA recognition motif. (a.k.a. RRM, RBD, or RNP domain)/RNA recognition motif (a.k.a. RRM, RBD, or RNP domain), putative	4	6	3	4	4	4	2	4	4	4	2	5	5	5	4	5	5	5	3	3	6	4	3	4	4	4	3	3	3	2	5	4	2	5	4	4	3	5	3	3	3	5	4	6	3
LdBPK_170014800.1	LdBPK_170014800.1	3	3	VID27 cytoplasmic protein, putative	2	1	1	1	2	2	3	2	1	2	1	2	1	2	3	3	2	1	1	3	2	2	2	2	3	3	2	2	2	3	0	3	2	2	1	1	1	2	2	1	2	2	2	1	1
LdBPK_330016400.1	LdBPK_330016400.1	2	2	hypothetical protein, conserved	1	2	1	2	2	2	2	1	1	1	2	1	1	1	1	1	1	1	1	1	2	1	2	2	2	2	1	0	2	1	1	1	1	1	2	2	1	2	1	1	2	2	1	2	1
LdBPK_310023700.1	LdBPK_310023700.1	2	2	Mitochondrial ribosomal protein L51 / S25 / CI-B8 domain containing protein, putative	1	1	2	1	1	1	1	0	1	1	1	1	1	1	1	1	1	0	0	0	2	2	1	1	1	2	2	0	2	1	2	2	0	2	1	1	2	2	1	2	1	1	1	1	2
LdBPK_170009900.1	LdBPK_170009900.1	3	3	histone H2A, putative	1	1	1	1	2	1	2	0	1	1	0	1	0	2	2	3	1	1	0	1	2	0	2	1	3	1	2	2	1	1	0	3	1	1	1	1	1	1	1	0	1	1	1	1	1
LdBPK_290029300.1	LdBPK_290029300.1	34	34	dynamin-1-like protein	25	20	27	26	29	25	27	18	26	28	22	25	23	20	29	29	28	18	10	22	24	23	25	24	30	26	27	10	22	22	26	28	23	22	21	23	25	27	27	26	24	27	25	20	27
LdBPK_320007700.1	LdBPK_320007700.1	11	11	hypothetical protein, conserved	6	4	7	9	8	6	8	6	7	8	8	5	4	5	9	8	6	4	4	5	9	7	6	5	8	6	6	3	5	4	8	10	7	8	7	5	8	8	8	6	6	6	6	4	7
LdBPK_360064100.1	LdBPK_360064100.1	10	10	phosphoribosylpyrophosphate synthetase, putative	5	5	6	5	8	4	8	4	4	5	4	8	5	3	6	8	2	3	1	2	10	7	6	8	7	6	5	2	2	4	3	8	5	3	3	4	4	3	4	5	2	4	5	5	6
LdBPK_130009100.1	LdBPK_130009100.1	11	11	Alba, putative	4	5	7	3	6	6	9	5	4	7	6	7	4	6	7	6	7	7	6	6	7	7	7	8	7	8	6	8	7	8	6	5	5	7	5	5	6	4	6	4	6	6	4	5	7
LdBPK_360030500.1	LdBPK_360030500.1	4	4	glucokinase	2	1	3	0	2	2	3	2	4	3	3	2	2	3	3	2	3	3	2	2	0	2	4	3	2	2	3	3	3	4	3	2	3	3	2	3	2	3	3	3	3	3	2	1	3
LdBPK_300009700.1	LdBPK_300009700.1	3	3	Ribosome recycling factor, putative	1	1	1	1	1	1	0	1	1	1	1	1	1	2	2	1	2	1	1	1	1	2	1	3	2	2	2	1	1	1	1	1	1	2	2	1	1	1	1	1	2	1	1	1	1
LdBPK_360042900.1;LdBPK_360042800.1	LdBPK_360042900.1;LdBPK_360042800.1	2;2	2;2	ribosomal protein L29, putative;ribosomal protein L29, putative	2	2	2	2	2	2	2	2	2	2	2	2	2	2	2	2	2	2	2	2	2	2	2	2	2	2	2	2	1	2	2	2	2	2	2	2	2	2	2	2	2	2	2	2	2
LdBPK_340009000.1	LdBPK_340009000.1	8	8	hypothetical protein, conserved	2	2	4	2	3	4	2	0	3	4	3	1	2	1	4	2	1	1	1	2	2	4	4	2	3	5	2	3	1	1	2	4	2	2	1	1	3	3	0	2	3	1	2	2	4
LdBPK_180012500.1	LdBPK_180012500.1	23	23	Elongation factor Tu, mitochondrial, putative	14	14	12	13	14	15	17	11	14	19	13	18	12	13	15	16	17	10	5	18	20	17	17	17	17	16	13	10	13	16	13	14	11	13	17	8	13	14	10	13	14	15	14	14	12
LdBPK_080007000.1	LdBPK_080007000.1	11	11	inositol phosphosphingolipid phospholipase C-Like	2	6	2	5	4	2	5	2	3	5	3	5	2	3	4	2	3	4	4	4	6	5	5	5	5	5	7	5	3	4	2	5	2	2	4	3	1	3	2	2	3	3	2	6	2
LdBPK_240029600.1	LdBPK_240029600.1	6	6	mitogen-activated protein kinase	2	2	2	2	3	1	4	2	2	3	1	1	2	4	2	3	2	0	1	1	3	2	2	1	3	3	1	0	2	2	2	4	3	2	2	3	1	2	3	1	2	1	2	2	2
LdBPK_230025300.1	LdBPK_230025300.1	13	13	vacuolar proton translocating ATPase subunit A, putative	6	5	7	7	5	6	10	7	9	10	6	4	5	5	6	6	8	5	7	10	4	5	5	6	9	5	9	7	7	8	2	10	7	4	7	8	7	6	7	6	5	5	6	5	7
LdBPK_050010200.1;LdBPK_050010100.1;LdBPK_050010000.1	LdBPK_050010200.1;LdBPK_050010100.1;LdBPK_050010000.1	23;23;23	23;23;23	ATP synthase F1, alpha subunit, putative;ATP synthase F1, alpha subunit, putative;ATP synthase F1, alpha subunit, putative	15	13	15	16	18	15	20	14	14	17	16	18	14	15	18	16	17	13	11	17	16	16	16	18	18	17	18	10	16	14	14	17	16	14	17	13	14	13	15	15	17	16	15	13	15
LdBPK_170009600.1	LdBPK_170009600.1	9	9	cystathionine beta-synthase	8	5	7	6	9	6	5	3	4	6	4	6	4	6	8	7	4	2	1	5	7	6	6	6	9	7	6	4	3	4	5	6	4	5	5	3	5	5	5	5	6	5	8	5	7
LdBPK_110013700.1	LdBPK_110013700.1	16	16	hypothetical protein, conserved	10	9	11	8	8	8	9	5	5	8	8	13	9	7	9	10	5	5	6	7	14	11	12	14	9	13	9	7	5	6	7	11	10	8	11	10	7	11	10	9	11	10	10	9	11
LdBPK_330031600.1	LdBPK_330031600.1	4	4	Solute carrier (proton/amino acid symporter), TRAMD3 or PAT1, putative	2	1	2	1	0	3	2	1	1	1	1	0	1	2	2	0	3	2	2	2	1	1	1	0	0	0	2	3	2	2	1	1	2	1	0	2	1	1	2	1	2	2	2	1	2
LdBPK_280018100.1	LdBPK_280018100.1	18	18	p450 reductase, putative	10	5	12	13	12	9	11	4	11	8	10	10	9	11	15	11	9	4	3	5	11	10	11	8	11	8	6	4	7	4	12	12	12	12	12	8	10	11	12	11	12	12	10	5	12
LdBPK_240019400.1;LdBPK_240019300.1	LdBPK_240019400.1;LdBPK_240019300.1	2;2	2;2	Zinc finger, C3HC4 type (RING finger)/Ring finger domain/zinc-RING finger domain/Secreted protein acidic and rich in cysteine Ca binding region/EF-hand domain pair/EF hand, putative;Zinc finger, C3HC4 type (RING finger)/Ring finger domain/zinc-RING finger	1	2	2	2	2	2	2	1	2	2	2	2	2	2	1	2	2	1	0	1	2	2	2	2	2	2	2	0	2	2	2	2	2	2	2	2	2	2	2	2	2	2	1	2	2
LdBPK_360020600.1	LdBPK_360020600.1	20	13	translation elongation factor 1-beta, putative	12	12	13	11	11	13	11	9	10	12	12	11	8	9	13	13	11	10	8	11	12	11	11	13	12	13	9	10	11	7	10	12	14	11	10	9	10	13	13	9	13	11	6	7	8
LdBPK_180019900.1	LdBPK_180019900.1	4	4	hypothetical protein, conserved	0	0	1	1	1	1	2	1	1	3	1	0	1	1	1	1	0	1	0	2	0	2	1	1	2	2	2	0	2	2	1	0	1	1	0	1	1	1	1	1	0	1	0	0	1
LdBPK_290013400.1	LdBPK_290013400.1	15	15	high mobility group protein homolog tdp-1, putative	6	9	7	7	7	9	12	6	9	7	5	8	5	5	6	7	8	9	11	11	9	7	7	8	8	7	8	11	7	6	6	7	8	5	6	5	5	6	7	5	7	8	6	9	7
LdBPK_350020000.1	LdBPK_350020000.1	12	12	arginase	5	6	8	7	5	9	6	3	6	6	5	4	5	3	6	6	4	3	2	5	6	4	6	5	7	5	6	5	3	4	6	5	6	5	6	3	5	6	7	6	9	4	5	6	8
LdBPK_050016000.1	LdBPK_050016000.1	12	12	Phosphatidylinositol 4-phosphate 5-kinase, putative	7	5	4	6	8	8	6	8	9	10	7	9	3	6	8	9	8	7	7	10	7	6	7	6	8	8	8	8	8	8	7	8	6	4	7	5	6	5	5	6	5	8	7	5	4
LdBPK_280031300.1	LdBPK_280031300.1	17	17	2-oxoglutarate dehydrogenase, E2 component, dihydrolipoamide succinyltransferase, putative	12	9	9	10	10	7	9	10	9	11	7	12	9	7	10	10	8	10	8	11	11	10	11	10	11	13	12	11	11	10	8	11	9	8	8	9	9	9	11	8	8	9	12	9	9
LdBPK_130021200.1	LdBPK_130021200.1	11	11	hypothetical protein, conserved	3	2	1	2	3	3	4	4	4	6	3	3	2	3	5	4	7	4	3	5	6	5	4	5	6	6	4	5	2	6	1	3	5	2	1	1	1	4	5	2	3	2	3	2	1
LdBPK_060016200.1	LdBPK_060016200.1	8	8	protein disulfide isomerase	4	6	4	3	4	4	4	4	4	5	4	7	3	5	4	4	4	6	5	6	6	4	4	5	4	4	6	7	3	4	4	5	4	4	4	3	4	5	4	4	4	4	4	6	4
LdBPK_140018800.1	LdBPK_140018800.1	7	7	hypothetical protein, conserved	1	1	2	1	1	1	3	3	2	1	3	2	2	1	2	2	3	1	2	3	4	5	4	4	4	4	4	2	4	3	3	5	3	2	2	2	2	3	2	1	3	3	1	1	2
LdBPK_120007600.1	LdBPK_120007600.1	22	22	cysteinyl-tRNA synthetase, putative	15	9	17	16	16	15	19	11	13	15	12	14	11	15	17	14	11	7	5	9	13	14	12	12	11	12	9	4	10	8	16	16	17	13	16	12	13	11	15	12	13	13	15	9	17
LdBPK_350031100.1	LdBPK_350031100.1	1	1	cytochrome P450 reductase, putative	1	1	1	1	1	1	0	1	1	1	1	1	1	1	1	1	1	1	1	1	1	1	1	1	1	1	1	1	1	1	1	1	0	1	1	1	1	1	0	1	1	1	1	1	1
LdBPK_150012300.1	LdBPK_150012300.1	1	1	hypothetical protein, conserved	0	0	1	1	1	1	1	0	1	1	1	0	1	1	1	0	1	0	0	0	1	1	1	0	1	0	1	0	1	0	1	1	1	1	1	1	1	1	1	0	1	0	0	0	1
LdBPK_130010300.1	LdBPK_130010300.1	12	12	40S ribosomal protein S12, putative	6	8	8	8	8	6	8	7	6	7	8	9	6	6	7	8	5	6	6	5	6	6	7	9	8	8	5	7	7	5	8	8	7	6	8	8	8	8	8	7	7	7	6	8	8
LdBPK_280024200.1	LdBPK_280024200.1	5	5	DNA topoisomerase III, putative	3	2	4	3	3	3	3	2	3	4	2	3	2	3	3	2	4	2	0	4	3	2	2	4	4	3	3	2	4	5	4	5	3	3	3	3	2	2	3	3	2	3	3	2	4
LdBPK_230013100.1	LdBPK_230013100.1	28	28	ubiquitin-activating enzyme E1, putative	16	7	14	19	19	13	17	9	12	17	15	16	10	13	17	19	15	7	6	8	15	16	16	15	24	17	14	3	11	7	13	20	16	14	14	11	13	14	12	14	13	13	16	7	14
LdBPK_250024200.1	LdBPK_250024200.1	16	16	enoyl-CoA reductase, putative	11	10	11	13	11	11	13	14	11	13	10	13	9	10	12	11	12	11	7	9	12	11	14	11	11	12	15	10	10	11	11	12	13	10	10	9	10	9	11	11	11	10	11	10	11
LdBPK_340007000.1	LdBPK_340007000.1	8	8	Domain of unknown function (DUF1935), putative	4	1	3	5	4	6	4	2	3	4	4	4	3	3	4	6	4	1	2	3	5	4	5	3	6	4	3	2	4	3	7	6	6	5	3	0	3	4	4	4	5	4	4	1	3
LdBPK_190017100.1	LdBPK_190017100.1	17	17	proteasome regulatory non-ATP-ase subunit 9, putative	11	7	13	12	10	10	14	9	9	11	10	10	11	10	13	13	9	9	4	8	9	11	10	11	13	9	10	3	8	9	11	11	11	10	9	9	12	11	12	11	12	11	11	7	13
LdBPK_240011500.1	LdBPK_240011500.1	12	12	Kinesin-13 3, putative	4	6	6	7	6	7	7	5	6	7	3	8	4	4	5	7	6	7	8	8	7	3	4	4	8	5	9	7	7	6	4	5	7	4	2	4	3	8	4	4	6	3	4	6	6
LdBPK_330033500.1	LdBPK_330033500.1	3	3	ras-like small GTPases, putative	0	1	1	1	1	0	0	0	0	0	1	1	0	0	1	1	0	1	0	1	2	2	1	1	1	1	0	2	0	1	0	1	0	0	1	1	0	2	1	0	0	0	0	1	1
LdBPK_290005800.1	LdBPK_290005800.1	16	16	C2 domain in Dock180 and Zizimin proteins/Dock homology region 2, putative	7	5	4	9	5	6	4	5	10	6	7	6	9	8	7	9	9	2	4	6	7	4	8	8	6	5	4	1	5	5	10	8	8	7	7	8	7	8	7	5	6	7	7	5	4
LdBPK_280026000.1	LdBPK_280026000.1	15	15	X-pro, dipeptidyl-peptidase,serine peptidase, Clan SC, family S15, putative	9	2	8	9	12	8	8	4	7	9	8	5	8	9	9	7	9	4	0	5	5	7	10	5	11	9	9	2	5	3	8	10	11	7	9	8	8	7	8	8	8	9	9	2	8
LdBPK_260011500.1;LdBPK_260011300.1	LdBPK_260011500.1;LdBPK_260011300.1	6;6	6;6	10 kDa heat shock protein, putative;10 kDa heat shock protein, putative	4	5	5	5	5	4	6	4	5	5	4	4	4	4	5	4	3	6	5	5	6	5	5	6	5	5	5	4	5	3	5	5	5	4	5	4	5	5	5	3	5	4	4	5	5
LdBPK_110007100.1	LdBPK_110007100.1	5	5	pterin-4-alpha-carbinolamine dehydratase, putative	2	1	4	3	2	3	2	2	3	2	2	4	1	3	5	2	3	2	2	2	5	4	4	4	5	5	5	3	4	3	4	3	3	2	2	1	3	4	4	3	4	4	2	1	4
LdBPK_140006800.1	LdBPK_140006800.1	16	16	Thioredoxin-like, putative	8	8	9	7	7	8	10	8	6	7	7	10	7	7	8	10	6	9	8	11	13	9	8	9	9	10	7	8	7	8	7	9	7	6	7	7	7	6	8	6	8	8	8	8	9
LdBPK_140005200.1	LdBPK_140005200.1	3	3	hypothetical protein, conserved	1	2	2	2	1	1	1	1	1	1	2	2	0	0	2	2	0	0	0	0	2	2	2	2	2	2	2	1	1	0	1	2	0	2	2	1	2	2	2	1	1	2	1	2	2
LdBPK_030012300.1	LdBPK_030012300.1	3	3	cytochrome c oxidase copper chaperone, putative	3	3	2	2	2	2	3	2	2	2	2	3	3	2	3	3	2	2	1	2	2	3	3	3	3	2	2	1	2	1	3	2	2	3	2	2	3	3	3	3	3	3	3	3	2
LdBPK_230005800.1	LdBPK_230005800.1	31	31	hypothetical protein, conserved	14	17	14	14	18	17	20	17	16	19	12	21	14	11	15	17	17	19	18	19	24	19	18	20	17	17	17	21	17	17	13	20	13	13	15	15	13	16	13	14	13	17	14	17	14
LdBPK_360077800.1	LdBPK_360077800.1	5	5	similarity to endo-1-like protein	4	3	3	4	4	3	5	4	4	3	3	1	4	3	4	3	2	3	3	5	4	3	4	2	5	4	3	2	4	3	4	4	3	3	2	4	4	2	3	3	3	4	4	3	3
LdBPK_080009400.1	LdBPK_080009400.1	8	8	hypothetical protein, conserved	3	1	4	4	3	2	1	2	3	4	2	2	3	1	4	3	3	0	0	1	3	4	3	3	4	4	2	1	1	1	1	5	1	3	2	2	3	3	3	2	3	0	3	1	4
LdBPK_290006400.1	LdBPK_290006400.1	5	5	Protein phosphatase inhibitor 2 (IPP-2), putative	2	2	2	2	1	2	3	2	2	1	3	2	1	2	2	0	1	1	0	1	2	2	2	1	2	2	1	2	3	3	2	1	3	2	1	1	2	2	4	2	2	2	2	2	2
LdBPK_310032500.1	LdBPK_310032500.1	12	12	3-nucleotidase/nuclease precursor, putative	6	2	7	6	7	2	9	4	3	6	5	5	4	5	4	5	5	1	3	5	4	3	3	3	6	4	6	3	5	5	8	8	9	8	5	4	3	5	7	6	6	3	6	2	7
LdBPK_310032900.1	LdBPK_310032900.1	12	12	Symplekin tight junction protein C terminal, putative	5	2	7	6	4	5	4	2	3	5	5	3	3	3	5	5	6	2	1	3	4	2	6	4	7	5	4	1	5	1	6	7	3	4	4	4	5	4	6	6	5	4	5	2	7
LdBPK_300039000.1	LdBPK_300039000.1	17	17	3-hydroxy-3-methylglutaryl-CoA reductase	13	4	12	14	13	8	5	6	10	11	12	13	12	10	12	12	9	4	5	8	8	9	12	12	11	13	8	6	4	5	11	15	12	12	13	9	12	10	10	11	10	11	13	4	12
LdBPK_320029700.1	LdBPK_320029700.1	8	8	cytochrome-b5 reductase, putative	3	1	2	3	3	2	4	3	2	3	2	3	2	2	5	2	2	2	0	1	3	3	3	3	5	5	5	2	1	3	1	5	3	3	2	1	1	2	3	3	1	0	3	1	2
LdBPK_310035400.1	LdBPK_310035400.1	16	16	RNA polymerase ii largest subunit	3	5	6	2	6	5	7	5	7	6	6	4	6	5	4	6	5	4	3	1	7	4	5	2	9	5	6	2	5	6	4	11	6	4	7	3	4	4	7	5	5	4	3	5	6
LdBPK_240007600.1	LdBPK_240007600.1	21	21	Dynein intermediate chain 1, axonemal	9	8	9	7	9	10	11	11	9	14	11	12	7	8	14	12	11	10	6	12	11	14	10	9	14	15	15	9	11	10	11	10	12	9	9	6	6	11	10	5	10	9	9	8	9
LdBPK_230009000.1	LdBPK_230009000.1	18	18	NADP-dependent alcohol dehydrogenase, putative	13	15	13	16	13	15	18	12	13	14	12	16	14	15	18	16	15	15	14	12	17	14	15	14	17	14	15	14	14	13	16	14	14	13	13	11	15	15	15	13	16	15	13	15	13
LdBPK_360036600.1	LdBPK_360036600.1	3	3	hypothetical protein, conserved	2	3	3	2	3	3	3	3	2	3	3	3	2	2	3	3	3	3	3	3	3	3	3	3	3	3	3	3	3	3	3	3	3	3	3	3	3	3	3	3	3	2	2	3	3
LdBPK_220013000.1	LdBPK_220013000.1	14	14	NADH-cytochrome b5 reductase, putative	9	6	10	11	10	8	13	8	9	10	10	8	8	5	11	9	8	5	4	8	10	10	9	10	12	10	10	3	8	7	7	12	8	9	9	8	9	9	9	9	11	9	9	6	10
LdBPK_210008800.1	LdBPK_210008800.1	23	23	mitochondrial processing peptidase alpha subunit, putative	19	11	18	15	19	16	20	15	16	21	14	19	13	13	19	17	16	13	10	15	14	15	19	16	19	19	14	9	12	10	15	20	15	13	11	12	14	12	15	13	15	16	19	11	18
LdBPK_020006700.1;LdBPK_020006800.1;LdBPK_020007200.1;LdBPK_020007300.1;LdBPK_020006900.1;LdBPK_020007400.1	LdBPK_020006700.1;LdBPK_020006800.1;LdBPK_020007200.1;LdBPK_020007300.1;LdBPK_020006900.1;LdBPK_020007400.1	7;6;6;6;5;5	7;6;6;6;5;5	phosphoglycan beta 1,3 galactosyltransferase;phosphoglycan beta 1,3 galactosyltransferase;phosphoglycan beta 1,3 galactosyltransferase;phosphoglycan beta 1,3 galactosyltransferase;phosphoglycan beta 1,3 galactosyltransferase;phosphoglycan beta 1,3 galactos	3	3	3	3	4	3	5	3	5	3	3	3	4	3	3	2	3	3	2	1	4	3	4	3	3	3	6	2	5	4	2	2	4	3	3	3	2	4	4	2	2	3	3	3	3
LdBPK_270012600.1	LdBPK_270012600.1	4	4	Stress responsive A/B Barrel Domain, putative	2	2	1	1	3	2	0	2	2	2	2	3	1	2	2	2	2	1	1	2	2	3	2	2	3	3	1	2	2	2	2	4	1	1	2	1	2	2	1	1	3	1	2	2	1
LdBPK_070018000.1	LdBPK_070018000.1	7	7	proteasome regulatory non-ATP-ase subunit, putative	3	2	4	4	4	3	4	4	5	5	3	6	2	2	5	5	5	2	2	5	6	5	5	4	6	6	7	2	3	3	3	7	3	3	4	4	3	4	4	3	3	3	3	2	4
LdBPK_120010500.1	LdBPK_120010500.1	4	4	vacuolar ATP synthase subunit, putative	1	3	1	3	3	3	4	2	3	3	2	2	2	2	1	4	3	2	3	3	4	2	3	3	2	3	3	2	2	2	2	2	3	1	2	1	2	3	1	2	2	3	1	3	1
LdBPK_350021800.1;LdBPK_240026900.1	LdBPK_350021800.1;LdBPK_240026900.1	6;6	6;6	60S ribosomal protein L26, putative;60S ribosomal protein L26, putative	2	2	1	2	2	3	3	2	1	0	2	4	0	2	3	5	1	2	2	2	5	2	2	2	4	4	2	2	1	0	2	3	1	2	2	1	2	2	1	2	1	3	2	2	1
LdBPK_250022900.1	LdBPK_250022900.1	4	4	Elongation factor P (EF-P) KOW-like domain containing protein, putative	2	0	3	3	4	4	2	2	4	4	4	3	4	3	3	3	4	0	0	1	2	3	3	4	3	4	1	1	2	2	3	4	2	4	4	2	4	4	3	3	3	4	2	0	3
LdBPK_220015500.1	LdBPK_220015500.1	13	13	hypothetical protein, conserved	7	1	7	6	8	6	3	3	8	7	7	5	6	7	6	4	7	3	2	4	3	6	8	8	8	6	5	4	3	4	7	6	5	5	6	5	4	4	6	5	4	8	7	1	7
LdBPK_300038600.1	LdBPK_300038600.1	7	7	Translocon-associated protein beta (TRAPB)/Domain of unknown function DUF11/CARDB, putative	3	4	2	2	4	3	5	5	2	5	2	5	2	3	2	5	3	4	5	5	5	4	4	4	5	5	4	5	3	4	3	4	3	3	3	2	3	1	3	2	2	3	3	4	2
LdBPK_310031100.1	LdBPK_310031100.1	7	7	ARM-like helical domain-containing protein	4	0	3	2	6	2	2	3	3	5	3	1	3	4	2	3	5	2	2	3	4	3	1	3	4	5	5	1	2	2	3	4	2	1	3	2	1	4	3	2	4	5	4	0	3
LdBPK_290018700.1	LdBPK_290018700.1	6	6	hypothetical protein, conserved	1	1	2	0	1	1	3	0	3	2	0	1	1	1	1	3	3	1	1	3	4	3	3	3	3	4	1	1	4	1	1	2	2	1	1	1	1	2	2	0	2	2	1	1	2
LdBPK_360056500.1	LdBPK_360056500.1	5	5	hypothetical protein, conserved	4	4	3	4	5	5	4	4	4	5	4	4	3	4	4	4	3	4	4	5	5	5	5	4	4	4	4	4	4	4	4	5	4	4	4	3	4	5	3	5	4	5	4	4	3
LdBPK_220020300.1	LdBPK_220020300.1	13	13	i/6 autoantigen-like protein	7	11	7	7	8	8	11	9	8	8	7	11	7	7	7	9	9	9	8	9	11	7	8	9	9	8	9	9	8	8	7	8	7	7	7	7	8	7	7	7	8	8	7	11	7
LdBPK_210024000.1	LdBPK_210024000.1	21	21	hypothetical protein, conserved	8	7	11	12	11	10	14	9	11	11	10	10	11	10	12	10	12	8	10	10	11	8	10	10	12	9	10	9	7	9	11	11	9	9	10	10	12	11	11	11	9	12	8	7	11
LdBPK_050008100.1	LdBPK_050008100.1	4	4	monothiol glutaredoxin, putative	2	1	3	2	2	2	3	2	2	2	2	3	1	2	3	3	2	2	2	2	3	1	1	2	4	2	1	1	1	2	2	3	3	2	2	2	2	3	3	2	3	3	2	1	3
LdBPK_240024200.1	LdBPK_240024200.1	3	3	hypothetical protein, conserved	2	1	2	2	1	2	2	2	2	3	2	2	2	2	2	3	2	1	1	2	3	2	3	3	3	3	3	1	2	3	2	3	2	2	2	2	2	2	2	2	2	2	2	1	2
LdBPK_250031100.1	LdBPK_250031100.1	36	36	hypothetical protein, conserved	23	16	21	18	21	19	24	19	19	19	17	22	16	16	19	21	17	14	12	14	21	21	22	15	20	18	18	13	17	18	17	18	19	15	18	16	19	18	20	19	16	18	23	16	21
LdBPK_350043500.1;LdBPK_350043300.1	LdBPK_350043500.1;LdBPK_350043300.1	8;8	8;8	60S ribosomal protein L27A/L29, putative;60S ribosomal protein L27A/L29, putative	6	5	5	5	6	5	5	4	5	5	4	5	5	4	6	6	5	5	3	4	7	5	5	5	7	6	4	5	4	4	5	5	4	4	5	4	5	4	5	4	5	5	6	5	5
LdBPK_330039300.1	LdBPK_330039300.1	12	12	hypothetical protein, conserved	2	2	3	1	2	3	8	3	6	8	2	1	0	1	1	0	4	3	4	5	6	3	4	3	6	6	9	7	7	7	3	6	5	4	1	1	2	2	1	0	1	0	2	2	3
LdBPK_350044700.1	LdBPK_350044700.1	13	13	hypothetical protein, conserved	8	6	10	9	9	10	9	7	8	10	9	9	9	11	10	8	10	6	5	8	7	7	10	9	9	11	7	2	9	7	8	8	9	9	7	7	10	10	10	7	9	10	8	6	10
LdBPK_290021600.1	LdBPK_290021600.1	7	7	Nodulin-like, putative	5	4	5	4	4	5	5	2	3	3	4	5	3	5	5	6	6	4	2	3	3	2	3	2	5	4	3	3	2	2	4	5	6	5	3	4	4	4	4	4	5	5	5	4	5
LdBPK_290022300.1	LdBPK_290022300.1	15	15	glutamamyl carboxypeptidase, putative	5	4	4	4	9	4	10	6	9	8	6	7	4	6	5	7	5	4	7	5	10	11	7	11	10	10	11	7	8	9	3	10	3	3	6	5	3	5	8	6	9	8	5	4	4
LdBPK_280023300.1	LdBPK_280023300.1	2	2	sulfate transporter-like protein	1	1	2	1	1	1	2	1	1	2	1	2	1	1	2	2	1	1	1	1	2	1	2	1	2	2	2	0	1	1	1	2	1	1	1	1	1	1	2	1	1	1	1	1	2
LdBPK_340032700.1	LdBPK_340032700.1	9	9	RNA recognition motif. (a.k.a. RRM, RBD, or RNP domain)/RNA recognition motif (a.k.a. RRM, RBD, or RNP domain), putative	7	7	6	6	5	6	4	2	7	7	6	4	7	6	7	7	6	3	4	3	5	5	6	6	5	7	4	5	4	4	6	6	7	6	5	7	4	6	5	4	6	4	7	7	6
LdBPK_140021200.1	LdBPK_140021200.1	4	4	mitochondrial pyruvate carrier protein 2, putative	3	2	2	3	3	2	2	2	3	3	3	2	1	2	3	2	2	1	1	1	2	3	2	2	4	2	2	1	2	2	3	3	2	3	2	3	3	3	2	3	3	2	3	2	2
LdBPK_310011800.1	LdBPK_310011800.1	6	6	mevalonate kinase, putative	5	3	6	6	6	6	6	3	3	5	6	5	3	5	6	6	3	1	1	4	6	6	6	5	6	6	5	1	2	3	6	6	6	6	6	3	6	5	6	5	6	5	5	3	6
LdBPK_360022500.1	LdBPK_360022500.1	15	15	proteasome subunit alpha type-1, putative	7	6	7	8	7	7	11	7	7	7	7	11	7	7	8	8	7	7	6	8	11	9	10	10	11	9	10	5	7	5	8	11	6	8	8	7	7	7	7	6	8	7	7	6	7
LdBPK_160007500.1	LdBPK_160007500.1	4	4	protein tyrosine phosphatase-likie protein	3	1	2	4	2	2	3	2	1	3	2	1	1	2	2	3	2	1	0	0	2	2	2	2	3	3	2	0	1	0	2	3	1	1	2	2	1	2	1	2	1	1	3	1	2
LdBPK_130016600.1	LdBPK_130016600.1	33	33	adenylosuccinate synthetase, putative	14	11	15	17	13	16	22	11	16	14	15	19	11	12	18	19	16	11	12	16	19	18	19	18	20	18	20	17	15	14	16	20	12	14	16	12	17	17	15	14	15	17	14	11	15
LdBPK_360005100.1;LdBPK_350005100.1;LdBPK_310042200.1;LdBPK_250031500.1;LdBPK_210005100.1;LdBPK_150005000.1;LdBPK_020005100.1	LdBPK_360005100.1;LdBPK_350005100.1;LdBPK_310042200.1;LdBPK_250031500.1;LdBPK_210005100.1;LdBPK_150005000.1;LdBPK_020005100.1	15;15;15;15;15;15;15	15;15;15;15;15;15;15	histone H4;histone H4;histone H4;histone H4;histone H4;histone H4;histone H4	8	13	10	8	8	9	10	9	9	10	8	10	8	7	8	9	10	11	11	11	10	9	10	11	9	9	9	15	10	9	7	8	8	7	9	8	7	8	8	7	8	9	8	13	10
LdBPK_230021900.1	LdBPK_230021900.1	21	21	dynein heavy chain, putative	2	1	4	8	8	3	6	7	7	8	9	4	7	2	3	5	10	6	1	9	2	5	6	3	9	8	9	1	8	11	8	3	8	8	7	10	2	7	3	5	2	2	2	1	4
LdBPK_120008900.1	LdBPK_120008900.1	4	4	pumillio protein 4, putative	2	1	1	3	1	2	2	1	1	2	2	2	2	2	1	1	1	1	1	1	2	3	2	1	4	2	1	1	1	1	2	2	1	1	2	2	2	3	1	2	1	3	2	1	1
LdBPK_350050000.1	LdBPK_350050000.1	3	3	Snf7, putative	2	1	1	2	2	2	1	1	1	2	1	1	3	1	3	3	2	1	0	1	2	2	1	2	2	1	1	0	2	1	1	2	2	1	2	2	1	2	2	3	2	1	2	1	1
LdBPK_320006700.1	LdBPK_320006700.1	2	2	U2 small nuclear ribonucleoprotein 40K, putative	1	1	1	1	1	1	1	0	1	1	1	1	1	1	1	0	1	1	1	1	1	1	1	1	2	1	1	1	1	1	1	2	1	1	1	1	1	1	1	1	1	1	1	1	1
LdBPK_310018100.1	LdBPK_310018100.1	12	12	biotin/lipoate protein ligase-like protein	5	5	6	7	8	7	8	4	3	6	6	10	4	6	6	7	5	6	3	6	10	6	8	6	9	9	6	3	5	4	7	10	7	4	6	5	5	6	9	3	8	7	5	5	6
LdBPK_190012300.1	LdBPK_190012300.1	10	10	DNA-directed RNA polymerases I and III subunit RPAC1, putative	5	3	5	4	4	4	5	3	2	3	6	2	3	4	6	7	4	2	3	3	5	4	5	3	6	6	4	4	2	3	5	7	3	4	3	4	5	3	4	5	4	4	5	3	5
LdBPK_070008000.1	LdBPK_070008000.1	6	6	Uncharacterised protein family (UPF0172), putative	4	2	2	3	4	1	4	1	5	4	2	2	0	2	3	4	3	3	2	3	3	3	2	4	4	3	3	1	3	3	3	5	4	2	4	2	1	3	2	1	2	2	4	2	2
LdBPK_350053500.1	LdBPK_350053500.1	17	17	cyclophilin 40	11	11	13	11	9	9	11	10	11	9	10	10	7	9	11	14	11	8	7	9	13	12	12	10	11	9	11	8	9	12	11	10	9	11	12	9	9	12	10	10	10	10	11	11	13
LdBPK_180012000.1	LdBPK_180012000.1	29	29	citrate synthase, putative	16	16	17	20	19	20	20	15	22	22	16	18	16	19	17	21	21	17	15	16	21	19	20	18	20	20	18	15	21	20	18	20	19	18	18	15	18	18	18	16	19	17	16	16	17
LdBPK_280017000.1	LdBPK_280017000.1	12	12	electron-transfer-flavoprotein, alpha polypeptide, putative	3	4	2	2	8	3	7	6	5	10	3	8	3	1	5	6	3	5	5	10	10	9	8	9	10	9	9	10	8	8	5	8	4	3	4	3	3	3	2	2	3	5	3	4	2
LdBPK_340015000.1	LdBPK_340015000.1	2	2	hypothetical protein, conserved	1	2	1	2	1	2	1	1	2	1	1	2	1	1	2	1	2	2	1	2	1	1	1	1	1	1	1	2	1	1	1	1	1	1	2	1	2	2	1	1	1	1	1	2	1
LdBPK_360021500.1	LdBPK_360021500.1	24	24	serine/threonine protein kinase, putative	11	11	13	13	13	12	16	12	13	14	12	12	13	12	13	12	13	14	14	13	14	11	13	13	15	11	12	10	11	12	11	15	12	13	13	13	8	13	12	11	10	10	11	11	13
LdBPK_340048000.1	LdBPK_340048000.1	4	4	hypothetical protein, conserved	3	2	3	3	3	2	1	1	2	3	4	1	4	3	3	1	1	1	1	1	1	1	2	2	4	2	2	1	1	3	3	3	3	3	2	4	4	3	4	3	2	2	3	2	3
LdBPK_260025100.1	LdBPK_260025100.1	7	7	hypothetical protein, conserved	5	4	5	3	7	5	4	4	4	6	4	4	5	6	4	6	3	3	2	3	5	4	4	4	6	6	5	2	3	5	4	5	5	5	5	7	4	6	5	3	4	5	5	4	5
LdBPK_220011600.1	LdBPK_220011600.1	11	11	guide RNA associated protein, GAP2, putative	5	5	5	5	6	3	5	1	6	5	4	6	2	5	4	7	5	4	2	4	2	5	6	5	6	6	4	1	2	5	4	5	4	4	5	4	5	4	4	6	4	4	5	5	5
LdBPK_360042100.1	LdBPK_360042100.1	5	5	hypothetical protein, conserved	2	1	4	0	2	0	4	4	3	3	3	3	2	2	3	2	4	4	3	4	3	2	2	4	3	3	4	4	5	4	2	3	3	1	1	1	3	2	3	1	2	1	2	1	4
LdBPK_330014700.1	LdBPK_330014700.1	3	3	WD domain, G-beta repeat, putative	1	1	0	1	0	2	1	1	0	1	0	1	1	1	1	2	2	1	1	1	2	2	1	1	2	2	2	1	1	2	1	1	0	1	1	1	1	0	0	0	1	2	1	1	0
LdBPK_240027000.1	LdBPK_240027000.1	24	24	transketolase	17	14	14	15	15	17	18	12	18	19	15	17	13	16	17	19	18	12	9	15	20	16	14	17	19	18	16	12	12	13	18	20	12	15	15	13	15	17	15	14	16	18	17	14	14
LdBPK_100011200.1;LdBPK_100010300.1	LdBPK_100011200.1;LdBPK_100010300.1	20;20	6;6	GP63, leishmanolysin;GP63, leishmanolysin	14	12	12	15	14	13	18	16	17	16	12	13	13	13	15	16	16	16	14	16	12	14	14	14	14	11	15	13	15	14	14	14	13	11	13	13	14	13	12	12	15	13	3	1	1
LdBPK_200022300.1	LdBPK_200022300.1	2	2	ER protein Pkr1, putative	0	1	2	1	2	1	2	2	1	2	1	2	1	2	2	2	1	1	1	2	2	1	2	1	1	2	1	0	2	2	1	2	1	2	2	2	2	2	2	1	1	1	0	1	2
LdBPK_330037000.1	LdBPK_330037000.1	24	24	translation initiation factor IF-2, putative	18	11	19	18	20	11	17	10	12	17	14	17	13	14	19	19	12	7	6	9	22	23	20	20	21	22	16	11	10	12	14	17	13	17	15	12	16	18	12	12	16	15	18	11	19
LdBPK_180021900.1	LdBPK_180021900.1	12	12	gamma-glutamylcysteine synthetase, putative	4	2	7	7	7	3	3	3	4	5	8	6	6	4	9	10	5	0	2	2	7	4	5	5	7	5	2	1	0	2	8	10	2	7	8	5	8	7	4	3	3	7	4	2	7
LdBPK_330039400.1	LdBPK_330039400.1	4	4	hypothetical protein, conserved	1	0	2	1	2	1	0	1	1	3	1	0	1	2	0	0	0	0	0	1	1	3	3	2	2	2	2	0	3	3	3	2	3	2	3	2	1	3	1	1	0	0	1	0	2
LdBPK_020008100.1	LdBPK_020008100.1	3	3	hypothetical protein, conserved	1	0	0	2	2	0	1	0	0	1	0	1	0	0	1	0	0	0	1	0	2	3	2	2	2	3	0	0	1	1	0	1	0	0	2	0	1	1	0	0	0	1	1	0	0
LdBPK_350027000.1	LdBPK_350027000.1	17	17	short chain dehydrogenase, putative	10	8	11	8	10	10	13	7	9	10	9	6	10	7	10	8	9	8	8	9	11	8	13	8	13	10	10	6	9	11	9	9	11	9	10	7	6	8	10	11	10	7	10	8	11
LdBPK_340025900.1	LdBPK_340025900.1	3	3	protein kinase, putative	1	1	2	1	1	2	2	1	2	2	1	1	1	2	0	2	3	1	2	2	1	1	1	2	2	1	2	1	1	2	1	1	1	1	1	1	1	1	2	1	2	1	1	1	2
LdBPK_340006100.1	LdBPK_340006100.1	11	11	adenylate kinase, putative	7	5	8	6	8	8	8	8	6	8	9	9	4	7	8	9	7	5	5	9	10	9	10	8	11	9	7	5	7	7	9	9	6	7	8	6	9	7	7	7	7	8	7	5	8
LdBPK_340033600.1	LdBPK_340033600.1	8	8	40S ribosomal protein S19 protein, putative	5	7	6	5	5	6	5	3	4	5	4	8	4	4	6	6	4	7	3	3	6	5	7	7	6	5	4	6	4	4	5	5	4	4	5	4	5	4	5	4	5	6	5	7	6
LdBPK_360079200.1	LdBPK_360079200.1	3	3	Cytochrome b5-like Heme/Steroid binding domain containing protein, putative	3	2	3	3	3	2	1	1	1	2	3	1	2	3	3	2	2	0	1	2	3	3	3	3	2	3	3	0	1	2	3	2	3	3	2	1	3	3	2	2	3	3	3	2	3
LdBPK_060006500.1	LdBPK_060006500.1	10	10	20S proteasome beta 6 subunit, putative	5	4	4	7	6	4	5	5	4	5	3	5	2	3	7	5	5	3	2	4	5	4	4	5	7	6	5	2	4	4	4	7	5	3	4	2	3	5	3	5	5	5	5	4	4
LdBPK_280011800.1	LdBPK_280011800.1	6	6	Ankyrin repeats (many copies)/Ankyrin repeats (3 copies)/Ankyrin repeat, putative	4	2	4	2	4	3	2	1	2	3	4	5	3	3	4	4	2	2	4	5	4	4	4	4	3	5	3	3	2	3	5	5	2	3	5	3	3	4	4	4	4	2	4	2	4
LdBPK_360029800.1	LdBPK_360029800.1	13	13	developmentally regulated GTP-binding protein 1, putative	9	4	8	9	8	8	8	9	8	8	8	10	10	8	11	8	6	8	4	7	9	10	8	7	10	9	6	1	6	8	10	13	8	7	8	7	8	8	8	9	8	7	9	4	8
LdBPK_300035300.1	LdBPK_300035300.1	4	4	hypothetical protein, conserved	2	2	2	1	3	3	4	3	3	3	2	2	2	3	2	4	3	2	2	3	4	3	3	3	3	2	3	2	3	3	1	3	2	1	1	3	2	3	2	2	3	3	2	2	2
LdBPK_350053000.1	LdBPK_350053000.1	17	17	Kinesin-13 6, putative	9	6	7	8	9	9	12	5	10	11	7	9	9	8	11	11	7	5	3	7	11	12	10	12	12	14	10	5	6	9	6	5	6	7	7	4	7	8	6	10	7	7	9	6	7
LdBPK_150016100.1	LdBPK_150016100.1	9	9	succinate dehydrogenase, putative	5	4	3	5	4	3	4	4	3	5	6	3	3	5	5	5	4	3	4	4	5	5	4	4	6	3	5	2	4	4	5	8	3	4	5	4	5	4	4	5	3	4	5	4	3
LdBPK_250016700.1	LdBPK_250016700.1	5	5	hypothetical protein, conserved	1	2	4	1	3	2	3	3	2	3	2	3	2	2	2	1	3	2	0	1	3	1	2	2	3	3	2	2	3	3	2	2	3	3	0	2	3	1	0	1	2	2	1	2	4
LdBPK_320017700.1	LdBPK_320017700.1	11	11	proteasome regulatory non-ATP-ase subunit, putative	5	3	4	3	5	3	5	2	3	3	6	3	4	3	5	3	3	1	1	1	3	3	2	2	6	3	3	2	2	2	5	4	3	5	4	3	4	4	6	3	5	4	5	3	4
LdBPK_040007900.1	LdBPK_040007900.1	7	7	Mitochondrial 39-S ribosomal protein L47 (MRP-L47), putative	4	3	3	2	5	3	3	1	2	4	4	3	3	2	4	4	2	2	0	2	2	2	5	2	4	4	2	0	1	2	1	3	1	2	2	2	2	1	2	2	2	3	4	3	3
LdBPK_280034600.1	LdBPK_280034600.1	8	8	Uncharacterized ACR, COG1678, putative	2	1	2	4	5	2	6	4	3	4	5	4	4	1	3	4	3	2	1	4	3	4	5	4	6	5	5	2	5	5	4	6	2	4	4	2	3	4	4	3	4	3	2	1	2
LdBPK_310035700.1	LdBPK_310035700.1	7	7	2-oxoglutarate dehydrogenase, e3 component, lipoamidedehydrogenase-like protein	4	2	5	4	3	3	4	5	3	3	3	4	5	4	3	2	4	2	1	2	1	2	2	2	2	3	2	1	3	3	4	4	4	4	3	4	1	3	4	1	4	5	4	2	5
LdBPK_010009700.1	LdBPK_010009700.1	35	35	conserved protein	15	13	17	14	17	14	19	14	15	16	16	20	13	13	17	20	16	12	5	16	22	18	17	17	21	25	18	8	11	11	13	20	13	13	13	13	13	12	17	13	13	17	15	13	17
LdBPK_300018200.1	LdBPK_300018200.1	2	2	calcium-binding protein, putative	1	0	2	1	2	1	1	1	2	2	1	1	1	1	1	1	2	1	1	2	1	1	1	2	2	1	1	1	1	2	1	2	1	2	1	1	0	2	2	0	1	1	1	0	2
LdBPK_290028400.1	LdBPK_290028400.1	10	10	UDP-glucose:Glycoprotein Glucosyltransferase/Glycosyl transferase family 8, putative	2	2	6	3	6	6	3	5	6	8	4	3	4	4	5	4	4	3	1	2	4	4	6	4	6	5	1	2	2	4	4	5	7	4	3	4	4	4	3	2	3	5	2	2	6
LdBPK_260017300.1	LdBPK_260017300.1	5	5	hypothetical protein, conserved	1	1	2	2	2	2	2	1	1	2	4	3	3	4	2	3	1	1	1	1	1	3	2	1	1	4	2	1	1	2	3	3	3	3	4	3	4	3	3	4	4	3	1	1	2
LdBPK_290028700.1	LdBPK_290028700.1	3	3	C-8 sterol isomerase-like protein	3	1	3	3	3	2	3	1	3	3	3	2	2	3	3	3	3	0	0	1	2	2	3	2	2	3	3	0	2	1	3	2	2	3	3	1	2	3	3	2	3	2	3	1	3
LdBPK_300009900.1	LdBPK_300009900.1	29	29	aspartyl-tRNA synthetase, putative	15	10	17	20	19	16	20	16	18	20	16	18	16	17	21	19	18	13	9	14	21	19	19	18	24	23	17	7	11	15	17	21	19	20	17	16	20	18	17	16	17	17	15	10	17
LdBPK_270031900.1	LdBPK_270031900.1	7	7	WD-repeat protein	6	2	4	6	5	3	5	3	5	6	3	4	4	5	5	5	5	3	3	4	2	4	5	6	5	3	3	3	3	4	3	5	6	5	6	3	5	6	5	4	5	5	6	2	4
LdBPK_330014400.1	LdBPK_330014400.1	7	7	hypothetical protein, conserved	1	0	2	1	2	3	2	1	2	2	2	0	2	1	2	2	1	0	0	1	5	3	3	3	4	4	2	2	1	2	1	3	1	1	3	1	1	1	1	1	1	3	1	0	2
LdBPK_030007100.1	LdBPK_030007100.1	28	28	long-chain-fatty-acid-CoA ligase, putative	12	7	11	11	17	8	14	10	12	8	13	10	10	10	13	10	13	6	6	6	11	12	16	13	15	14	10	7	9	9	13	14	16	11	8	8	9	8	15	11	13	12	12	7	11
LdBPK_350006100.1	LdBPK_350006100.1	10	10	Ubiquinol-cytochrome C reductase complex 14kD subunit, putative	4	2	5	5	5	6	4	4	4	4	6	5	6	6	6	4	5	4	3	2	4	6	5	5	6	6	4	1	4	4	6	6	4	6	6	3	5	6	6	6	6	8	4	2	5
LdBPK_050015000.1	LdBPK_050015000.1	5	5	3-mercaptopyruvate sulfurtransferase	3	3	4	3	3	4	3	2	3	3	3	3	2	1	3	3	2	1	2	1	3	2	5	4	3	3	2	1	2	2	2	3	3	2	4	4	4	3	3	4	4	4	3	3	4
LdBPK_210028100.1	LdBPK_210028100.1	41	41	beta tubulin	28	31	31	28	28	33	34	33	27	32	24	33	22	26	32	31	31	32	32	34	34	30	31	33	34	30	30	39	31	30	28	28	28	25	27	25	25	28	27	28	32	32	28	31	31
LdBPK_360031400.1;LdBPK_360031300.1	LdBPK_360031400.1;LdBPK_360031300.1	12;12	12;12	sterol 24-c-methyltransferase, putative;sterol 24-c-methyltransferase, putative	10	7	10	10	9	10	12	9	8	10	9	8	9	10	11	11	10	6	6	7	9	10	10	8	11	9	7	6	7	9	9	11	9	11	10	8	10	9	10	10	9	8	10	7	10
LdBPK_180011300.1	LdBPK_180011300.1	7	7	ATP-dependent zinc metallopeptidase, putative	2	2	3	3	4	1	4	3	3	5	3	4	2	2	4	3	2	2	2	2	3	2	3	4	5	4	4	1	2	2	3	4	2	3	2	0	2	4	2	2	3	3	2	2	3
LdBPK_230024000.1	LdBPK_230024000.1	2	2	Qb-SNARE protein, putative	2	2	1	1	2	1	1	1	1	2	2	2	1	1	2	2	1	1	1	2	2	2	2	2	2	2	2	2	0	1	1	2	0	0	2	1	2	2	2	1	1	2	2	2	1
LdBPK_040017200.1	LdBPK_040017200.1	8	8	RNA-binding protein, putative	6	7	6	5	6	7	6	5	7	6	7	4	6	6	5	5	7	4	5	6	5	5	6	6	6	6	6	4	6	6	6	6	6	5	5	7	6	5	6	7	6	6	6	7	6
LdBPK_060017400.1	LdBPK_060017400.1	3	3	nuclear transport factor 2 protein, putative	1	3	1	1	2	1	2	0	1	1	2	2	0	1	1	2	1	1	1	1	2	1	2	2	2	2	2	2	1	1	1	1	1	1	1	0	1	2	2	2	1	2	1	3	1
LdBPK_050013600.1	LdBPK_050013600.1	7	7	zinc-finger of a C2HC-type, putative	3	2	2	3	3	0	2	2	3	3	2	4	3	3	3	7	1	2	2	2	3	2	2	4	6	2	2	2	2	3	3	5	2	2	3	2	4	2	2	2	2	1	3	2	2
LdBPK_350008700.1	LdBPK_350008700.1	19	19	ATP-dependent DEAD-box RNA helicase, putative	10	11	12	12	12	12	16	11	12	12	12	15	11	12	13	13	12	10	9	10	14	13	11	13	15	13	13	10	10	11	12	14	11	11	12	10	13	12	11	12	11	12	10	11	12
LdBPK_290014200.1	LdBPK_290014200.1	24	24	5-histidylcysteine sulfoxide synthase, putative	16	6	15	17	16	14	13	8	5	14	14	14	12	14	18	19	9	6	4	4	14	15	19	17	19	18	13	5	12	6	16	17	17	16	11	9	15	17	15	13	16	16	16	6	15
LdBPK_260023900.1	LdBPK_260023900.1	5	5	Present in the outer mitochondrial membrane proteome 2	1	2	2	2	1	2	3	3	3	3	1	2	2	2	2	3	2	2	1	2	2	3	2	2	2	3	3	1	1	0	2	3	2	3	2	2	2	3	3	2	3	3	1	2	2
LdBPK_320025000.1	LdBPK_320025000.1	15	15	hypothetical protein, conserved	7	3	5	5	11	8	13	9	8	9	6	8	5	6	9	11	8	5	4	9	9	10	7	8	10	10	9	4	9	7	8	13	8	9	8	4	8	7	7	8	7	9	7	3	5
LdBPK_270018700.1	LdBPK_270018700.1	33	33	KH domain/Helicase conserved C-terminal domain containing protein, putative	19	20	25	20	19	19	22	14	18	22	20	22	16	22	24	23	20	15	16	18	21	20	18	19	26	21	19	15	19	16	23	27	20	17	20	17	17	20	22	18	21	21	19	20	25
LdBPK_140008500.1	LdBPK_140008500.1	8	8	threonine synthase, putative	1	1	1	0	1	0	2	0	0	0	1	1	0	1	2	2	0	1	0	0	2	1	1	1	4	2	1	0	1	1	3	2	0	0	2	1	0	2	2	2	1	1	1	1	1
LdBPK_300038000.1	LdBPK_300038000.1	12	12	RNA-binding protein 42 (RNA-binding motif protein 42), putative	6	8	8	5	9	8	9	5	6	8	7	9	6	7	10	8	6	6	4	6	9	9	10	9	10	11	8	9	6	7	9	8	7	8	8	8	9	8	7	7	8	8	6	8	8
LdBPK_200018100.1;LdBPK_200018000.1	LdBPK_200018100.1	7;1	7;1	small myristoylated protein-1	2	5	2	2	1	2	5	4	2	2	1	4	2	1	2	1	6	5	5	4	2	2	3	3	1	2	4	5	4	2	1	2	2	1	1	2	1	1	2	1	2	2	2	5	2
LdBPK_190012200.1	LdBPK_190012200.1	7	7	hypothetical protein, conserved	2	2	2	2	3	2	2	1	2	1	2	2	2	2	3	3	3	2	0	2	3	3	4	2	3	2	1	1	2	3	2	3	2	2	4	3	2	3	2	2	2	1	2	2	2
LdBPK_200022600.1	LdBPK_200022600.1	13	13	CHORD, putative	9	7	10	11	11	11	10	7	8	10	10	9	9	9	10	8	7	5	5	7	8	7	7	9	12	9	6	4	7	6	8	11	7	6	12	9	10	10	10	10	8	8	9	7	10
LdBPK_330034700.1	LdBPK_330034700.1	8	8	UDP-N-acetylglucosamine pyrophosphorylase, putative	0	2	0	4	5	1	3	0	0	4	0	2	1	0	0	3	1	0	0	1	5	3	3	3	4	4	4	0	1	2	1	4	1	0	1	2	2	3	0	2	1	2	0	2	0
LdBPK_200021000.1	LdBPK_200021000.1	7	7	ribosome biogenesis protein, putative	2	1	4	3	5	4	2	1	3	3	4	3	4	3	3	3	1	2	0	2	2	3	2	1	4	4	1	1	0	1	1	4	3	2	3	2	2	4	4	3	4	2	2	1	4
LdBPK_290025000.1;LdBPK_110017800.1	LdBPK_290025000.1;LdBPK_110017800.1	6;6	6;6	40S ribosomal protein S15A, putative;40S ribosomal protein S15A, putative	3	4	5	4	3	5	5	3	4	2	4	5	4	3	5	4	3	1	0	2	4	2	3	3	5	4	2	2	2	2	3	4	2	4	4	4	4	4	3	5	4	5	3	4	5
LdBPK_300023400.1	LdBPK_300023400.1	4	4	small GTP-binding protein Rab28, putative	2	1	3	2	4	2	2	2	3	2	2	2	2	2	3	3	1	1	1	2	3	2	2	2	4	3	1	1	2	2	2	3	3	2	3	3	3	3	3	2	3	2	2	1	3
LdBPK_160010500.1	LdBPK_160010500.1	25	25	orotidine-5-phosphate decarboxylase/orotate phosphoribosyltransferase, putative	14	12	17	14	14	16	17	14	14	13	11	14	8	11	15	16	13	10	9	10	18	14	15	13	19	17	15	12	12	12	14	17	14	11	10	10	11	12	11	10	16	14	14	12	17
LdBPK_280038300.1	LdBPK_280038300.1	4	4	hypothetical protein, conserved	3	0	3	3	3	4	2	3	4	4	4	0	4	2	2	3	3	0	0	0	1	1	1	1	2	1	1	0	3	3	3	2	4	3	3	4	2	2	3	2	3	3	3	0	3
LdBPK_350008100.1	LdBPK_350008100.1	2	2	Ankyrin repeats (3 copies), putative	2	0	2	2	2	0	1	0	2	2	1	1	1	1	2	2	1	0	0	0	2	2	1	1	2	1	1	0	0	0	1	1	1	2	2	1	2	1	2	1	1	2	2	0	2
LdBPK_300021500.1	LdBPK_300021500.1	3	3	phosphopantothenoylcysteine decarboxylase, putative	3	2	2	2	3	3	3	2	2	2	3	3	2	2	3	2	2	2	1	1	3	3	2	3	3	3	3	3	3	2	2	3	2	2	2	1	3	2	3	3	2	1	3	2	2
LdBPK_030011800.1	LdBPK_030011800.1	46	46	DEAD/DEAH box helicase/Type III restriction enzyme, res subunit, putative	25	11	28	23	33	21	29	11	12	20	27	20	22	19	32	31	18	14	4	13	21	26	26	20	33	26	12	9	10	7	24	30	21	22	19	18	22	29	22	21	22	22	25	11	28
LdBPK_140012200.1	LdBPK_140012200.1	3	3	fatty acid elongase, putative	2	1	3	2	3	3	2	2	2	3	3	1	3	2	2	3	1	1	1	1	1	2	2	2	2	2	3	1	3	3	3	3	2	3	2	3	3	3	3	3	3	2	2	1	3
LdBPK_340014300.1;LdBPK_340014000.1	LdBPK_340014300.1;LdBPK_340014000.1	24;24	24;24	elongation factor 1-beta;elongation factor 1-beta	14	16	15	13	15	12	13	12	12	15	14	16	13	12	14	14	13	14	13	12	15	14	13	15	13	13	12	15	12	11	13	14	15	13	13	13	13	13	14	12	14	12	14	16	15
LdBPK_300015900.1	LdBPK_300015900.1	7	7	ubiquitin conjugation factor E4 B, putative	4	1	3	5	2	2	3	2	1	2	3	2	2	2	4	4	0	1	0	0	1	4	4	3	4	3	1	0	1	1	2	3	1	2	1	0	1	4	3	1	1	4	4	1	3
LdBPK_130009200.1	LdBPK_130009200.1	21	21	C2 domain containing protein, putative	9	6	10	9	10	5	11	9	8	12	9	8	6	8	9	8	9	9	7	13	12	13	11	9	14	11	11	7	10	12	7	7	10	5	10	7	11	10	11	7	11	9	9	6	10
LdBPK_150020700.1	LdBPK_150020700.1	7	7	ribosomal protein S6, putative	2	3	3	3	4	3	3	3	4	3	2	4	3	2	4	4	3	2	2	3	3	3	3	4	5	3	4	5	4	4	2	4	3	2	3	2	4	2	3	3	3	3	2	3	3
LdBPK_330026400.1	LdBPK_330026400.1	7	7	macrophage migration inhibitory factor-like protein	3	0	4	3	3	2	5	4	3	4	2	0	1	3	3	2	3	0	0	1	7	2	4	4	5	5	6	0	3	4	2	4	4	3	3	1	3	3	1	1	3	1	3	0	4
LdBPK_240006100.1	LdBPK_240006100.1	7	7	guanine nucleotide-binding beta subunit-like protein	4	1	3	4	4	3	3	2	4	4	3	3	6	4	5	4	4	2	2	2	2	2	5	3	3	2	2	1	3	3	4	5	4	3	4	4	3	4	4	3	3	6	4	1	3
LdBPK_230018300.1	LdBPK_230018300.1	12	12	hypothetical protein, conserved	8	6	6	4	9	6	9	3	8	7	5	7	6	6	9	8	9	3	3	6	7	6	8	9	7	9	8	2	5	6	7	9	7	6	5	6	6	8	9	4	7	7	8	6	6
LdBPK_160010200.1	LdBPK_160010200.1	18	18	hypothetical protein, conserved	9	9	13	11	10	10	12	9	13	10	11	10	11	11	13	11	13	11	9	9	12	11	10	9	11	10	12	10	12	8	11	11	11	11	10	10	10	12	11	10	13	8	9	9	13
LdBPK_260022200.1	LdBPK_260022200.1	13	13	cytochrome c oxidase subunit V, putative	7	8	6	6	7	8	9	9	7	8	7	12	6	6	7	9	7	8	8	10	8	6	7	8	8	7	7	8	6	6	6	8	6	6	8	6	7	7	7	8	6	9	7	8	6
LdBPK_190005100.1	LdBPK_190005100.1	3	2	hypothetical protein	2	2	2	2	2	2	2	3	2	3	2	3	1	1	3	2	2	2	2	2	2	2	2	3	2	3	3	3	3	3	2	3	2	2	2	2	2	2	3	2	2	3	2	2	2
LdBPK_210026600.1	LdBPK_210026600.1	5	2	60S ribosomal protein L32	5	2	5	5	5	4	4	0	3	4	3	5	2	2	5	5	3	1	0	3	4	5	3	4	5	5	3	2	1	1	4	5	4	3	5	3	4	5	5	3	4	4	2	0	2
LdBPK_220016100.1	LdBPK_220016100.1	5	5	small nuclear ribonucleoprotein, putative	4	3	2	2	2	3	3	3	4	4	2	5	2	3	3	4	3	2	3	2	3	3	2	2	3	5	4	1	3	2	2	4	1	2	3	2	1	2	2	2	2	2	4	3	2
LdBPK_290018500.1	LdBPK_290018500.1	32	30	Heat shock protein 100 kDa	17	18	18	17	19	17	23	19	19	21	11	20	10	12	19	19	22	18	19	18	23	15	17	19	21	19	22	13	16	17	13	21	16	14	12	10	15	18	17	12	14	15	16	16	17
LdBPK_330007700.1	LdBPK_330007700.1	10	10	RGG-containing protein 2, putative	4	4	3	4	5	1	3	2	3	3	3	3	2	2	5	5	3	2	1	2	4	3	3	3	7	4	4	3	3	2	2	3	2	2	3	3	3	4	2	3	2	2	4	4	3
LdBPK_060009000.1	LdBPK_060009000.1	15	15	glutamine synthetase, putative	9	5	8	8	10	7	12	5	8	8	8	13	6	8	11	12	10	6	5	7	11	10	8	9	11	12	9	4	9	5	6	10	9	8	8	6	8	9	10	6	9	9	9	5	8
LdBPK_330028100.1	LdBPK_330028100.1	7	7	ribosome assembly protein RRB1, putative	4	2	5	2	5	4	4	3	4	3	3	2	4	1	1	1	2	1	1	1	5	5	5	4	4	4	4	1	2	2	2	3	1	0	2	2	2	4	1	0	2	2	4	2	5
LdBPK_240014600.1	LdBPK_240014600.1	5	5	Archaic Translocase of outer membrane 14 kDa subunit, putative	2	0	3	3	4	2	2	0	3	3	1	2	3	4	3	2	2	0	0	0	1	1	3	3	4	2	3	0	0	2	3	4	2	2	4	0	4	2	2	2	2	1	2	0	3
LdBPK_340044200.1	LdBPK_340044200.1	29	29	vacuolar ATP synthase catalytic subunit A, putative	17	18	21	19	21	23	22	21	24	23	18	22	22	20	25	23	24	19	16	23	15	22	20	22	19	23	24	12	20	18	18	19	19	22	22	16	18	20	19	23	22	22	17	18	21
LdBPK_190019200.1;LdBPK_190019800.1;LdBPK_190019700.1;LdBPK_190019600.1;LdBPK_190019500.1;LdBPK_190019400.1;LdBPK_190019300.1	LdBPK_190019200.1;LdBPK_190019800.1;LdBPK_190019700.1;LdBPK_190019600.1;LdBPK_190019500.1;LdBPK_190019400.1;LdBPK_190019300.1	4;4;4;4;4;4;4	4;4;4;4;4;4;4	glycerol uptake protein, putative;glycerol uptake protein, putative;glycerol uptake protein, putative;glycerol uptake protein, putative;glycerol uptake protein, putative;glycerol uptake protein, putative;glycerol uptake protein, putative	3	2	2	3	3	2	2	4	3	3	3	1	3	2	3	3	3	3	2	3	2	2	3	2	3	2	2	0	1	2	3	3	3	3	3	3	3	3	2	3	2	2	3	2	2
LdBPK_270016600.1	LdBPK_270016600.1	9	9	intraflagellar transport protein 88, putative	4	4	5	5	3	4	5	6	7	7	4	4	5	5	6	4	5	5	3	5	4	4	5	4	4	4	4	2	7	4	4	3	3	4	3	3	3	5	4	4	3	4	4	4	5
LdBPK_090013100.1	LdBPK_090013100.1	19	19	ubiquitin ligase, putative	6	3	7	6	9	6	7	4	4	7	6	5	9	6	8	6	8	6	3	5	5	6	7	5	11	8	8	5	9	8	8	12	8	8	3	4	2	5	6	7	6	4	6	3	7
LdBPK_100018200.1	LdBPK_100018200.1	4	4	hypothetical protein, conserved	3	3	2	1	3	2	3	2	1	3	2	3	2	2	3	3	2	3	1	3	2	3	2	3	3	3	2	1	2	2	2	2	2	1	2	2	2	2	2	2	2	3	3	3	2
LdBPK_160020700.1	LdBPK_160020700.1	11	11	kinesin, putative	5	2	6	7	10	4	5	5	4	6	6	4	5	5	7	6	4	3	2	3	6	7	9	8	10	7	4	3	5	8	5	8	6	6	6	6	6	4	4	7	5	6	5	2	6
LdBPK_240005200.1	LdBPK_240005200.1	3	3	hypothetical protein, conserved	2	2	2	2	1	3	3	2	1	2	2	2	1	2	2	3	2	2	1	2	3	1	2	2	2	2	2	1	2	1	2	3	3	1	2	1	1	1	2	2	2	2	2	2	2
LdBPK_200017800.1	LdBPK_200017800.1	7	7	small myristoylated protein 4, putative	4	4	4	6	5	5	6	4	4	5	4	7	5	4	4	6	4	4	4	4	7	5	5	5	5	6	4	2	4	4	4	4	3	3	5	5	5	5	4	5	5	5	4	4	4
LdBPK_330018200.1	LdBPK_330018200.1	3	3	hypothetical protein, conserved	1	2	2	2	1	2	2	2	2	1	1	2	1	1	1	1	1	2	2	3	2	2	2	2	1	2	2	3	1	1	1	2	1	1	1	1	1	1	1	1	1	1	1	2	2
LdBPK_050014000.1	LdBPK_050014000.1	7	7	Mono-functional DNA-alkylating methyl methanesulfonate N-term/CPSF A subunit region containing protein, putative	3	1	2	3	3	3	1	2	2	6	3	3	3	3	3	3	3	1	1	2	2	0	4	4	4	3	3	1	2	1	1	3	1	2	6	2	3	3	4	3	2	4	3	1	2
LdBPK_280005100.1	LdBPK_280005100.1	1	1	Present in the outer mitochondrial membrane proteome 15	1	1	1	1	1	1	1	1	1	1	1	1	1	1	1	1	1	1	1	1	1	1	0	1	1	1	1	1	0	1	1	1	1	1	1	1	1	1	1	1	1	1	1	1	1
LdBPK_130021000.1	LdBPK_130021000.1	10	10	ubiquitin-conjugating enzyme, putative	8	6	6	7	4	5	6	4	6	7	5	6	5	6	7	7	5	4	5	6	6	5	6	5	6	6	6	3	5	4	6	6	5	6	5	5	6	6	6	5	6	6	8	6	6
LdBPK_100017500.1	LdBPK_100017500.1	4	4	RNA-binding protein-like protein	1	1	3	2	2	2	0	1	1	1	2	3	3	2	3	2	1	0	0	1	0	2	2	1	2	3	1	0	2	2	3	1	0	3	3	2	2	3	2	2	2	1	1	1	3
LdBPK_120006100.1	LdBPK_120006100.1	3	3	Plus-3 domain/Zinc finger, C3HC4 type (RING finger) containing protein, putative	1	0	1	2	2	1	3	1	1	2	1	1	1	2	0	1	0	0	0	1	0	1	1	0	3	2	1	0	1	2	1	2	1	1	1	0	1	2	1	1	1	0	1	0	1
LdBPK_230016300.1	LdBPK_230016300.1	4	4	hypothetical protein, conserved	3	3	3	4	4	2	4	4	4	4	2	2	1	2	3	3	4	1	2	3	3	2	4	3	4	4	4	1	4	2	2	3	2	3	3	2	2	2	2	2	2	2	3	3	3
LdBPK_350009200.1;LdBPK_350009100.1	LdBPK_350009200.1;LdBPK_350009100.1	21;21	21;21	40S ribosomal protein S3A, putative;40S ribosomal protein S3A, putative	11	11	11	11	11	13	12	10	11	12	11	15	10	10	12	12	13	11	10	10	14	13	12	12	13	12	11	16	10	8	11	12	11	12	13	12	12	12	11	11	12	12	11	11	11
LdBPK_200006100.1	LdBPK_200006100.1	26	26	phosphoglycerate kinase C, glycosomal	18	17	19	19	20	17	21	19	19	20	20	18	19	18	20	20	18	20	18	21	20	18	17	19	21	20	19	18	19	19	18	19	17	16	19	18	17	16	18	16	19	17	18	17	19
LdBPK_120011200.1	LdBPK_120011200.1	3	3	hypothetical protein, conserved	3	1	2	2	1	2	2	2	2	1	2	1	0	1	2	1	2	0	0	0	1	1	1	1	1	2	1	0	1	1	1	1	2	1	1	2	2	1	1	2	1	1	3	1	2
LdBPK_360074100.1;LdBPK_360074000.1;LdBPK_360073900.1;LdBPK_360073700.1;LdBPK_360073600.1;LdBPK_360073500.1;LdBPK_360073800.1;LdBPK_360073400.1;LdBPK_360074200.1	LdBPK_360074100.1;LdBPK_360074000.1;LdBPK_360073900.1;LdBPK_360073700.1;LdBPK_360073600.1;LdBPK_360073500.1;LdBPK_360073800.1;LdBPK_360073400.1;LdBPK_360074200.1	7;7;7;7;7;7;6;5;5	7;7;7;7;7;7;6;5;5	glucose transporter 2;glucose transporter 2;glucose transporter 2;glucose transporter 2;glucose transporter 2;glucose transporter 2;glucose transporter 2;glucose transporter 2;glucose transporter 2	4	2	6	6	5	6	4	5	4	5	5	4	3	3	4	5	4	4	1	2	5	5	5	4	4	4	4	2	3	4	5	5	6	4	4	4	2	4	5	5	5	4	4	2	6
LdBPK_130013400.1	LdBPK_130013400.1	17	17	hypothetical protein, conserved	8	7	10	11	6	9	9	6	9	8	7	8	7	7	11	9	8	7	8	9	10	11	9	10	11	11	8	6	9	8	7	10	7	9	8	8	8	6	9	7	11	11	8	7	10
LdBPK_060005000.1	LdBPK_060005000.1	14	8	histone H4	8	9	9	8	8	9	10	10	10	9	8	9	10	8	8	8	10	10	8	9	9	8	9	10	8	8	10	13	10	10	8	8	8	9	8	9	7	8	7	8	8	10	5	3	6
LdBPK_320045700.1	LdBPK_320045700.1	21	21	Unconventional myosin	13	6	12	17	12	9	14	9	12	10	11	8	6	11	11	9	9	7	4	8	13	12	10	10	14	15	15	4	10	8	12	16	11	9	13	9	9	10	9	12	10	7	13	6	12
LdBPK_220019800.1	LdBPK_220019800.1	14	14	centrin-4, putative	9	8	8	9	8	11	8	11	13	10	9	10	9	7	8	11	11	10	9	11	10	11	8	11	8	10	9	6	9	10	10	9	8	9	10	9	9	10	8	10	9	10	9	8	8
LdBPK_290018200.1	LdBPK_290018200.1	26	26	Hsp70 protein/TPR repeat/Tetratricopeptide repeat, putative	14	11	17	14	14	16	17	9	16	18	17	15	13	13	17	18	16	14	7	13	16	17	15	17	23	20	18	8	11	13	14	19	14	13	16	16	13	16	14	15	15	17	14	11	17
LdBPK_050008500.1	LdBPK_050008500.1	29	29	trypanothione reductase	13	12	14	16	13	17	22	13	15	13	12	18	13	14	18	19	16	13	14	18	19	13	15	14	18	16	18	12	18	12	13	17	13	14	18	11	17	15	13	16	17	19	13	12	14
LdBPK_160016800.1	LdBPK_160016800.1	9	9	tyrosyl or methionyl-tRNA synthetase-like protein	7	5	5	7	6	6	7	3	4	7	3	6	5	4	7	7	5	3	2	2	7	6	6	6	7	8	7	5	4	3	5	7	4	5	6	6	5	5	5	5	6	6	7	5	5
LdBPK_320036900.1	LdBPK_320036900.1	5	5	ATP binding protein-like protein	3	3	4	2	3	3	2	3	3	3	4	4	3	2	3	3	3	2	2	3	3	4	4	2	5	4	4	2	2	2	2	4	3	3	3	2	3	3	3	2	3	4	3	3	4
LdBPK_080005400.1	LdBPK_080005400.1	2	2	hypothetical protein, conserved	1	1	2	1	1	1	1	1	1	1	1	1	1	1	1	1	1	0	0	1	2	1	1	1	2	1	1	0	0	1	1	1	1	1	2	1	1	1	1	1	0	1	1	1	2
LdBPK_330022400.1	LdBPK_330022400.1	9	9	hypothetical protein, conserved	4	3	3	4	5	3	6	3	5	6	1	4	1	2	2	4	1	1	2	3	5	6	3	5	7	7	7	6	4	5	1	5	3	3	3	4	3	4	3	1	3	1	4	3	3
LdBPK_210021500.1	LdBPK_210021500.1	11	11	ATP synthase, putative	5	0	7	6	4	5	9	4	6	5	4	5	5	5	7	8	6	4	4	4	5	7	5	6	9	7	6	3	6	4	3	8	3	5	7	3	6	6	6	5	5	4	5	0	7
LdBPK_090010600.1	LdBPK_090010600.1	18	18	hypothetical protein, conserved	7	4	7	8	8	4	10	7	7	10	8	7	5	7	8	8	7	5	5	7	11	10	8	7	13	11	12	5	6	5	11	9	8	8	7	4	7	7	8	4	6	7	7	4	7
LdBPK_190015600.1;LdBPK_190015700.1	LdBPK_190015600.1;LdBPK_190015700.1	18;17	10;10	4-coumarate:coa ligase-like protein;4-coumarate:coa ligase-like protein	8	3	8	8	9	6	15	9	9	13	6	8	7	4	10	9	10	9	10	11	10	9	8	7	12	10	14	8	12	10	8	11	7	5	7	6	5	4	7	6	9	7	3	1	3
LdBPK_070008700.1	LdBPK_070008700.1	15	15	ATP-dependent DEAD/H RNA helicase, putative	11	5	12	14	12	12	12	7	8	8	12	11	11	12	12	11	10	6	5	8	7	12	13	10	13	13	9	6	11	7	12	14	10	11	12	8	13	11	10	12	10	13	11	5	12
LdBPK_300024000.1	LdBPK_300024000.1	6	6	Intraflagellar transport complex B protein 46 C terminal, putative	4	2	4	4	5	2	2	5	5	4	3	5	3	3	4	5	5	3	4	5	5	4	4	4	4	6	4	3	3	5	2	4	4	2	3	4	5	4	4	3	4	3	4	2	4
LdBPK_020010900.1	LdBPK_020010900.1	10	10	hypothetical protein, conserved	3	2	1	2	4	3	3	4	2	6	2	3	4	2	3	3	5	5	3	6	4	6	5	4	7	6	8	5	6	8	3	3	3	2	4	3	4	2	1	2	1	2	3	2	1
LdBPK_270012000.1	LdBPK_270012000.1	8	8	hypothetical protein, conserved	4	4	6	6	7	4	4	2	1	4	5	5	5	6	7	5	2	1	2	1	4	3	5	4	7	6	3	3	1	2	5	6	5	4	4	4	5	5	6	3	6	6	4	4	6
LdBPK_070012300.1	LdBPK_070012300.1	2	2	Qa-SNARE protein, putative	0	0	0	0	1	0	1	1	0	2	1	1	1	0	1	0	0	1	1	0	1	2	1	1	2	2	2	1	1	2	0	1	0	1	1	1	1	1	0	0	0	1	0	0	0
LdBPK_240020800.1;LdBPK_240020700.1	LdBPK_240020800.1;LdBPK_240020700.1	14;14	14;14	translationally controlled tumor protein (TCTP), putative;translationally controlled tumor protein (TCTP), putative	7	10	8	6	8	10	7	9	7	8	6	14	5	6	8	8	7	9	9	7	10	8	9	10	10	10	9	11	6	5	8	7	6	6	7	6	7	7	8	7	8	9	7	10	8
LdBPK_300011500.1	LdBPK_300011500.1	5	5	ribosome biogenesis regulatory protein (RRS1), putative	3	3	3	1	3	3	1	1	1	3	3	4	3	3	3	4	2	0	0	2	3	3	3	3	4	3	1	2	1	1	2	4	3	3	3	3	3	3	2	2	3	3	3	3	3
LdBPK_340012500.1	LdBPK_340012500.1	11	11	flagellar attachment zone protein, putative	3	5	3	2	7	5	6	6	6	6	5	7	6	5	5	3	6	9	6	7	4	6	4	5	4	3	6	6	7	7	3	6	3	4	4	5	2	4	3	5	4	4	3	5	3
LdBPK_120005600.1	LdBPK_120005600.1	9	9	ribonuclease mar1	6	6	7	7	7	5	9	6	6	8	5	8	4	4	8	8	5	5	4	6	7	6	6	6	7	7	7	1	5	6	6	7	5	5	4	3	5	6	5	6	4	5	6	6	7
LdBPK_340022300.1;LdBPK_340022200.1	LdBPK_340022300.1;LdBPK_340022200.1	10;10	10;10	p25-alpha, putative;p25-alpha, putative	6	9	6	6	6	9	10	9	7	6	7	8	5	6	6	7	10	9	9	10	9	8	6	8	7	8	10	8	10	9	6	6	7	7	7	6	6	7	6	6	9	9	6	9	6
LdBPK_080015600.1	LdBPK_080015600.1	10	10	AAA domain (dynein-related subfamily)/von Willebrand factor type A domain containing protein, putative	0	1	1	2	2	2	3	0	2	5	6	1	3	4	2	3	2	0	0	2	5	6	5	5	5	5	3	2	5	2	2	2	1	0	2	2	1	1	2	0	3	2	0	1	1
LdBPK_270015900.1	LdBPK_270015900.1	12	12	cysteine desulfurase, putative	6	4	7	6	8	6	7	5	5	6	7	7	7	6	9	6	6	5	4	6	6	9	6	6	7	9	7	6	7	6	6	9	5	6	6	4	8	7	7	8	8	6	6	4	7
LdBPK_210023700.1;LdBPK_200020800.1	LdBPK_210023700.1;LdBPK_200020800.1	4;4	4;4	40S ribosomal protein S11, putative;40S ribosomal protein S11, putative	4	2	3	3	3	2	2	3	2	3	3	4	3	3	3	4	2	2	2	2	4	3	4	3	3	3	4	2	3	2	3	3	2	2	2	2	3	3	3	3	4	2	4	2	3
LdBPK_280017700.1	LdBPK_280017700.1	48	48	heat-shock protein hsp70, putative	31	30	32	34	32	32	40	29	36	35	32	36	24	29	33	36	30	29	30	30	40	32	36	35	35	33	35	30	34	26	35	34	34	30	34	26	33	34	33	28	32	30	31	30	32
LdBPK_090011400.1	LdBPK_090011400.1	7	7	cyclin 1	3	1	1	3	3	3	1	2	2	4	1	5	1	2	5	4	1	1	1	3	0	4	1	0	5	3	4	1	2	1	3	2	3	2	0	1	2	0	1	1	1	1	3	1	1
LdBPK_130018400.1	LdBPK_130018400.1	15	15	Dpy-30 motif containing protein, putative	8	5	6	6	7	6	8	4	8	9	7	7	3	6	9	8	8	5	5	6	9	11	9	8	10	8	9	10	8	5	4	6	4	5	7	5	5	4	6	4	7	6	8	5	6
LdBPK_140021000.1	LdBPK_140021000.1	35	35	C2 domain containing protein, putative	19	15	16	21	22	20	22	17	23	24	18	21	16	18	21	21	23	13	15	17	22	18	19	18	23	24	26	21	19	18	19	26	18	19	18	18	18	20	14	21	17	21	19	15	16
LdBPK_350051100.1	LdBPK_350051100.1	5	5	hypothetical protein, conserved	1	1	3	2	2	1	3	1	2	2	0	2	2	1	1	2	2	1	1	3	2	2	1	2	2	3	2	1	2	2	1	2	1	1	2	1	1	1	2	0	1	0	1	1	3
LdBPK_350051500.1	LdBPK_350051500.1	16	16	SET domain containing protein, putative	6	2	6	7	7	7	0	1	2	5	6	3	3	6	5	6	0	0	0	0	3	8	6	5	5	8	2	1	2	2	2	4	4	3	5	2	3	3	6	5	4	3	6	2	6
LdBPK_080016000.1;LdBPK_080015900.1;LdBPK_080015800.1;LdBPK_080015700.1	LdBPK_080016000.1;LdBPK_080015900.1;LdBPK_080015800.1	7;7;6;3	7;7;6;3	cysteine peptidase B (CPB);cysteine peptidase B (CPB);cysteine peptidase B (CPB)	2	2	2	5	3	1	3	2	2	4	1	3	2	1	5	4	1	2	1	1	4	3	1	4	5	3	4	0	2	1	1	4	2	1	2	1	1	1	1	3	1	2	2	2	2
LdBPK_320035600.1	LdBPK_320035600.1	3	3	phosphatidate cytidylyltransferase-like protein	1	1	1	2	2	0	2	1	1	1	0	1	1	0	1	1	1	1	0	1	0	1	0	2	0	2	1	0	1	1	1	2	2	1	1	0	0	1	1	1	2	1	1	1	1
LdBPK_180007100.1	LdBPK_180007100.1	4	4	RNA-binding protein 29, putative	2	1	2	2	2	2	2	1	0	1	1	2	1	1	3	2	1	1	1	1	2	1	1	1	2	2	1	1	2	1	1	2	1	1	1	1	1	1	1	1	1	1	2	1	2
LdBPK_340005200.1	LdBPK_340005200.1	3	3	protein kinase, putative	1	1	2	2	1	1	1	1	2	1	2	1	2	2	2	2	2	2	1	1	1	2	1	2	1	1	1	1	1	3	1	2	1	1	1	1	2	1	1	2	1	1	1	1	2
LdBPK_300016200.1	LdBPK_300016200.1	5	5	hypothetical protein, conserved	4	1	4	4	4	4	4	2	3	5	4	2	3	4	4	2	4	1	1	3	2	3	3	3	4	5	4	1	4	4	4	4	4	3	4	3	4	5	3	4	4	4	4	1	4
LdBPK_080016300.1	LdBPK_080016300.1	33	33	hypothetical protein, conserved	18	12	18	19	21	20	22	19	21	19	18	17	18	18	21	20	22	15	15	16	22	19	20	19	22	19	23	15	20	19	16	18	20	18	20	19	15	20	19	18	21	21	18	12	18
LdBPK_330015300.1	LdBPK_330015300.1	3	3	NLI interacting factor-like phosphatase, putative	1	1	0	0	0	0	1	0	0	1	0	0	0	0	0	0	0	0	0	0	0	1	0	1	1	0	1	2	1	1	0	0	2	1	0	0	0	1	0	0	0	0	1	1	0
LdBPK_240026300.1	LdBPK_240026300.1	4	4	hypothetical protein, conserved	0	1	1	1	1	1	1	1	1	1	1	1	1	0	1	1	1	1	1	1	1	1	1	1	1	1	1	4	1	1	0	0	0	1	0	0	0	1	0	0	0	1	0	1	1
LdBPK_250026800.1	LdBPK_250026800.1	17	17	hypothetical protein, conserved	13	11	10	7	14	7	13	9	8	14	10	13	9	7	10	14	11	9	10	12	14	12	13	13	13	14	14	7	9	10	9	13	11	9	10	8	9	10	10	7	9	11	13	11	10
LdBPK_360060900.1	LdBPK_360060900.1	38	38	hypothetical protein, conserved	17	17	18	19	21	19	28	18	20	21	18	25	15	16	21	23	22	19	20	18	27	21	21	18	25	25	23	18	22	16	17	24	17	16	16	15	17	19	18	15	19	20	17	17	18
LdBPK_350036600.1	LdBPK_350036600.1	58	58	ATP-dependent RNA helicase, putative	33	32	38	33	41	41	41	26	34	34	32	37	34	32	38	36	31	27	22	23	37	35	36	36	38	42	35	33	36	34	35	37	30	35	37	34	32	33	34	35	35	34	33	32	38
LdBPK_310007700.1	LdBPK_310007700.1	5	5	ATP-dependent RNA helicase, putative	2	0	2	3	2	2	0	1	1	2	2	1	2	2	3	3	2	0	0	0	0	2	1	2	3	3	2	0	0	1	2	2	1	2	1	2	2	2	2	2	2	1	2	0	2
LdBPK_300038400.1	LdBPK_300038400.1	28	28	valyl-tRNA synthetase, putative	19	8	21	18	19	16	20	11	14	19	19	14	17	17	21	18	16	9	5	15	14	14	17	16	19	15	15	7	11	11	17	22	14	15	13	15	14	20	15	14	17	20	19	8	21
LdBPK_320041900.1	LdBPK_320041900.1	3	3	zinc-finger of a C2HC-type, putative	1	1	1	2	2	1	2	1	2	2	1	1	1	2	2	1	1	2	0	1	2	1	2	2	2	1	2	1	1	3	2	1	2	2	2	2	2	2	1	2	2	0	1	1	1
LdBPK_080009900.1	LdBPK_080009900.1	3	3	hypothetical protein, conserved	1	2	1	2	1	1	1	1	1	0	2	1	1	1	2	1	3	1	1	1	3	3	2	1	3	1	2	1	1	2	2	1	0	1	2	1	2	1	2	2	1	2	1	2	1
LdBPK_360034200.1	LdBPK_360034200.1	3	3	protein kinase, putative	3	3	1	2	2	2	2	3	3	3	2	3	3	2	2	3	3	2	2	3	2	3	3	3	1	3	3	1	1	3	3	2	1	1	3	3	1	2	2	2	2	2	3	3	1
LdBPK_350032900.1	LdBPK_350032900.1	7	7	acyl-CoA dehydrogenase, putative	3	0	4	4	4	3	6	3	4	3	2	2	2	3	3	2	3	1	2	2	2	1	3	2	4	3	4	0	4	2	1	3	0	1	0	2	2	1	2	3	2	1	3	0	4
LdBPK_300042700.1;LdBPK_300042500.1;LdBPK_300042300.1	LdBPK_300042700.1;LdBPK_300042500.1;LdBPK_300042300.1	21;21;21	21;21;21	S-adenosylmethionine synthetase;S-adenosylmethionine synthetase;S-adenosylmethionine synthetase	12	14	16	16	14	17	13	8	12	12	14	15	13	13	16	15	11	9	8	12	15	14	15	16	18	15	13	10	13	11	15	15	13	15	12	13	15	15	14	14	17	18	12	14	16
LdBPK_210024500.1	LdBPK_210024500.1	23	23	Microtubule-binding protein MIP-T3, putative	12	13	11	13	13	11	16	12	15	14	10	11	12	12	10	12	14	15	10	16	15	12	16	16	15	11	14	15	15	14	11	14	12	11	11	10	11	12	13	11	11	12	12	13	11
LdBPK_360082600.1	LdBPK_360082600.1	29	29	eukaryotic translation initiation factor 3 subunit 8, putative	21	14	20	20	18	16	20	11	16	18	18	21	15	18	22	21	14	12	8	13	18	20	20	19	22	19	19	5	11	10	18	19	17	18	18	12	16	18	17	17	18	21	21	14	20
LdBPK_350022500.1	LdBPK_350022500.1	4	4	dynein-associated roadblock protein-like protein	2	1	2	2	2	2	4	2	1	3	2	2	2	2	2	2	1	2	1	2	2	2	2	2	2	2	2	2	1	2	2	2	1	1	2	1	1	1	2	2	2	2	2	1	2
LdBPK_250027500.1	LdBPK_250027500.1	4	4	hypothetical protein, conserved	3	3	3	3	3	3	2	3	3	3	2	3	3	3	3	3	3	3	2	3	3	3	3	3	3	3	3	3	2	3	3	3	2	3	3	3	3	3	2	3	3	3	3	3	3
LdBPK_170022400.1	LdBPK_170022400.1	7	7	otubain cysteine peptidase, Clan CA, family C65, putative	2	0	4	2	3	3	4	3	3	4	3	1	3	4	4	2	2	1	0	0	1	0	1	1	4	2	4	1	2	2	4	4	5	4	4	1	1	2	4	2	3	3	2	0	4
LdBPK_320012000.1	LdBPK_320012000.1	23	23	OSM3-like kinesin, putative	9	7	15	8	9	8	14	7	7	13	9	10	6	9	8	12	10	7	6	6	12	11	14	11	9	8	10	4	11	7	8	12	11	10	8	8	7	9	12	7	6	8	9	7	15
LdBPK_090015700.1	LdBPK_090015700.1	4	4	hypothetical protein, conserved	1	4	2	2	2	2	1	2	1	2	2	3	2	2	1	2	2	4	1	2	1	3	3	3	2	2	1	2	1	3	2	1	2	3	2	4	2	3	1	2	2	3	1	4	2
LdBPK_360060800.1	LdBPK_360060800.1	4	4	Casein kinase II subunit beta, putative	2	2	3	3	3	3	3	0	3	2	3	1	3	3	3	1	3	1	2	1	3	2	2	2	3	3	1	2	2	1	3	3	3	3	2	1	2	3	3	1	3	2	2	2	3
LdBPK_250010300.1	LdBPK_250010300.1	6	6	RNA-binding protein, putative, UPB1	3	3	3	3	3	3	4	3	4	3	3	4	3	3	3	4	4	4	4	5	5	4	4	4	4	4	4	4	4	3	3	3	4	3	3	3	3	3	2	3	3	4	3	3	3
LdBPK_280028600.1	LdBPK_280028600.1	2	2	hypothetical protein, conserved	1	1	2	1	2	2	2	2	2	2	2	2	2	2	1	2	2	1	1	1	2	2	2	2	1	1	2	1	1	1	2	1	1	2	2	2	2	2	0	2	2	2	1	1	2
LdBPK_310028000.1;LdBPK_310029400.1	LdBPK_310028000.1;LdBPK_310029400.1	14;13	13;12	peptidase m20/m25/m40 family-like protein;peptidase m20/m25/m40 family-like protein	7	7	7	9	9	5	7	3	5	9	5	6	6	6	7	6	7	3	4	6	8	6	8	8	7	8	7	5	6	4	4	11	6	4	6	5	6	8	6	6	7	5	6	6	6
LdBPK_100011600.1	LdBPK_100011600.1	10	10	mitogen-activated protein kinase 3, putative	5	4	7	5	6	5	8	7	6	7	8	6	6	8	7	8	7	5	5	6	7	9	7	8	8	9	8	5	7	7	6	5	9	6	7	6	8	8	7	6	9	5	5	4	7
LdBPK_240027200.1;LdBPK_240027100.1	LdBPK_240027200.1;LdBPK_240027100.1	11;11	11;11	40S ribosomal protein S8, putative;40S ribosomal protein S8, putative	7	6	7	8	7	6	7	5	6	5	7	8	5	4	8	8	4	3	5	4	9	8	8	7	8	7	7	6	3	4	5	7	4	5	5	6	5	7	7	6	6	7	7	6	7
LdBPK_250030500.1	LdBPK_250030500.1	4	4	pumillio protein 8, putative	3	1	3	2	2	1	3	0	1	3	2	1	3	2	3	2	2	0	0	0	1	2	1	0	2	2	2	0	1	1	2	3	3	3	1	1	2	3	2	1	3	2	3	1	3
LdBPK_070008200.1	LdBPK_070008200.1	16	16	Paraflagellar rod protein, putative	2	3	3	3	5	4	5	7	7	8	3	9	3	4	5	4	7	9	8	8	9	2	5	3	6	4	6	14	3	10	4	5	5	3	4	3	3	6	3	1	4	7	2	3	3
LdBPK_160012100.1	LdBPK_160012100.1	7	7	Eukaryotic translation initiation factor eIF2A, putative	2	1	1	2	2	1	0	2	0	1	1	1	1	1	3	2	1	0	0	0	5	3	2	2	7	1	2	1	1	1	1	4	2	1	1	0	1	0	2	2	1	2	2	1	1
LdBPK_260025300.1	LdBPK_260025300.1	15	15	Present in the outer mitochondrial membrane proteome 1	8	7	8	10	10	9	11	5	7	6	9	8	7	10	10	10	9	6	6	7	11	6	7	7	10	6	8	7	7	4	10	10	10	9	10	6	8	10	9	7	8	11	8	7	8
LdBPK_330007000.1	LdBPK_330007000.1	3	3	metallo-peptidase, Clan MC, Family M14, putative	1	1	2	1	1	1	2	1	2	1	1	1	1	2	2	1	1	1	1	1	2	2	2	2	2	2	2	2	1	1	1	2	1	1	1	1	1	1	1	1	1	1	1	1	2
LdBPK_230010200.1	LdBPK_230010200.1	6	6	SNF1-related protein kinase regulatory subunit beta, putative	4	4	4	3	4	3	4	2	4	4	4	4	3	4	4	4	3	2	1	3	4	3	4	4	5	4	4	2	3	3	4	5	4	4	4	3	4	4	4	3	3	4	4	4	4
LdBPK_280027500.1	LdBPK_280027500.1	7	7	DEAD-box ATP-dependent RNA helicase, mitochondrial	5	2	5	3	5	4	4	2	1	3	4	4	4	5	5	5	4	3	2	2	6	5	5	5	6	7	4	4	2	2	3	4	2	2	3	5	3	3	4	0	3	5	5	2	5
LdBPK_360045100.1	LdBPK_360045100.1	9	9	EF-hand domain pair, putative	7	5	7	6	7	4	5	4	5	6	4	6	6	5	6	6	5	6	5	4	5	4	4	4	6	5	4	5	6	4	6	6	6	6	6	7	5	6	7	5	5	4	7	5	7
LdBPK_340021900.1	LdBPK_340021900.1	9	9	hypothetical protein, conserved	4	5	4	4	6	5	5	5	5	6	5	6	5	7	3	5	4	4	3	6	3	6	6	4	4	5	3	2	5	5	3	5	4	5	5	5	5	3	3	4	4	5	4	5	4
LdBPK_260029800.1	LdBPK_260029800.1	4	4	MATH domain containing protein, putative	1	1	2	2	1	1	2	2	2	3	3	3	3	3	2	1	3	3	2	1	1	3	2	2	2	1	3	1	1	3	3	3	3	3	2	2	1	2	1	2	1	2	1	1	2
LdBPK_220016600.1	LdBPK_220016600.1	7	7	Cytoplasmic dynein 1 heavy chain (DYNC1H1), putative	5	4	5	4	5	4	4	4	5	6	4	5	5	5	6	5	4	4	5	4	5	5	4	5	4	5	5	4	3	4	5	3	4	5	5	5	6	4	5	5	4	4	5	4	5
LdBPK_150006600.1	LdBPK_150006600.1	13	13	protein phosphatase 2C, putative	8	6	10	7	7	8	8	2	6	8	8	7	6	6	7	8	5	3	1	4	9	7	7	8	9	7	4	5	4	4	8	7	10	8	8	8	8	9	8	8	9	9	8	6	10
LdBPK_170021000.1	LdBPK_170021000.1	5	5	hypothetical protein, conserved	4	0	4	3	3	3	4	0	3	4	3	5	3	3	3	4	3	0	0	1	4	3	4	3	4	4	3	2	2	3	3	4	3	3	3	3	3	3	4	3	4	3	4	0	4
LdBPK_300011900.1	LdBPK_300011900.1	14	14	Phosphatidylinositol-specific phospholipase C, X domain/PDZ domain containing protein, putative	7	4	9	8	9	8	9	7	10	8	7	6	8	8	8	6	8	3	4	8	8	7	8	7	10	8	9	1	7	8	8	7	9	8	7	6	8	7	8	7	10	7	7	4	9
LdBPK_070015200.1	LdBPK_070015200.1	6	6	serine/threonine kinase, putative	3	5	3	4	4	4	5	3	3	5	4	5	4	2	5	5	4	3	3	5	5	3	4	5	5	3	4	5	5	4	4	5	5	5	5	5	3	4	5	4	5	3	3	5	3
LdBPK_360071400.1	LdBPK_360071400.1	7	7	CCR4-NOT transcription complex subunit 10, putative	4	2	4	2	4	5	4	4	3	4	3	3	3	4	3	4	5	2	2	4	4	4	2	6	5	4	4	2	3	2	2	4	2	3	4	3	4	4	4	1	3	4	4	2	4
LdBPK_360019900.1	LdBPK_360019900.1	48	48	Transitional endoplasmic reticulum ATPase, putative	27	32	31	30	28	27	32	30	29	34	30	34	25	26	26	34	31	31	27	29	35	28	32	32	32	35	30	30	30	30	31	31	27	27	27	26	27	26	26	25	31	30	27	32	31
LdBPK_360073200.1	LdBPK_360073200.1	12	12	chaperone protein DNAj, putative	8	5	9	9	9	9	8	10	9	11	10	10	10	8	8	6	10	6	6	8	10	7	11	9	9	11	10	2	9	8	10	8	9	9	8	6	9	8	10	7	9	10	8	5	9
LdBPK_210020900.1	LdBPK_210020900.1	7	7	vesicle-associated membrane protein, putative	4	2	3	2	3	2	6	3	5	4	3	4	5	4	4	4	7	3	4	4	7	4	4	3	3	4	4	3	4	4	5	6	7	5	4	4	5	4	4	3	4	4	4	2	3
LdBPK_300030200.1	LdBPK_300030200.1	5	5	sphingosine 1-phosphate lyase	1	1	1	3	4	1	0	0	1	3	2	1	1	2	2	2	2	0	0	0	2	1	4	5	3	5	2	0	1	1	2	3	3	3	2	0	2	1	2	2	2	2	1	1	1
LdBPK_350022200.1	LdBPK_350022200.1	2	2	cyclophilin 14, putative	1	0	2	2	2	1	2	1	1	1	2	2	2	2	2	1	1	0	0	2	1	2	2	1	2	1	1	0	1	1	1	2	1	1	1	1	1	2	2	1	2	2	1	0	2
LdBPK_300015500.1	LdBPK_300015500.1	8	8	p22 protein precursor, putative	6	7	6	4	6	5	5	4	5	5	6	6	5	6	5	6	5	5	5	5	6	6	5	5	4	5	5	3	4	5	6	6	5	6	6	4	6	6	6	5	7	6	6	7	6
LdBPK_210017400.1	LdBPK_210017400.1	40	40	intraflagellar transport protein 172, putative	17	13	22	19	21	20	24	15	20	17	21	15	19	21	17	19	21	15	9	14	24	18	21	21	21	19	21	9	19	15	20	17	21	22	18	15	19	19	23	16	23	21	17	13	22
LdBPK_350017200.1	LdBPK_350017200.1	12	12	Degradation arginine-rich protein for mis-folding, putative	10	6	9	9	8	8	9	6	8	9	7	7	6	6	9	7	6	6	7	5	7	7	6	10	9	7	9	7	6	6	8	10	8	6	8	6	7	8	8	6	9	7	10	6	9
LdBPK_350043700.1;LdBPK_350043600.1	LdBPK_350043700.1;LdBPK_350043600.1	8;8	8;8	60S ribosomal protein L23, putative;60S ribosomal protein L23, putative	7	5	7	7	7	5	7	5	6	6	7	7	6	6	7	7	5	4	3	6	8	8	6	7	7	7	7	3	5	4	7	7	6	6	7	6	7	7	6	6	7	7	7	5	7
LdBPK_340009500.1;LdBPK_250018000.1	LdBPK_340009500.1;LdBPK_250018000.1	7;7	7;7	ribosomal protein S25;ribosomal protein S25	5	6	5	4	5	7	3	3	4	5	5	6	5	4	6	6	4	4	4	4	5	6	6	7	6	5	5	4	4	4	5	5	5	5	5	5	5	5	5	4	6	6	5	6	5
LdBPK_270019600.1;LdBPK_270019500.1	LdBPK_270019600.1;LdBPK_270019500.1	15;15	15;15	60S acidic ribosomal protein P0, putative;60S acidic ribosomal protein P0, putative	9	7	8	10	11	8	10	5	7	10	7	14	8	6	9	10	6	6	4	9	11	10	10	10	11	13	7	3	5	7	6	9	9	6	9	8	7	10	7	8	9	9	9	7	8
LdBPK_340044900.1	LdBPK_340044900.1	7	7	serine palmitoyltransferase-like protein	2	2	4	3	3	2	2	0	2	3	2	1	2	4	4	3	2	2	1	1	3	3	3	4	5	4	2	2	3	2	3	4	4	3	3	3	2	4	4	2	4	4	2	2	4
LdBPK_130008900.1	LdBPK_130008900.1	12	12	flagellar radial spoke protein, putative	6	4	7	5	7	5	7	8	8	10	5	5	4	3	7	5	10	7	4	6	5	5	3	6	9	6	7	5	7	8	7	7	9	8	5	4	5	6	6	6	5	4	6	4	7
LdBPK_360071000.1	LdBPK_360071000.1	31	31	eukaryotic translation initation factor 4 gamma, putative	19	18	20	18	22	18	25	13	19	20	16	21	15	16	23	25	20	17	12	15	27	24	22	21	23	22	19	11	17	14	15	25	18	16	17	14	14	19	19	17	19	20	19	18	20
LdBPK_330036800.1	LdBPK_330036800.1	4	4	3-oxoacyl-acyl carrier protein synthase ii, putative	2	1	1	2	4	1	2	2	2	3	1	2	2	1	2	3	2	2	1	2	3	4	3	3	4	2	3	1	3	3	2	2	2	1	2	0	3	2	2	3	2	1	2	1	1
LdBPK_320006300.1	LdBPK_320006300.1	4	4	Armadillo/beta-catenin-like repeat, putative	3	2	2	3	2	2	2	0	2	2	3	1	1	2	3	0	2	1	0	0	0	2	3	0	1	2	2	0	0	2	3	2	3	3	4	1	2	3	3	2	3	2	3	2	2
LdBPK_090007200.1	LdBPK_090007200.1	7	7	Domain of unknown function (DUF4586), putative	1	2	2	0	3	0	2	3	2	4	2	3	1	0	3	1	1	4	0	3	5	4	6	5	5	5	6	4	4	5	4	5	1	3	1	1	2	2	3	2	1	2	1	2	2
LdBPK_220009700.1	LdBPK_220009700.1	7	7	Acetyltransferase (GNAT) family/Acetyltransferase (GNAT) domain containing protein, putative	4	4	4	4	6	1	1	1	1	1	3	3	4	2	2	5	1	3	2	3	4	3	5	3	5	4	1	2	1	1	3	5	3	4	2	3	2	3	2	2	4	2	4	4	4
LdBPK_040005700.1	LdBPK_040005700.1	5	5	DNA topoisomerase type IB small subunit, putative	2	1	1	1	2	1	4	3	2	3	3	3	1	1	3	4	1	2	0	3	3	3	3	3	5	2	4	0	3	2	1	3	2	1	3	1	1	2	3	1	2	1	2	1	1
LdBPK_240028000.1	LdBPK_240028000.1	9	9	Present in the outer mitochondrial membrane proteome 42	5	4	3	7	4	5	4	4	5	7	4	4	5	7	5	4	6	4	3	5	1	4	5	3	6	4	5	2	4	6	6	8	4	5	5	7	6	5	4	6	5	6	5	4	3
LdBPK_350054600.1	LdBPK_350054600.1	12	12	TPR repeat/Tetratricopeptide repeat/Uncharacterised protein family (UPF0121), putative	9	5	8	8	10	6	8	5	8	10	6	4	7	7	9	8	4	3	2	6	9	11	10	10	8	10	7	3	4	4	7	10	5	5	6	7	7	5	5	7	6	8	9	5	8
LdBPK_110013100.1	LdBPK_110013100.1	5	5	hypothetical protein, conserved	1	0	2	1	1	4	1	1	1	1	1	3	1	1	2	1	1	1	1	1	1	2	1	0	1	4	1	0	0	1	1	1	2	1	2	1	2	2	2	1	2	2	1	0	2
LdBPK_140015900.1	LdBPK_140015900.1	10	10	ADP/ATP mitochondrial carrier-like protein	7	3	7	9	6	6	6	6	7	8	7	7	6	6	8	8	5	3	2	4	8	5	7	8	8	8	9	4	4	4	8	8	7	8	6	3	8	7	6	5	6	7	7	3	7
LdBPK_260023200.1	LdBPK_260023200.1	15	15	hypothetical protein, conserved	3	5	4	7	8	4	6	2	4	6	6	6	8	7	8	6	5	3	1	1	5	3	7	6	6	8	1	3	2	2	2	7	5	3	5	7	5	8	4	4	6	4	3	5	4
LdBPK_260020900.1	LdBPK_260020900.1	33	33	thimet oligopeptidase, putative	25	17	26	26	28	24	27	18	21	27	23	25	23	22	25	31	25	18	16	19	26	22	24	23	27	23	23	14	19	17	25	25	26	24	24	25	23	26	25	25	28	24	25	17	26
LdBPK_140014400.1;LdBPK_140014300.1	LdBPK_140014400.1;LdBPK_140014300.1	12;12	12;12	small myristoylated protein-3, putative;small myristoylated protein-3, putative	7	7	6	8	7	6	9	6	8	6	7	7	5	6	8	9	6	6	6	7	9	7	8	7	7	6	7	7	6	7	7	7	6	5	7	6	7	6	6	7	6	6	7	7	6
LdBPK_020012400.1	LdBPK_020012400.1	7	7	mitochondrial carrier protein, putative	3	1	3	2	2	3	2	2	2	3	3	2	2	3	4	4	1	0	1	1	3	5	4	3	6	5	4	0	2	1	3	4	3	3	4	1	3	5	5	3	2	2	3	1	3
LdBPK_340031400.1	LdBPK_340031400.1	11	11	hypothetical protein, conserved	4	2	5	5	6	3	9	5	5	5	4	5	4	4	4	8	7	4	1	4	4	5	6	4	6	3	7	2	7	4	7	4	6	3	4	3	5	3	6	6	3	4	4	2	5
LdBPK_300039600.1	LdBPK_300039600.1	26	26	glutamyl-tRNA synthetase, putative	11	12	15	16	17	17	13	10	14	15	13	14	15	13	15	16	14	11	9	11	15	15	15	16	17	16	15	9	12	12	11	14	12	13	14	12	14	14	12	14	15	15	11	12	15
LdBPK_160010300.1	LdBPK_160010300.1	2	2	dihydroorotate dehydrogenase (fumarate)	0	1	1	1	1	1	2	1	1	1	1	2	1	1	2	2	1	1	1	1	2	1	0	1	2	2	2	0	1	1	1	2	1	1	1	1	1	1	1	1	1	1	0	1	1
LdBPK_130021700.1	LdBPK_130021700.1	104	104	dynein heavy chain, putative	47	21	42	51	52	40	49	47	55	63	50	38	47	50	63	48	65	33	33	53	38	44	53	47	70	53	67	17	57	56	53	59	40	43	44	44	45	39	45	47	54	46	47	21	42
LdBPK_270026200.1	LdBPK_270026200.1	6	6	GMP-PDE, delta subunit, putative	4	2	2	3	3	2	3	2	2	3	2	4	2	2	3	4	2	2	1	2	4	4	2	2	4	4	4	3	3	2	3	4	3	2	2	2	2	2	2	2	2	2	4	2	2
LdBPK_360040200.1	LdBPK_360040200.1	3	3	CobW/HypB/UreG, nucleotide-binding domain containing protein, putative	2	0	0	1	1	1	1	1	0	3	2	1	2	1	1	1	1	1	1	1	0	1	2	1	1	2	1	1	0	2	1	1	2	0	1	0	0	2	1	1	2	2	2	0	0
LdBPK_130011400.1	LdBPK_130011400.1	8	8	Metallopeptidase family M24, putative	4	4	8	6	5	4	4	3	2	4	5	4	5	2	8	7	3	3	1	3	6	4	5	6	7	4	3	4	4	5	2	5	1	2	4	6	4	5	3	6	7	7	4	4	8
LdBPK_020008900.1	LdBPK_020008900.1	10	10	casein kinase II, alpha chain, putative	5	1	8	8	8	6	6	6	7	7	3	4	5	4	5	4	5	2	1	5	6	5	7	5	6	6	7	2	8	5	6	7	7	8	5	4	5	7	6	5	8	6	5	1	8
LdBPK_080008200.1	LdBPK_080008200.1	7	7	mitochondrial associated ribonuclease, putative	4	3	3	3	3	3	4	2	3	5	2	4	3	3	4	4	3	1	2	4	4	4	3	3	5	5	6	3	3	3	3	3	3	3	4	2	3	3	3	3	4	5	4	3	3
LdBPK_060011100.1	LdBPK_060011100.1	3	3	deoxyuridine triphosphatase, putative	2	0	0	1	2	1	1	0	1	1	2	0	1	1	1	0	1	0	0	0	1	0	0	0	1	0	0	0	1	1	2	2	1	1	2	2	2	0	1	2	1	0	2	0	0
LdBPK_330014200.1	LdBPK_330014200.1	6	6	sterol C-24 reductase, putative	3	1	2	3	4	4	3	1	3	3	2	2	3	2	3	3	3	1	1	1	3	3	3	3	1	3	3	1	2	3	2	4	2	4	3	3	3	2	2	1	2	1	3	1	2
LdBPK_340051000.1	LdBPK_340051000.1	23	23	coatomer alpha subunit, putative	11	5	13	12	13	9	11	8	14	13	12	7	11	10	13	10	8	4	4	6	9	11	9	10	17	13	9	3	9	7	12	16	14	9	11	10	11	10	14	13	10	8	11	5	13
LdBPK_160017000.1	LdBPK_160017000.1	4	4	WW domain containing protein, putative	0	0	2	1	1	2	3	1	1	1	1	0	1	1	2	2	1	1	0	1	2	2	3	1	2	1	1	0	1	1	1	1	2	1	1	1	1	1	1	1	1	0	0	0	2
LdBPK_160019300.1	LdBPK_160019300.1	7	7	Amidase, putative	1	0	3	3	2	3	6	3	3	3	3	1	2	3	1	2	3	1	1	2	3	2	3	4	3	1	4	1	5	3	3	2	1	2	0	1	4	1	1	3	4	2	1	0	3
LdBPK_350012500.1	LdBPK_350012500.1	16	16	proteasome activator protein pa26, putative	9	9	9	9	9	11	13	10	9	10	8	11	8	8	8	9	11	9	9	9	10	10	10	10	8	11	8	10	10	8	7	9	8	8	8	7	8	9	8	6	9	12	9	9	9
LdBPK_330033800.1	LdBPK_330033800.1	6	6	hypothetical protein, conserved	1	1	2	2	3	2	1	1	2	1	1	0	0	1	0	0	2	0	0	1	3	1	2	2	5	2	3	2	1	1	1	3	0	1	1	1	2	2	1	0	0	0	1	1	2
LdBPK_250008000.1	LdBPK_250008000.1	6	6	RNA-binding protein, putative	1	1	4	3	2	0	1	0	0	0	3	2	3	3	3	2	1	2	1	1	3	2	2	3	3	2	1	0	1	1	3	3	3	1	3	2	1	1	3	4	3	2	1	1	4
LdBPK_300040300.1	LdBPK_300040300.1	10	10	MORN repeat-containing protein 1	4	2	5	3	5	7	7	6	7	6	6	3	6	6	4	4	7	3	3	2	2	5	2	1	6	2	6	3	3	7	4	5	5	6	4	5	4	6	4	4	4	3	4	2	5
LdBPK_080009200.1	LdBPK_080009200.1	20	20	WD domain, G-beta repeat, putative	7	6	9	7	8	4	15	6	9	11	5	9	4	9	11	10	8	7	6	10	13	9	10	8	13	13	14	7	8	9	6	11	8	7	4	4	3	9	12	6	9	7	7	6	9
LdBPK_320016300.1	LdBPK_320016300.1	19	19	dynein, putative	10	6	13	8	9	8	14	11	9	12	11	12	11	8	10	10	15	10	9	13	10	11	13	16	10	11	15	9	12	12	10	10	8	9	9	8	8	10	9	10	11	10	10	6	13
LdBPK_080017200.1	LdBPK_080017200.1	9	9	Putative intraflagellar transport protein D4	3	4	3	6	5	3	7	3	7	6	5	4	6	6	5	5	8	7	5	5	5	4	7	6	5	6	6	2	4	6	6	4	5	6	7	6	3	5	2	3	5	4	3	4	3
LdBPK_300041300.1	LdBPK_300041300.1	10	10	hypothetical protein, conserved	3	2	2	5	5	4	6	5	4	3	4	3	3	5	3	2	7	4	5	4	3	3	6	4	7	5	9	4	6	4	6	3	6	4	5	2	1	4	5	4	6	3	3	2	2
LdBPK_330033400.1	LdBPK_330033400.1	41	41	heat shock protein, putative	25	22	26	23	25	20	29	13	22	24	18	28	16	19	25	26	21	13	10	15	30	27	27	27	27	27	25	14	21	15	19	26	20	18	22	18	20	20	21	16	22	20	25	22	26
LdBPK_350059100.1	LdBPK_350059100.1	14	14	Dynein heavy chain and region D6 of dynein motor/Ankyrin repeat, putative	10	8	9	8	11	8	13	8	9	11	9	11	7	11	11	11	10	8	6	11	13	12	11	12	13	11	11	6	9	8	9	12	9	10	8	7	9	9	9	10	10	10	10	8	9
LdBPK_060006300.1	LdBPK_060006300.1	12	12	cyclophilin 2	8	7	8	8	8	7	9	5	6	8	7	9	7	7	8	8	8	6	7	6	9	8	7	8	8	6	8	8	6	6	8	8	7	7	7	7	8	7	7	7	8	9	8	7	8
LdBPK_280026800.1	LdBPK_280026800.1	4	4	hypothetical protein, conserved	4	2	2	2	3	2	1	0	1	0	2	3	3	2	3	2	0	0	0	0	4	3	4	4	4	4	0	0	0	0	2	4	1	2	2	2	2	2	1	1	2	1	4	2	2
LdBPK_160014600.1	LdBPK_160014600.1	4	4	dynein light chain, putative	1	3	3	3	3	3	3	4	2	3	3	4	3	3	3	3	3	2	2	3	3	3	2	2	3	4	4	2	3	4	3	3	3	3	1	2	2	3	3	3	3	4	1	3	3
LdBPK_160018900.1;LdBPK_160018800.1	LdBPK_160018900.1;LdBPK_160018800.1	6;6	6;6	cytochrome c, putative;cytochrome c, putative	3	3	4	2	4	2	4	3	2	2	4	4	2	3	4	4	2	2	2	3	4	4	3	3	4	3	2	3	3	2	4	4	4	4	3	2	4	4	4	4	4	3	3	3	4
LdBPK_210005300.1	LdBPK_210005300.1	2	2	ring-box protein 1, putative	0	2	2	2	1	1	2	0	1	1	0	0	2	2	2	1	1	1	0	1	1	1	1	0	1	1	1	1	1	1	1	0	2	1	1	1	1	1	2	1	2	1	0	2	2
LdBPK_300044700.1;LdBPK_300044600.1	LdBPK_300044700.1;LdBPK_300044600.1	9;9	9;9	60S acidic ribosomal protein P2, putative;60S acidic ribosomal protein P2, putative	6	7	6	6	7	6	6	5	6	6	5	8	5	5	6	7	5	7	5	6	7	6	6	8	6	6	6	6	5	5	5	6	6	5	5	6	5	5	6	5	6	6	6	7	6
LdBPK_120011500.1	LdBPK_120011500.1	11	11	alanine aminotransferase	6	4	9	8	9	5	5	4	7	7	6	4	4	5	6	5	7	3	3	5	5	6	4	7	7	8	7	4	3	4	6	7	7	4	6	5	8	6	7	5	7	5	6	4	9
LdBPK_340016600.1	LdBPK_340016600.1	8	8	uracil phosphoribosyltransferase, putative	5	6	4	4	4	4	5	3	5	5	4	5	4	4	5	5	5	5	1	4	5	3	5	7	4	4	4	2	3	3	5	4	4	5	4	3	4	5	4	4	4	4	5	6	4
LdBPK_200018500.1	LdBPK_200018500.1	19	19	coatomer beta subunit, putative	11	5	10	12	10	9	14	5	9	10	8	7	6	7	9	11	10	5	6	8	7	6	10	10	12	12	13	3	6	9	6	13	6	8	9	7	9	10	12	7	7	9	11	5	10
LdBPK_360056300.1	LdBPK_360056300.1	6	6	60S acidic ribosomal protein, putative	3	1	4	3	5	4	4	0	3	4	3	4	1	1	3	6	2	0	0	1	5	4	3	3	5	5	4	1	1	0	1	5	0	2	2	0	4	3	2	3	4	3	3	1	4
LdBPK_020005900.1	LdBPK_020005900.1	8	8	hypothetical protein, conserved	5	3	4	4	7	4	1	1	3	1	3	3	2	3	4	5	0	1	0	0	3	5	2	4	7	8	1	1	3	2	1	4	0	2	3	2	2	3	2	2	4	2	5	3	4
LdBPK_360043500.1	LdBPK_360043500.1	4	4	NIPSNAP, putative	1	1	2	3	2	2	2	2	2	2	2	1	2	2	3	3	2	1	1	2	2	2	2	2	4	2	2	1	2	2	3	3	2	2	3	2	2	2	2	2	2	2	1	1	2
LdBPK_350032700.1	LdBPK_350032700.1	4	4	QA-SNARE protein putative	2	1	3	3	3	1	4	2	4	3	3	2	1	1	3	4	3	1	0	3	2	2	2	3	2	1	2	0	3	3	2	3	4	1	3	3	2	3	4	2	4	3	2	1	3
LdBPK_040013100.1;LdBPK_040013000.1	LdBPK_040013100.1;LdBPK_040013000.1	7;5	7;5	nascent polypeptide associated complex subunit- like protein, copy 2;nascent polypeptide associated complex subunit- like protein, copy 2	3	3	5	2	2	2	2	2	2	3	4	2	3	3	4	3	2	2	3	2	4	3	2	3	5	3	2	2	3	2	3	5	3	2	2	3	3	3	4	2	2	2	3	3	5
LdBPK_350026200.1	LdBPK_350026200.1	31	31	calcium motive p-type ATPase, putative	18	15	22	21	21	22	25	22	24	22	17	19	15	16	16	17	20	15	12	16	17	19	16	16	17	15	21	11	13	15	15	17	15	16	16	16	13	19	19	13	17	18	18	15	22
LdBPK_060017500.1	LdBPK_060017500.1	5	5	protein kinase, putative	3	1	2	4	3	3	3	1	4	3	3	3	3	4	5	4	2	3	2	3	3	4	2	3	5	2	2	2	2	3	4	3	3	4	2	2	3	4	3	4	3	3	3	1	2
LdBPK_350056700.1;LdBPK_330028700.1	LdBPK_350056700.1;LdBPK_330028700.1	2;2	2;2	Ribosomal protein L37e, putative;60S ribosomal protein L37	2	1	2	2	1	1	1	1	1	1	1	1	1	1	1	2	1	1	0	1	1	1	1	2	2	1	1	1	1	1	2	2	1	1	1	1	1	1	1	0	2	1	2	1	2
LdBPK_310035300.1	LdBPK_310035300.1	14	14	calreticulin, putative	9	10	7	7	11	9	13	9	10	11	8	11	7	8	8	10	9	10	7	9	10	8	9	8	9	9	11	6	7	9	8	9	8	8	8	8	8	6	7	8	9	9	9	10	7
LdBPK_340036300.1	LdBPK_340036300.1	10	10	EF-hand domain pair/EF hand, putative	5	2	5	7	5	5	7	5	8	8	2	4	4	2	5	5	5	6	3	5	5	4	6	6	6	5	7	4	5	5	6	7	5	2	6	5	5	3	5	2	3	6	5	2	5
LdBPK_140018300.1	LdBPK_140018300.1	4	4	YjeF-related protein N-terminus/Carbohydrate kinase, putative	2	0	1	2	2	1	2	2	3	3	2	2	3	2	3	1	3	1	1	3	3	2	3	3	4	3	3	1	2	4	2	3	2	3	2	1	2	1	2	3	1	2	2	0	1
LdBPK_330038800.1;LdBPK_330038600.1	LdBPK_330038800.1;LdBPK_330038600.1	6;6	6;6	hypothetical protein, conserved;hypothetical protein, conserved	5	4	6	6	5	4	6	5	5	6	4	5	5	4	5	5	3	4	2	2	6	5	5	5	6	5	4	3	4	5	4	5	4	2	5	5	5	6	5	4	5	4	5	4	6
LdBPK_120015600.1	LdBPK_120015600.1	8	8	NADH:flavin oxidoreductase/NADH oxidase, putative	3	3	5	5	4	3	6	3	5	3	2	2	3	5	4	3	2	2	2	2	3	1	1	3	5	3	3	1	2	3	3	5	3	5	1	2	4	3	2	3	3	2	3	3	5
LdBPK_040017000.1	LdBPK_040017000.1	11	11	fructose-1,6-bisphosphatase	6	4	6	5	6	5	8	3	6	6	5	4	4	5	9	6	4	2	1	4	7	7	5	5	8	7	9	4	3	6	7	8	6	5	6	3	7	4	5	4	5	6	6	4	6
LdBPK_340025500.1	LdBPK_340025500.1	1	1	hypothetical protein, conserved	1	0	0	0	1	0	0	0	1	1	0	1	1	0	1	1	1	1	0	1	1	1	1	1	1	1	1	0	1	1	1	1	0	1	1	1	1	1	0	0	0	1	1	0	0
LdBPK_330035900.1	LdBPK_330035900.1	10	10	dynein intermediate chain, putative	2	1	2	3	3	2	3	4	4	4	2	3	2	2	2	3	3	3	1	6	2	4	6	6	6	7	7	3	7	4	3	6	3	4	5	3	3	2	3	3	2	1	2	1	2
LdBPK_200011800.1	LdBPK_200011800.1	8	8	rRNA biogenesis protein-like protein	5	1	5	4	4	2	4	1	1	3	2	3	3	1	4	4	3	0	0	2	2	4	4	3	4	3	2	0	1	0	2	5	2	4	2	1	3	3	3	5	3	3	5	1	5
LdBPK_290011300.1	LdBPK_290011300.1	9	9	flagellar radial spoke protein-like, putative	2	2	3	4	6	2	5	4	6	5	3	4	2	3	4	5	7	4	2	3	5	3	4	5	6	4	6	4	4	5	5	4	5	3	5	2	1	0	4	0	3	4	2	2	3
LdBPK_250017000.1	LdBPK_250017000.1	12	12	DNAj-like protein	6	3	5	6	7	5	5	4	6	6	5	8	3	4	7	6	4	3	2	3	8	8	8	6	6	7	5	4	3	3	5	7	5	4	4	3	4	4	6	5	5	7	6	3	5
LdBPK_210020500.1	LdBPK_210020500.1	18	18	adenylate kinase, putative	9	11	10	9	11	11	9	10	10	12	10	14	9	10	12	11	11	11	11	12	11	11	11	12	12	11	12	13	10	12	10	10	10	9	10	9	9	10	10	8	10	12	9	11	10
LdBPK_130007500.1	LdBPK_130007500.1	5	5	N-acetyltransferase subunit ARD1, putative	3	3	3	3	4	3	2	2	3	3	3	2	4	4	4	5	3	2	0	2	1	3	4	3	3	4	2	1	2	2	3	4	2	3	5	3	4	2	4	4	5	3	3	3	3
LdBPK_130018200.1	LdBPK_130018200.1	3	3	hypothetical protein, conserved	0	0	1	0	0	0	1	1	1	1	1	1	1	1	2	1	1	1	0	1	1	1	1	1	1	3	1	0	1	1	1	1	2	1	1	1	1	2	2	1	2	0	0	0	1
LdBPK_300041800.1	LdBPK_300041800.1	5	5	hypothetical protein, conserved	5	1	1	2	2	1	1	0	2	4	0	2	0	1	1	3	2	0	0	1	3	2	1	2	2	3	2	0	0	1	1	4	2	0	1	0	1	1	2	2	1	1	5	1	1
LdBPK_320014400.1	LdBPK_320014400.1	5	5	ethanolamine-phosphate cytidylyltransferase	1	4	2	0	3	3	3	2	2	4	2	3	3	2	2	5	2	0	1	2	3	3	3	4	2	4	3	1	0	1	1	2	3	2	2	3	1	2	3	3	3	1	1	4	2
LdBPK_170020700.1	LdBPK_170020700.1	8	8	Domain of unknown function (DUF1726)/Helicase/GNAT acetyltransferase 2/Possible tRNA binding domain containing protein, putative	4	1	5	5	6	5	3	2	4	3	4	5	3	5	4	6	3	1	1	3	5	5	4	4	6	4	3	1	1	1	3	3	3	4	3	3	4	3	5	4	4	5	4	1	5
LdBPK_350056600.1	LdBPK_350056600.1	8	8	Protein-only RNase P, putative	3	1	4	4	3	3	2	0	5	3	1	1	3	3	3	0	3	0	0	1	3	4	3	3	3	2	1	0	0	1	3	2	2	2	1	1	1	2	4	2	3	3	3	1	4
LdBPK_290030900.1	LdBPK_290030900.1	15	15	aspartyl aminopeptidase, putative	10	1	10	12	12	10	11	7	8	10	8	9	5	7	12	9	9	2	3	6	10	7	10	11	12	8	11	1	7	6	8	9	6	6	7	5	8	8	11	8	10	11	10	1	10
LdBPK_220019300.1	LdBPK_220019300.1	10	10	farnesyl pyrophosphate synthase	6	4	5	8	6	7	8	4	6	7	5	6	7	4	6	7	6	5	3	3	5	5	7	5	7	5	6	3	3	5	6	8	7	6	7	5	6	6	6	8	7	6	6	4	5
LdBPK_260018900.1	LdBPK_260018900.1	8	8	prefoldin-like protein	7	5	5	7	7	6	6	4	6	5	6	7	4	7	7	7	4	5	5	5	8	6	5	5	7	6	4	5	4	5	7	7	6	7	6	5	7	5	6	5	7	7	7	5	5
LdBPK_330042700.1	LdBPK_330042700.1	2	2	h1 histone-like protein	1	1	1	1	1	1	1	0	1	1	1	2	1	1	1	1	0	0	0	0	2	2	2	2	2	2	2	1	0	1	1	2	1	1	1	1	1	1	1	1	1	1	1	1	1
LdBPK_230025000.1	LdBPK_230025000.1	9	9	alanine racemase, putative	7	6	6	8	8	5	8	3	7	9	5	7	5	6	9	8	5	4	1	4	8	7	6	4	9	6	7	3	4	4	7	8	6	5	4	3	7	5	5	6	6	6	7	6	6
LdBPK_080015100.1	LdBPK_080015100.1	18	18	Dpy-30 motif containing protein, putative	5	3	7	6	6	4	7	6	3	6	4	7	4	4	3	8	7	5	5	7	9	4	5	7	9	7	5	11	4	4	5	7	4	3	3	3	4	4	5	3	5	4	5	3	7
LdBPK_320018500.1	LdBPK_320018500.1	5	5	RNA polymerase-like protein, putative	2	1	4	1	3	3	5	2	2	2	1	2	2	1	3	3	2	2	1	1	3	3	0	2	3	3	2	1	1	2	2	2	3	3	2	1	1	1	3	1	2	2	2	1	4
LdBPK_120009000.1	LdBPK_120009000.1	9	9	hypothetical protein, conserved	4	4	3	3	3	3	4	3	4	3	3	3	4	3	3	3	3	1	1	2	5	3	2	2	5	5	1	2	2	2	3	5	3	3	3	5	3	4	2	2	1	2	4	4	3
LdBPK_310025000.1	LdBPK_310025000.1	6	6	hypothetical protein, conserved	1	1	1	1	1	2	1	2	2	2	0	2	2	1	2	3	2	2	3	3	1	2	1	1	2	1	2	5	1	1	1	0	1	1	1	2	0	1	1	0	1	2	1	1	1
LdBPK_030009100.1;LdBPK_030009000.1	LdBPK_030009100.1;LdBPK_030009000.1	7;7	7;7	60S acidic ribosomal protein P2, putative;60S acidic ribosomal protein P2, putative	7	6	6	7	7	6	6	6	7	7	6	6	5	5	7	7	5	4	3	6	6	7	7	7	7	6	6	5	4	7	6	7	6	6	7	5	7	7	7	6	7	7	7	6	6
LdBPK_360046900.1	LdBPK_360046900.1	8	8	transcription factor btf3, putative	3	5	6	5	7	4	5	4	3	3	5	6	5	5	6	5	4	4	4	4	7	4	5	5	6	6	4	4	3	4	4	6	4	5	6	3	5	6	6	4	5	4	3	5	6
LdBPK_340031800.1	LdBPK_340031800.1	17	17	ruvB-like DNA helicase, putative	12	11	11	11	13	13	13	11	10	13	11	12	12	12	10	12	12	10	10	13	11	11	13	13	11	13	10	12	9	11	11	13	13	11	12	10	11	13	11	11	12	11	12	11	11
LdBPK_350006500.1	LdBPK_350006500.1	7	7	hypothetical protein, conserved	5	4	6	6	5	7	5	5	5	6	5	5	5	5	5	2	5	4	4	6	3	4	6	6	5	3	5	4	5	5	5	5	5	5	4	5	5	6	6	5	4	7	5	4	6
LdBPK_330016000.1	LdBPK_330016000.1	13	13	2,4-dienoyl-coa reductase fadh1, putative	5	3	5	7	6	5	8	6	9	9	6	4	7	3	4	4	7	4	2	6	4	3	8	6	9	7	9	3	7	7	3	6	1	2	5	4	5	3	3	5	6	2	5	3	5
LdBPK_330034500.1	LdBPK_330034500.1	6	6	Radial spokehead-like protein, putative	1	0	2	1	2	1	4	2	4	4	2	2	1	2	5	3	4	2	2	2	2	1	2	3	2	3	4	2	5	3	1	3	4	4	2	1	4	2	4	3	5	4	1	0	2
LdBPK_240010100.1	LdBPK_240010100.1	12	12	DNAJ domain protein, putative	4	4	3	6	6	4	8	5	6	7	4	5	5	4	5	4	4	5	2	3	5	8	7	8	6	9	6	0	4	5	2	7	4	5	6	5	6	5	6	5	6	4	4	4	3
LdBPK_330029900.1	LdBPK_330029900.1	5	5	hypothetical protein, conserved	3	3	5	3	5	5	4	4	5	3	4	3	5	4	4	4	5	3	2	4	2	4	2	4	3	3	4	2	2	2	5	4	4	4	5	4	4	5	4	4	5	3	3	3	5
LdBPK_140008100.1	LdBPK_140008100.1	9	9	proteasome alpha 3 subunit, putative	6	2	5	4	4	4	7	3	5	6	3	5	3	5	7	8	6	1	1	3	6	4	6	4	7	5	6	1	5	3	5	7	5	5	3	2	5	4	4	3	4	5	6	2	5
LdBPK_240012400.1	LdBPK_240012400.1	5	5	signal recognition particle, putative	2	0	3	2	3	2	0	0	0	1	2	4	1	4	3	3	1	0	0	1	3	1	4	4	3	3	1	0	0	0	4	4	3	2	4	2	3	3	3	2	2	1	2	0	3
LdBPK_340035800.1;LdBPK_340035700.1;LdBPK_340035600.1;LdBPK_340035500.1;LdBPK_340035400.1;LdBPK_340035300.1;LdBPK_340035200.1;LdBPK_320038700.1	LdBPK_340035800.1;LdBPK_340035700.1;LdBPK_340035600.1;LdBPK_340035500.1;LdBPK_340035400.1;LdBPK_340035300.1;LdBPK_340035200.1;LdBPK_320038700.1	17;17;17;17;17;17;17;17	17;17;17;17;17;17;17;17	ribosomal protein L3, putative;ribosomal protein L3, putative;ribosomal protein L3, putative;ribosomal protein L3, putative;ribosomal protein L3, putative;ribosomal protein L3, putative;ribosomal protein L3, putative;ribosomal protein L3, putative	15	8	14	16	16	14	15	9	11	15	11	15	9	12	17	16	9	5	5	10	14	14	14	12	17	14	14	7	10	7	13	16	11	12	14	11	13	14	16	13	15	15	15	8	14
LdBPK_060012900.1	LdBPK_060012900.1	3	3	serine-threonine dehydratase, putative	2	1	2	3	2	2	2	3	3	3	2	2	2	2	3	3	2	1	1	2	2	1	2	2	2	2	2	1	2	2	1	2	2	2	2	2	3	2	2	3	2	2	2	1	2
LdBPK_260020700.1	LdBPK_260020700.1	27	27	trifunctional enzyme alpha subunit, mitochondrial precursor-like protein	15	6	14	15	15	10	15	10	12	16	12	12	10	8	18	17	16	7	8	14	12	12	12	12	17	10	14	6	10	10	15	18	15	17	14	10	12	12	13	13	14	12	15	6	14
LdBPK_360059200.1	LdBPK_360059200.1	8	8	translation initiation factor 2 subunit, putative	3	3	4	3	5	2	4	2	1	5	4	4	1	4	3	1	3	1	0	3	5	4	5	5	4	5	5	2	4	2	4	7	3	3	3	4	3	4	3	4	5	4	3	3	4
LdBPK_340010000.1	LdBPK_340010000.1	17	17	importin beta-1 subunit, putative	10	5	8	7	10	6	10	4	7	13	9	7	5	5	11	11	7	3	3	4	9	7	6	6	11	11	7	3	3	6	5	13	6	4	7	5	9	10	11	7	6	5	10	5	8
LdBPK_350053300.1	LdBPK_350053300.1	4	4	glyceraldehyde-3-phosphate dehydrogenase-like protein	0	0	1	0	1	1	1	2	1	0	0	1	1	1	1	2	1	1	1	2	3	1	1	1	2	2	2	1	2	1	1	2	1	1	1	1	1	2	1	0	2	1	0	0	1
LdBPK_270018800.1	LdBPK_270018800.1	36	36	arginyl-tRNA synthetase, putative	24	19	24	24	25	22	22	12	20	23	22	27	21	23	24	31	20	13	12	14	25	21	23	23	25	23	22	10	14	14	24	29	19	22	22	22	24	22	19	22	22	21	24	19	24
LdBPK_100008500.1	LdBPK_100008500.1	9	9	protein transport protein SEC23, putative	3	1	4	6	5	4	5	4	6	7	5	4	7	3	5	4	6	0	1	3	3	4	8	6	5	7	4	1	2	4	6	5	3	5	7	5	5	6	4	8	7	5	3	1	4
LdBPK_260024800.1	LdBPK_260024800.1	70	70	microtubule-associated protein, putative	27	23	34	37	40	31	42	23	39	42	30	31	30	29	30	31	37	26	27	25	27	30	30	27	30	25	30	29	31	31	32	44	40	30	40	34	34	35	39	28	33	32	27	23	34
LdBPK_320029800.1	LdBPK_320029800.1	2	2	Nsp1-like C-terminal region containing protein, putative	2	1	1	0	2	1	1	2	1	1	2	1	2	1	1	1	2	1	1	1	1	1	1	1	1	2	0	1	1	1	2	0	2	2	2	1	2	2	1	2	1	1	2	1	1
LdBPK_020005400.1	LdBPK_020005400.1	4	4	cytochrome b-domain protein, putative	3	3	3	2	3	2	3	0	3	3	2	1	2	2	2	4	3	0	0	1	3	2	2	1	3	1	2	1	1	1	3	1	2	1	2	3	2	2	3	3	3	1	3	3	3
LdBPK_310012900.1	LdBPK_310012900.1	12	12	mitochondrial RNA binding protein, putative	5	2	4	6	5	3	5	3	6	5	3	1	6	4	6	4	4	2	2	5	1	3	6	5	7	4	4	3	4	3	6	7	5	6	5	5	3	6	6	6	4	3	5	2	4
LdBPK_210012200.1	LdBPK_210012200.1	3	3	nucleotide-binding protein, putative	1	1	1	2	0	2	1	1	1	1	1	0	2	1	1	0	1	1	0	1	1	2	2	1	1	1	1	0	1	0	1	1	0	1	2	1	2	1	1	1	1	1	1	1	1
LdBPK_320005100.1	LdBPK_320005100.1	25	25	nuclear segregation protein, putative	12	16	15	11	18	15	17	14	10	15	14	22	12	11	14	16	10	15	11	15	21	17	19	16	19	19	18	18	13	15	15	14	13	13	15	14	15	16	17	12	15	18	12	16	15
LdBPK_310033900.1	LdBPK_310033900.1	2	2	hypothetical protein, conserved	1	1	1	1	2	2	1	1	2	1	2	1	1	1	1	2	1	1	1	2	2	2	1	1	2	1	1	1	2	2	1	2	1	2	2	1	2	1	1	2	2	2	1	1	1
LdBPK_110012500.1	LdBPK_110012500.1	3	3	Ankyrin repeats (3 copies)/Ankyrin repeat/Ankyrin repeats (many copies), putative	1	1	1	0	1	2	1	1	3	1	1	1	0	1	2	1	3	1	0	2	2	2	2	3	3	2	2	2	2	2	2	0	1	1	1	0	0	2	2	0	2	0	1	1	1
LdBPK_360066100.1	LdBPK_360066100.1	7	7	adenylyl cyclase-associated protein, putative	4	4	3	4	4	4	5	4	5	5	3	4	5	6	3	4	5	6	4	4	5	2	5	5	3	5	5	2	4	4	4	4	4	4	4	3	3	3	3	3	3	4	4	4	3
LdBPK_260015300.1	LdBPK_260015300.1	14	13	dynein heavy chain, putative	5	1	4	2	5	2	9	5	3	7	4	3	5	5	6	4	6	5	1	4	4	5	4	5	5	5	8	3	7	5	5	4	7	4	4	5	2	6	6	2	5	4	4	0	3
LdBPK_350048600.1	LdBPK_350048600.1	15	15	predicted zinc finger protein	7	8	7	12	9	7	12	7	9	8	8	6	8	7	9	9	10	7	4	9	7	8	8	9	8	7	8	7	7	9	7	7	5	6	8	6	8	6	8	9	8	6	7	8	7
LdBPK_290018900.1	LdBPK_290018900.1	20	20	carnitine/choline acetyltransferase, putative	10	6	9	11	13	9	12	4	9	12	10	11	6	10	10	13	9	5	4	8	11	11	14	12	14	14	12	4	10	8	10	14	10	11	7	7	7	11	10	8	14	11	10	6	9
LdBPK_240005700.1	LdBPK_240005700.1	9	9	Ring finger domain/Zinc finger, C3HC4 type (RING finger) containing protein, putative	8	3	4	7	7	6	4	2	7	7	6	5	6	4	6	8	4	3	3	3	6	5	4	6	7	7	4	2	2	3	6	9	4	6	7	4	6	5	5	5	3	5	8	3	4
LdBPK_350053200.1	LdBPK_350053200.1	3	3	lipoic acid containing carrier protein, putative	2	3	2	2	2	3	3	3	2	2	2	2	2	2	2	2	2	3	2	3	3	3	3	3	2	3	3	2	2	2	2	2	2	2	2	2	2	2	2	2	2	3	2	3	2
LdBPK_320024300.1	LdBPK_320024300.1	13	12	chaperonin HSP60, mitochondrial precursor	7	6	7	4	6	6	8	4	6	8	5	5	4	4	6	7	6	6	4	6	8	8	9	8	6	6	7	6	6	4	3	5	8	5	6	4	5	6	6	4	7	7	6	5	6
LdBPK_110014500.1	LdBPK_110014500.1	6	6	hypothetical protein, conserved	2	1	2	1	3	1	4	3	4	4	2	3	2	2	2	2	3	3	1	4	3	4	4	3	3	4	3	2	4	4	2	1	1	2	3	3	3	4	1	4	2	3	2	1	2
LdBPK_210016900.1;LdBPK_210016800.1;LdBPK_210016700.1	LdBPK_210016900.1;LdBPK_210016800.1;LdBPK_210016700.1	5;5;5	5;5;5	histone H2A, putative;histone H2A, putative;histone H2A, putative	4	3	4	4	4	4	4	4	4	4	4	3	3	3	4	4	3	3	2	4	4	4	4	4	4	4	4	5	4	4	3	4	4	3	4	2	4	4	4	3	4	3	4	3	4
LdBPK_260021600.1;LdBPK_260021500.1	LdBPK_260021600.1;LdBPK_260021500.1	5;5	5;5	40S ribosomal protein S33, putative;40S ribosomal protein S33, putative	5	4	2	3	4	4	2	2	3	3	3	4	4	5	3	5	3	4	3	5	5	4	4	4	5	4	4	2	2	3	3	4	2	2	3	3	3	4	2	3	3	4	5	4	2
LdBPK_110017500.1	LdBPK_110017500.1	18	18	protein transport protein SEC31, putative	10	9	9	8	10	11	11	6	8	11	10	10	8	8	10	12	10	8	6	8	15	10	9	12	12	14	13	10	9	8	7	12	8	10	10	9	10	12	12	11	10	12	10	9	9
LdBPK_140009100.1	LdBPK_140009100.1	7	7	hypothetical protein, conserved	4	4	5	4	6	4	5	4	5	4	4	4	3	4	5	4	4	2	1	2	6	5	6	6	6	6	5	2	3	4	6	5	4	3	6	3	2	4	4	3	4	5	4	4	5
LdBPK_060007800.1	LdBPK_060007800.1	3	3	hypothetical protein, conserved	2	2	2	2	2	2	3	1	2	2	2	2	2	2	1	2	2	1	2	2	2	2	2	1	2	1	2	1	2	2	2	2	2	2	2	2	2	2	2	2	2	2	2	2	2
LdBPK_120009100.1	LdBPK_120009100.1	6	6	3-nucleotidase/nuclease, putative	4	1	1	3	2	3	4	5	4	4	3	3	2	3	3	0	3	3	2	4	1	3	3	2	2	2	5	2	3	4	5	3	4	3	3	3	3	3	3	3	3	3	4	1	1
LdBPK_090014100.1	LdBPK_090014100.1	8	8	Uncharacterised protein family (UPF0160), putative	6	1	4	6	6	5	4	2	4	5	6	6	6	4	6	6	4	2	2	3	6	6	4	4	8	8	3	2	3	2	5	7	4	4	5	3	5	4	4	6	7	6	6	1	4
LdBPK_320040400.1	LdBPK_320040400.1	8	8	chaperone protein DNAj, putative	2	3	4	3	5	3	6	6	3	5	4	5	4	3	6	4	5	4	2	4	4	4	3	4	4	8	3	2	1	3	4	4	4	4	0	3	2	4	4	3	4	3	2	3	4
LdBPK_200019500.1	LdBPK_200019500.1	7	7	hypothetical protein, conserved	5	6	5	4	6	4	5	4	4	5	4	6	3	5	5	5	4	5	5	7	6	5	5	4	6	5	5	6	4	5	4	4	5	5	4	5	5	5	5	3	5	4	5	6	5
LdBPK_310007000.1	LdBPK_310007000.1	9	9	nucleolar protein, putative	6	4	4	5	5	5	3	4	7	6	5	4	3	3	5	5	3	3	4	5	3	3	4	2	6	5	1	3	2	2	4	4	4	3	6	1	4	5	4	4	2	4	6	4	4
LdBPK_240013600.1	LdBPK_240013600.1	4	4	dynein arm light chain, putative	2	2	2	2	3	4	3	2	2	4	1	4	2	3	2	2	3	3	1	2	2	4	2	3	3	3	3	3	1	2	3	2	2	3	2	3	2	3	4	2	3	3	2	2	2
LdBPK_180007600.1	LdBPK_180007600.1	10	10	glycogen synthase kinase 3, putative	7	7	6	6	7	7	6	8	7	5	5	7	8	7	6	8	8	7	7	6	8	7	6	7	9	7	5	5	7	8	8	8	6	7	4	5	7	6	4	6	4	8	7	7	6
LdBPK_360027300.1	LdBPK_360027300.1	39	26	chaperonin HSP60, mitochondrial precursor	24	24	21	20	23	24	25	24	20	27	23	25	20	21	24	24	24	25	21	25	30	26	29	27	27	28	24	31	21	22	23	25	26	22	25	22	23	22	24	21	21	24	14	15	13
LdBPK_190016200.1	LdBPK_190016200.1	18	18	phenylalanyl-tRNA synthetase, putative	15	6	14	16	13	13	13	9	13	14	15	11	14	15	14	12	12	5	4	6	10	14	12	12	17	14	8	3	9	10	13	16	14	14	13	12	14	14	14	12	15	11	15	6	14
LdBPK_360010400.1	LdBPK_360010400.1	6	6	TPR-repeat-containing chaperone protein DNAJ, putative	2	1	2	4	2	1	1	1	1	0	2	1	0	2	3	2	0	1	0	1	3	2	1	2	3	0	0	0	0	0	2	3	3	2	0	2	2	3	2	1	1	2	2	1	2
LdBPK_330027500.1	LdBPK_330027500.1	5	5	glycosomal transporter (GAT2), putative	4	1	4	2	3	4	2	0	2	2	4	1	2	4	3	2	1	0	0	1	2	4	2	2	4	2	2	0	1	1	4	2	3	3	2	2	4	3	3	3	3	4	4	1	4
LdBPK_200016600.1	LdBPK_200016600.1	34	34	cysteine peptidase, Clan CA, family C2, putative	23	17	24	23	25	20	24	21	23	25	24	23	19	20	25	28	23	22	18	23	26	25	24	23	26	28	24	19	18	20	22	29	24	24	24	21	24	28	24	24	20	24	23	17	24
LdBPK_280030000.1	LdBPK_280030000.1	25	25	eukaryotic translation initiation factor, putative	13	16	17	16	16	17	13	12	15	13	13	14	14	13	14	16	17	15	9	15	14	15	15	15	18	17	13	7	14	12	13	17	13	13	12	14	14	13	14	14	17	18	13	16	17
LdBPK_050006700.1	LdBPK_050006700.1	3	3	dihydrolipoamide branched chain transacylase, putative	2	1	3	2	2	2	1	1	1	1	3	3	2	3	3	2	2	2	1	2	1	1	2	2	3	3	1	1	1	2	3	2	3	3	3	3	3	3	2	3	3	3	2	1	3
LdBPK_090007700.1	LdBPK_090007700.1	2	2	G10 protein, putative	2	1	2	1	1	0	2	1	2	1	2	1	1	1	2	1	2	1	1	1	1	2	2	2	1	1	2	1	2	0	2	1	2	2	2	2	1	2	2	1	1	1	2	1	2
LdBPK_180021300.1	LdBPK_180021300.1	7	7	Noc2p family, putative	2	3	3	2	4	3	3	1	3	4	2	3	2	2	3	4	3	0	0	1	2	2	2	4	5	3	1	0	2	2	4	3	3	1	2	2	4	2	2	2	3	2	2	3	3
LdBPK_100011800.1	LdBPK_100011800.1	9	9	glycerol-3-phosphate dehydrogenase [NAD+], glycosomal	6	4	4	3	7	5	7	3	4	7	1	1	4	3	2	5	3	2	1	3	4	5	5	5	8	5	6	4	3	3	2	3	2	3	2	3	4	3	3	3	2	4	6	4	4
LdBPK_100010500.1	LdBPK_100010500.1	23	3	GP63, leishmanolysin	15	19	20	17	17	17	23	20	19	18	15	22	14	16	17	18	18	18	17	19	20	16	19	17	16	18	17	16	14	13	16	17	18	14	15	14	15	16	16	16	19	19	2	2	2
LdBPK_240008600.1	LdBPK_240008600.1	11	11	aspartate aminotransferase, putative	2	0	3	3	3	1	6	4	4	3	3	4	1	1	1	2	2	1	2	4	5	5	5	5	6	6	8	2	2	2	3	7	1	1	1	2	1	2	1	1	2	1	2	0	3
LdBPK_180006900.1	LdBPK_180006900.1	5	5	UDP-galactopyranose mutase	3	1	4	4	4	3	2	2	3	4	2	3	3	3	3	4	4	3	1	3	4	2	4	3	4	4	2	1	2	1	3	5	3	4	3	2	4	2	3	3	4	3	3	1	4
LdBPK_110012600.1	LdBPK_110012600.1	13	13	anion-transporting ATPase-like protein	3	3	7	6	6	7	8	3	3	6	6	6	2	5	6	7	4	3	1	2	7	8	7	6	11	9	8	3	8	3	4	7	5	5	6	4	6	4	6	6	9	5	3	3	7
LdBPK_090012100.1	LdBPK_090012100.1	10	10	prefoldin subunit 2, putative	5	7	4	6	6	7	6	3	4	5	6	8	5	5	5	5	4	4	3	3	7	3	7	7	5	4	3	4	3	4	6	4	5	3	5	5	6	6	4	6	4	7	5	7	4
LdBPK_140012800.1;LdBPK_140012600.1	LdBPK_140012800.1	7;1	7;1	fatty acid elongase, putative	4	3	4	4	5	2	2	2	3	5	4	2	3	4	4	5	3	2	1	2	4	5	4	5	5	5	3	2	4	3	3	4	4	4	1	1	3	3	5	3	3	2	4	3	4
LdBPK_240022100.1	LdBPK_240022100.1	4	4	NAD dependent epimerase/dehydratase family/Male sterility protein, putative	2	1	3	1	2	0	1	0	0	0	1	1	2	2	1	1	0	0	0	0	2	2	2	1	3	3	0	0	0	0	2	3	2	1	0	1	1	2	2	1	3	1	2	1	3
LdBPK_270022300.1	LdBPK_270022300.1	18	18	BRO1-like domain/ALIX V-shaped domain binding to HIV, putative	10	9	9	8	9	7	10	7	8	8	10	12	5	9	8	7	7	6	10	6	11	9	8	9	13	10	8	8	9	10	8	10	7	8	8	5	10	8	10	6	8	6	10	9	9
LdBPK_320045300.1	LdBPK_320045300.1	2	2	Cornichon protein, putative	1	0	2	2	1	1	2	1	1	1	2	0	1	1	2	0	1	0	0	1	1	2	1	1	1	1	2	0	1	1	1	2	1	1	1	1	1	1	2	1	1	2	1	0	2
LdBPK_320026100.1	LdBPK_320026100.1	8	8	Enriched in surface-labeled proteome protein 16	4	4	5	3	4	3	4	3	4	4	1	5	4	4	3	5	4	5	2	4	5	4	4	4	5	4	4	3	5	4	4	4	6	3	3	4	3	4	5	3	6	4	4	4	5
LdBPK_010010000.1	LdBPK_010010000.1	15	9	long-chain-fatty-acid-CoA ligase, putative	5	6	11	9	11	7	9	8	10	7	9	8	11	12	10	9	7	10	6	9	9	10	9	9	9	9	9	3	10	12	8	11	11	9	10	9	8	11	12	10	10	7	3	3	6
LdBPK_280024800.1	LdBPK_280024800.1	11	11	methylthioribulose-1-phosphate dehydratase, putative	7	2	6	5	9	7	4	3	4	5	5	6	6	6	7	9	5	4	1	3	6	9	8	6	8	8	5	1	2	3	7	7	5	5	6	6	6	7	5	7	6	7	7	2	6
LdBPK_330014600.1;LdBPK_150016200.1	LdBPK_330014600.1;LdBPK_150016200.1	16;16	16;16	60S ribosomal protein L6, putative;60S ribosomal protein L6, putative	11	9	12	11	11	12	11	6	7	11	10	11	9	10	11	11	8	7	5	9	10	11	12	11	10	12	11	8	8	8	9	12	9	8	11	8	11	10	10	9	10	11	11	9	12
LdBPK_330023900.1	LdBPK_330023900.1	2	2	PRA1 family protein, putative	2	1	1	2	2	2	2	1	2	2	1	1	1	1	1	1	2	1	1	1	2	2	1	1	1	2	2	1	1	1	0	2	1	2	1	1	1	2	1	1	2	1	2	1	1
LdBPK_190017500.1	LdBPK_190017500.1	22	22	hypothetical protein, conserved	14	15	13	13	12	11	15	11	13	13	12	17	11	12	14	14	12	15	14	12	14	13	12	12	12	14	13	17	11	11	14	13	12	14	13	12	10	13	13	11	12	12	14	15	13
LdBPK_190015900.1	LdBPK_190015900.1	7	7	WD domain, G-beta repeat, putative	4	2	4	3	3	3	3	3	5	4	2	3	2	3	3	5	4	1	4	2	2	4	5	2	3	1	1	3	3	1	3	5	3	2	5	1	3	5	5	3	2	2	4	2	4
LdBPK_250021700.1	LdBPK_250021700.1	16	16	mitochondrial RNA binding complex 1 subunit, putative	7	5	8	10	11	5	11	3	8	7	8	9	8	8	10	11	7	6	4	5	9	8	7	9	11	9	6	3	4	5	7	13	9	6	8	6	8	7	7	9	9	7	7	5	8
LdBPK_160005200.1	LdBPK_160005200.1	6	6	Holliday junction DNA helicase ruvB N-terminus/Part of AAA domain/AAA domain containing protein, putative	2	2	3	2	2	2	4	2	1	4	2	1	2	2	3	2	2	2	1	2	4	1	4	3	3	3	4	3	3	2	2	3	3	2	2	2	1	2	1	1	2	3	2	2	3
LdBPK_200021900.1	LdBPK_200021900.1	9	9	amidohydrolase, putative	7	5	7	8	6	6	6	3	6	8	4	7	5	3	7	8	5	3	4	5	8	6	6	6	9	7	7	4	3	3	4	7	2	2	7	6	7	6	6	5	6	7	7	5	7
LdBPK_150015500.1	LdBPK_150015500.1	10	10	calmodulin-like protein	3	2	5	2	2	2	6	6	6	4	1	3	2	3	5	2	5	2	6	6	7	5	3	2	6	5	6	4	3	4	3	5	2	4	2	2	2	4	6	1	5	4	3	2	5
LdBPK_250006400.1	LdBPK_250006400.1	7	7	elongation factor, putative	1	3	2	3	2	3	0	1	0	2	2	3	4	3	4	3	2	2	3	3	2	2	3	1	2	1	1	0	1	0	2	3	2	3	1	2	2	2	3	1	1	2	1	3	2
LdBPK_340014100.1	LdBPK_340014100.1	2	2	25 Kd elongation factor 1-beta, putative	1	1	2	2	2	2	2	2	2	2	1	1	2	2	2	2	2	1	1	2	1	2	1	2	2	2	2	0	1	2	2	2	2	2	1	1	2	2	2	2	2	2	1	1	2
LdBPK_360046800.1;LdBPK_180011400.1	LdBPK_360046800.1;LdBPK_180011400.1	13;13	13;13	60S ribosomal protein L10a, putative;60S ribosomal protein L10a, putative	10	9	9	10	11	9	9	8	7	10	9	9	7	10	11	12	8	4	3	8	10	10	10	9	11	11	8	7	7	8	9	10	8	8	9	7	10	11	10	9	11	10	10	9	9
LdBPK_230009500.1	LdBPK_230009500.1	5	5	aldose 1-epimerase-like protein	1	2	3	2	4	3	3	3	3	2	4	2	3	2	2	2	3	1	2	3	2	2	2	2	4	4	3	1	2	4	2	2	4	3	3	1	3	1	2	1	2	2	1	2	3
LdBPK_340044000.1;LdBPK_160009600.1	LdBPK_340044000.1;LdBPK_160009600.1	7;7	7;7	60S ribosomal protein L21, putative;60S ribosomal protein L21, putative	5	5	5	6	6	4	6	3	5	6	3	5	5	4	4	5	4	3	2	2	5	4	4	6	6	6	4	2	3	2	4	6	5	5	5	5	3	4	4	4	4	6	5	5	5
LdBPK_150018000.1;LdBPK_150017900.1	LdBPK_150018000.1;LdBPK_150017900.1	5;5	5;5	nucleoside transporter 1, putative;nucleoside transporter 1, putative	4	2	3	4	3	3	3	3	4	3	4	3	3	4	4	4	3	3	3	3	3	2	2	2	3	1	3	3	2	3	4	5	4	4	5	4	5	4	4	4	4	3	4	2	3
LdBPK_260014700.1	LdBPK_260014700.1	7	7	NMD3 family, putative	5	2	2	2	5	2	2	2	2	3	4	3	4	4	5	4	3	1	1	2	3	2	3	3	5	4	4	1	1	2	4	5	4	3	3	4	4	4	3	4	4	3	5	2	2
LdBPK_210012700.1	LdBPK_210012700.1	17	17	ATP-binding cassette protein subfamily E, member 1, putative	12	8	14	12	12	11	9	4	9	13	12	9	13	11	12	13	10	3	4	6	10	10	12	12	13	10	8	2	8	7	13	10	12	12	13	11	11	13	13	13	15	11	12	8	14
LdBPK_350038000.1	LdBPK_350038000.1	18	18	cystathione gamma lyase, putative	13	11	14	12	12	13	12	10	12	12	12	13	11	13	14	12	12	11	10	9	10	11	13	14	12	11	11	10	11	11	13	12	13	13	12	12	11	12	12	12	11	13	13	11	14
LdBPK_350052700.1	LdBPK_350052700.1	3	3	katanin, putative	1	1	1	1	1	2	3	0	2	1	0	0	0	1	2	3	0	1	0	1	0	1	0	2	2	0	0	0	0	0	1	2	1	1	1	0	1	2	0	2	2	0	1	1	1
LdBPK_330024700.1	LdBPK_330024700.1	9	9	3-ketoacyl-CoA reductase, putative	6	3	7	7	6	5	7	4	7	6	4	4	4	4	6	6	6	4	2	4	6	6	5	5	7	7	6	4	4	5	6	7	5	5	6	5	5	5	5	4	4	4	6	3	7
LdBPK_290025200.1	LdBPK_290025200.1	8	8	Tob55, putative	4	1	4	3	3	1	6	3	4	2	3	3	3	4	4	3	4	3	1	2	2	3	1	1	3	3	2	1	4	4	2	3	4	1	2	1	2	3	2	4	3	3	4	1	4
LdBPK_350050300.1;LdBPK_350050200.1	LdBPK_350050300.1;LdBPK_350050200.1	14;8	14;8	mitochondrial phosphate transporter, putative;mitochondrial phosphate transporter, putative	10	5	10	9	10	9	10	7	9	11	8	9	7	8	11	9	7	6	5	9	10	10	9	9	12	11	11	6	9	9	9	10	8	9	9	8	8	8	10	9	9	10	10	5	10
LdBPK_330015900.1;LdBPK_330015600.1	LdBPK_330015900.1;LdBPK_330015600.1	41;41	1;1	beta tubulin;beta tubulin	28	31	31	28	28	33	34	33	27	32	24	33	22	26	32	31	31	32	32	34	34	30	31	33	34	30	30	39	31	30	28	28	28	25	27	25	25	28	27	28	32	32	1	1	1
LdBPK_110017100.1	LdBPK_110017100.1	17	17	sterol 14-alpha-demethylase, putative	12	5	10	12	14	11	12	10	9	15	14	11	10	11	14	13	11	5	6	12	14	14	13	13	16	13	13	5	9	10	14	14	10	11	13	6	10	11	8	10	13	11	12	5	10
LdBPK_240027500.1	LdBPK_240027500.1	38	38	3-hydroxy-3-methylglutaryl-CoA synthase, putative	19	28	21	22	22	22	27	20	17	21	19	30	17	20	22	22	25	27	27	25	27	21	22	27	23	26	22	26	21	20	18	24	21	19	20	19	17	20	20	19	23	20	19	28	21
LdBPK_110005600.1	LdBPK_110005600.1	13	13	GRIP domain containing protein, putative	8	6	5	6	6	5	5	5	7	7	5	8	4	4	6	6	7	5	3	6	8	8	9	9	5	6	7	7	5	6	4	6	4	7	5	4	5	8	3	5	7	5	8	6	5
LdBPK_300022000.1	LdBPK_300022000.1	5	5	hypothetical protein, conserved	3	1	2	2	3	2	3	1	1	2	2	1	2	3	3	3	2	1	0	1	3	1	3	3	4	2	1	0	3	1	1	2	3	2	1	2	1	2	4	2	2	2	3	1	2
LdBPK_350019900.1	LdBPK_350019900.1	9	9	choline/ethanolamine kinase, putative	6	2	6	7	4	4	6	3	5	6	4	4	4	5	3	2	3	4	1	2	3	5	4	3	5	5	2	1	1	3	2	5	5	3	4	3	3	4	2	4	4	3	6	2	6
LdBPK_190011100.1	LdBPK_190011100.1	11	11	metallo- peptidase, Clan MG, Family M24	5	3	7	6	7	6	7	2	3	5	4	6	6	5	9	7	4	3	5	3	6	4	6	3	9	6	3	2	3	3	5	7	5	5	7	3	6	3	6	5	8	6	5	3	7
LdBPK_260021300.1	LdBPK_260021300.1	16	16	proline oxidase, mitochondrial precursor-like protein	5	2	6	5	5	3	4	0	5	7	6	7	3	4	11	10	2	0	3	2	1	4	3	4	8	8	2	0	2	1	4	12	5	6	2	2	5	5	5	5	6	4	5	2	6
LdBPK_360030800.1	LdBPK_360030800.1	10	10	Glyceraldehyde 3-phosphate dehydrogenase, NAD binding domain/Glyceraldehyde 3-phosphate dehydrogenase, C-terminal domain containing protein, putative	6	3	6	8	8	8	9	6	5	7	7	6	6	7	7	7	7	7	5	7	5	4	5	7	8	6	7	4	8	6	6	8	8	7	6	6	7	6	6	8	8	6	6	3	6
LdBPK_320040000.1	LdBPK_320040000.1	5	5	glucosamine-6-phosphate isomerase, putative	4	2	4	3	3	3	3	4	3	2	3	4	2	2	5	4	3	0	1	2	4	5	3	2	4	5	3	1	3	2	2	4	3	3	2	2	2	3	3	2	3	3	4	2	4
LdBPK_070016300.1	LdBPK_070016300.1	7	7	RNA binding protein-like protein	1	3	1	1	2	1	2	1	2	1	1	3	1	1	1	1	0	3	2	3	2	2	1	2	4	2	3	2	2	1	1	1	1	1	1	1	1	0	1	1	1	2	1	3	1
LdBPK_340029900.1;LdBPK_100005600.1	LdBPK_340029900.1;LdBPK_100005600.1	5;5	5;5	ribosomal protein l35a, putative;ribosomal protein l35a, putative	4	3	4	4	4	4	3	2	3	3	3	4	3	4	4	4	3	1	2	1	4	4	4	4	3	4	2	2	1	2	3	4	3	3	4	4	4	4	3	4	4	4	4	3	4
LdBPK_270006800.1	LdBPK_270006800.1	10	10	proteasome alpha 7 subunit, putative	7	9	8	5	7	7	10	7	6	7	7	9	6	7	8	8	9	10	5	9	9	8	9	8	6	8	9	4	7	7	8	6	8	8	7	6	7	8	8	7	7	9	7	9	8
LdBPK_040009700.1	LdBPK_040009700.1	20	20	adenylosuccinate lyase, putative	12	5	14	13	15	8	9	9	11	13	10	9	9	9	12	14	12	7	5	8	10	11	13	10	15	14	11	4	9	10	14	16	11	11	11	9	12	12	11	13	13	10	12	5	14
LdBPK_360081800.1	LdBPK_360081800.1	23	23	T-complex protein 1, theta subunit, putative	14	10	13	11	13	13	12	11	10	14	13	13	14	12	14	13	12	8	9	9	15	14	16	14	14	14	10	8	10	12	14	15	16	15	13	14	12	15	11	11	12	13	14	10	13
LdBPK_080005500.1	LdBPK_080005500.1	5	5	phosphoglycerate mutase protein, putative	3	1	3	2	3	1	3	1	1	2	2	3	0	2	3	3	0	2	0	1	4	2	2	3	4	4	2	1	1	2	1	2	1	2	2	1	3	2	2	1	3	0	3	1	3
LdBPK_320028000.1	LdBPK_320028000.1	15	15	CSN8/PSMD8/EIF3K family, putative	9	7	8	10	11	8	7	6	6	9	8	11	7	7	11	11	6	5	5	6	10	9	10	9	12	13	11	5	6	6	7	11	8	8	9	9	11	6	9	9	9	10	9	7	8
LdBPK_090007400.1	LdBPK_090007400.1	12	12	ATP-dependent protease ATPase subunit HslU2	6	4	6	5	6	7	6	2	5	6	8	6	7	6	8	7	6	3	1	6	8	9	9	5	11	10	8	2	7	8	6	7	8	5	8	6	7	9	5	8	5	8	6	4	6
LdBPK_340016100.1	LdBPK_340016100.1	8	8	ATP-binding cassette protein subfamily B, member 2, putative	1	2	3	0	5	2	2	2	2	2	3	4	3	2	1	0	4	2	3	3	1	4	3	4	3	1	2	2	1	1	1	1	1	3	4	2	1	3	0	3	2	2	1	2	3
LdBPK_360031700.1	LdBPK_360031700.1	9	9	dipeptidyl-peptidase 8-like serine peptidase	5	3	5	4	5	5	3	4	3	4	6	4	3	8	9	4	3	2	4	1	4	4	4	6	4	6	5	4	5	4	4	3	4	7	3	3	3	6	6	4	6	6	5	3	5
LdBPK_310005400.1	LdBPK_310005400.1	7	7	cyclophilin 5, putative	3	5	6	4	6	6	4	5	5	5	6	4	5	5	5	6	6	5	6	5	7	4	7	5	5	6	7	5	4	6	6	5	5	5	5	4	5	6	4	5	4	4	3	5	6
LdBPK_210018500.1	LdBPK_210018500.1	29	29	T-complex protein 1, delta subunit, putative	15	18	17	16	19	15	15	11	14	15	14	21	13	15	17	19	17	11	8	12	21	18	18	22	21	22	17	10	12	14	15	19	17	16	16	14	16	17	17	13	16	15	15	18	17
LdBPK_330016900.1;LdBPK_150015700.1	LdBPK_330016900.1;LdBPK_150015700.1	10;10	10;10	40S ribosomal protein S3, putative;40S ribosomal protein S3, putative	9	5	9	8	8	7	6	2	9	8	7	6	8	8	8	8	6	3	2	4	4	9	8	8	9	7	7	4	5	4	8	8	7	7	8	9	8	8	8	8	9	8	9	5	9
LdBPK_320005700.1	LdBPK_320005700.1	14	14	N-myristoyl transferase, putative	6	5	10	7	9	4	7	5	8	9	7	5	7	8	9	9	6	3	3	3	9	4	8	5	9	8	5	3	6	5	8	12	10	8	5	6	7	7	9	5	7	5	6	5	10
LdBPK_040008500.1	LdBPK_040008500.1	2	2	mitochondrial exoribonuclease DSS-1, putative	1	2	1	1	2	1	0	2	1	2	2	1	1	0	0	0	1	2	1	1	0	1	2	2	0	1	1	2	1	2	0	0	2	0	2	1	1	1	1	2	2	1	1	2	1
LdBPK_070009600.1	LdBPK_070009600.1	7	7	3-hydroxyacyl-ACP dehydratase, putative	5	3	3	2	5	2	4	1	4	5	4	5	3	3	5	6	3	3	4	5	5	5	5	5	6	6	7	2	2	2	3	4	3	3	4	3	5	3	3	2	2	4	5	3	3
LdBPK_100006700.1	LdBPK_100006700.1	3	3	leucine-rich repeat protein, putative	2	1	2	2	2	2	3	2	2	2	2	2	2	2	2	3	2	2	1	3	2	2	2	3	3	2	3	2	1	3	3	2	2	3	3	1	1	3	2	2	3	2	2	1	2
LdBPK_190020600.1	LdBPK_190020600.1	17	17	Tetratricopeptide repeat, putative	10	8	9	10	12	10	9	8	6	8	9	12	7	7	11	12	5	5	4	6	12	10	10	10	8	10	10	5	6	6	10	12	9	9	8	8	6	9	9	8	11	10	10	8	9
LdBPK_240025300.1	LdBPK_240025300.1	9	9	WD domain, G-beta repeat/PFU (PLAA family ubiquitin binding)/PUL domain containing protein, putative	1	2	2	5	2	2	2	0	1	4	4	3	3	2	6	4	3	1	0	3	3	3	4	2	5	5	5	1	1	1	3	7	1	3	4	4	3	3	2	2	3	3	1	2	2
LdBPK_140009900.1	LdBPK_140009900.1	8	8	cystathionine beta-lyase-like protein	3	0	1	2	4	0	2	0	3	3	2	4	4	3	2	2	1	0	1	2	4	1	4	5	4	3	4	2	4	2	2	5	2	2	2	1	1	2	3	2	4	2	3	0	1
LdBPK_280032900.1;LdBPK_280032800.1	LdBPK_280032900.1;LdBPK_280032800.1	10;10	10;10	40S ribosomal protein S17, putative;40S ribosomal protein S17, putative	9	9	9	9	9	9	7	7	8	9	9	9	9	8	9	9	8	6	6	7	10	9	9	9	9	9	8	7	7	7	8	9	9	9	9	9	9	9	9	9	9	9	9	9	9
LdBPK_290013700.1	LdBPK_290013700.1	8	8	guanine deaminase, putative	1	1	4	5	6	3	5	3	4	3	5	5	4	4	5	4	4	1	2	3	5	5	7	6	3	5	3	1	2	4	3	4	4	6	5	6	4	5	5	4	5	5	1	1	4
LdBPK_330028000.1	LdBPK_330028000.1	2	2	vesicular protein trafficking mediator, putative	0	1	1	1	0	1	1	1	0	0	0	1	0	1	1	1	0	1	0	1	2	0	1	1	2	1	1	1	1	1	1	1	1	1	1	0	1	1	1	0	1	0	0	1	1
LdBPK_020005300.1;LdBPK_250031300.1	LdBPK_020005300.1;LdBPK_250031300.1	21;16	21;16	aminopeptidase P1, putative;aminopeptidase P1, putative	11	6	9	11	13	7	13	4	8	8	8	6	6	7	10	11	8	2	3	7	13	11	11	11	15	12	13	3	8	7	8	10	4	8	7	6	7	10	5	6	7	7	11	6	9
LdBPK_020008200.1	LdBPK_020008200.1	7	7	NIMA/Nek Serine/threonine-protein kinase family, putative	2	0	2	1	5	3	1	0	1	2	2	5	1	1	0	1	0	0	0	0	3	4	3	4	4	4	3	0	1	2	1	3	1	1	1	1	0	1	1	2	0	2	2	0	2
LdBPK_330026900.1	LdBPK_330026900.1	10	10	hypothetical protein, conserved	2	3	2	2	5	1	3	0	1	2	1	2	0	0	2	1	1	4	0	1	5	3	4	3	5	4	3	1	1	2	2	2	2	0	2	1	2	0	1	0	1	1	2	3	2
LdBPK_190012800.1	LdBPK_190012800.1	21	21	glycosomal malate dehydrogenase	16	14	14	14	15	12	16	14	15	16	13	14	13	15	13	13	15	15	15	13	17	14	13	16	16	14	15	14	14	13	14	16	14	14	13	13	12	13	14	14	13	13	16	14	14
LdBPK_330035600.1	LdBPK_330035600.1	3	3	enoyl-CoA hydratase/Enoyl-CoA isomerase/3- hydroxyacyl-CoA dehydrogenase, putative	0	0	1	0	0	0	1	1	0	0	2	0	0	1	0	1	0	0	0	1	1	1	2	0	1	0	0	0	1	0	0	0	1	1	2	0	1	0	0	0	0	0	0	0	1
LdBPK_150020800.1	LdBPK_150020800.1	16	16	cAMP specific phosphodiesterase, putative	7	5	7	7	5	6	9	5	9	10	6	4	6	8	7	7	11	6	4	10	7	7	6	6	9	9	12	7	7	5	7	10	8	5	8	6	4	7	8	6	6	7	7	5	7
LdBPK_250018600.1	LdBPK_250018600.1	3	3	hypothetical protein, conserved	2	2	1	0	0	0	0	0	0	1	2	3	0	0	1	3	0	0	0	0	1	1	3	1	2	3	0	0	0	0	2	3	2	1	1	0	1	2	1	1	0	1	2	2	1
LdBPK_130018700.1	LdBPK_130018700.1	2	2	endomembrane protein, putative	1	2	1	1	2	2	2	2	1	2	2	1	2	2	2	2	2	2	0	1	2	2	1	2	2	2	2	1	1	2	1	1	1	2	2	2	1	2	1	2	2	2	1	2	1
LdBPK_130022000.1	LdBPK_130022000.1	10	10	pyrroline-5-carboxylate reductase	5	6	5	5	6	4	8	3	4	8	6	8	5	5	7	8	6	7	6	6	7	7	7	8	8	8	8	5	6	5	5	4	5	5	6	6	5	5	6	6	7	7	5	6	5
LdBPK_360076800.1	LdBPK_360076800.1	16	16	mitogen-activated protein kinase	5	4	5	5	8	4	10	2	2	6	7	4	4	5	7	6	5	3	2	5	10	7	8	7	8	7	4	1	3	3	8	10	7	6	3	1	3	4	5	7	7	4	5	4	5
LdBPK_190007100.1	LdBPK_190007100.1	13	13	mitogen-activated protein kinase kinase kinase, putative	7	8	6	9	8	8	8	8	9	8	6	7	8	6	6	7	7	6	7	8	6	8	9	9	8	8	6	7	9	8	8	9	8	8	9	7	7	7	6	8	9	8	7	8	6
LdBPK_040011000.1	LdBPK_040011000.1	10	10	spermidine synthase	4	3	7	4	5	5	5	4	4	3	4	4	6	7	5	5	4	3	2	3	6	3	5	4	6	5	3	2	3	3	4	6	5	5	4	4	5	3	5	4	6	5	4	3	7
LdBPK_340033300.1	LdBPK_340033300.1	5	5	hypothetical protein, conserved	2	1	2	2	2	3	3	3	2	2	1	4	2	2	2	2	2	3	3	4	4	2	3	2	3	2	4	1	2	2	2	3	1	3	2	2	2	2	2	1	2	3	2	1	2
LdBPK_290005100.1	LdBPK_290005100.1	18	18	transcription factor-like protein	5	4	8	8	10	5	8	4	7	9	6	5	4	7	7	7	9	3	3	5	5	8	10	9	12	10	7	5	5	4	5	13	6	6	7	3	7	8	7	5	6	5	5	4	8
LdBPK_270018000.1	LdBPK_270018000.1	32	32	T-complex protein 1, beta subunit, putative	21	22	24	23	24	23	23	19	19	22	21	22	22	23	27	26	19	18	12	20	28	23	24	25	27	24	17	15	16	15	24	23	23	24	23	20	21	24	22	25	23	23	21	22	24
LdBPK_350015600.1	LdBPK_350015600.1	12	12	protein kinase, putative	9	6	6	11	8	9	7	7	9	8	5	9	7	7	9	10	9	3	4	5	5	6	8	7	9	6	7	5	7	7	5	6	5	4	5	4	8	6	7	5	8	7	9	6	6
LdBPK_270013500.1	LdBPK_270013500.1	5	5	hypothetical protein, conserved	2	0	2	3	3	3	2	1	3	2	3	0	2	3	2	1	3	0	0	1	1	1	1	2	3	2	2	0	2	2	1	2	2	3	1	0	0	3	0	0	0	1	2	0	2
LdBPK_180014600.1	LdBPK_180014600.1	7	7	Nrap protein, putative	3	2	4	4	5	3	1	3	5	5	2	3	4	3	3	2	4	2	2	2	5	3	3	4	4	4	1	2	2	3	2	6	3	2	1	3	2	3	2	3	2	2	3	2	4
LdBPK_310023900.1	LdBPK_310023900.1	6	6	cytochrome c oxidase VIII (COX VIII), putative	3	1	3	4	3	2	4	2	4	4	2	3	3	3	5	5	3	2	1	1	3	2	3	2	5	4	3	1	2	2	3	5	3	2	2	2	3	3	3	3	3	2	3	1	3
LdBPK_320005400.1	LdBPK_320005400.1	10	10	protein transport protein SEC13, putative	7	3	5	7	5	5	7	6	8	7	6	3	8	4	5	5	6	5	2	5	4	4	4	5	7	4	5	2	5	5	5	8	8	3	5	6	6	6	5	8	4	3	7	3	5
LdBPK_040006400.1	LdBPK_040006400.1	6	6	hypothetical protein, conserved	5	3	4	4	4	3	5	2	3	5	5	5	3	2	6	5	3	3	3	4	6	5	5	5	6	5	4	4	4	3	6	6	5	3	2	2	4	3	3	2	3	5	5	3	4
LdBPK_360026000.1;LdBPK_210027600.1	LdBPK_360026000.1;LdBPK_210027600.1	3;3	3;3	60S ribosomal protein L37a;60S ribosomal protein L37a	2	1	3	3	2	3	3	2	3	2	3	3	2	3	3	3	3	2	2	2	3	3	3	3	3	3	3	2	1	1	3	3	3	2	3	2	3	3	3	3	3	3	2	1	3
LdBPK_250017200.1	LdBPK_250017200.1	18	18	aldehyde dehydrogenase, mitochondrial precursor	10	7	8	9	13	13	9	8	10	13	9	11	10	10	11	9	9	5	4	6	10	8	11	9	10	8	9	4	8	9	13	15	12	13	12	9	11	12	10	10	12	10	10	7	8
LdBPK_350046500.1	LdBPK_350046500.1	15	15	Regulatory subunit of type II PKA R-subunit, putative	2	4	7	3	8	4	10	7	5	8	3	6	4	6	7	6	9	5	2	5	7	8	8	5	10	9	7	6	5	5	5	9	6	4	5	4	5	6	4	2	5	8	2	4	7
LdBPK_320012300.1	LdBPK_320012300.1	4	4	ubiquitin-conjugating enzyme E2, putative	2	2	1	4	3	3	3	1	1	3	3	2	2	3	3	3	3	2	1	2	2	3	3	3	3	2	2	1	3	2	1	2	2	3	3	2	4	3	2	4	1	3	2	2	1
LdBPK_150005800.1	LdBPK_150005800.1	17	17	ATP-dependent protease ATPase subunit HslU1, putative	8	6	10	9	9	7	7	6	10	10	9	9	11	10	8	10	7	5	3	6	8	10	12	11	9	8	10	3	8	8	11	9	11	9	8	11	10	10	11	7	10	8	8	6	10
LdBPK_140021400.1	LdBPK_140021400.1	11	11	glutathione-S-transferase/glutaredoxin, putative	5	3	8	5	5	5	5	5	3	7	8	10	4	6	7	9	6	0	0	4	10	7	9	8	10	9	8	5	5	6	7	9	7	7	7	4	7	5	9	5	11	7	5	3	8
LdBPK_180021000.1	LdBPK_180021000.1	7	7	nonspecific nucleoside hydrolase	4	2	3	3	4	3	5	1	3	3	2	3	1	1	4	4	2	1	1	3	4	4	3	3	5	4	3	2	4	2	2	5	2	1	3	1	1	2	3	2	4	3	4	2	3
LdBPK_360016900.1;LdBPK_360016600.1	LdBPK_360016900.1;LdBPK_360016600.1	5;5	5;5	ribosomal protein L24, putative;ribosomal protein L24, putative	2	2	2	3	2	2	2	0	2	1	2	2	2	1	3	3	1	0	0	1	3	2	2	2	5	3	2	2	1	1	2	5	1	2	2	2	2	2	1	2	2	2	2	2	2
LdBPK_340007400.1	LdBPK_340007400.1	25	25	intraflagellar transport protein 81, putative	7	7	13	12	11	5	19	6	10	12	10	8	7	10	12	10	9	12	11	10	10	8	8	8	12	15	11	10	12	12	10	12	9	10	6	6	9	7	10	10	14	9	7	7	13
LdBPK_140009800.1	LdBPK_140009800.1	17	17	N-terminal conserved domain of Nudc./CS domain containing protein, putative	6	9	9	7	5	9	11	9	9	7	7	8	7	10	8	6	9	9	10	7	9	8	9	7	9	8	9	9	10	8	6	8	7	8	6	7	7	6	8	7	8	9	6	9	9
LdBPK_290015000.1	LdBPK_290015000.1	16	16	ADP-ribosylation factor-like protein 3A, putative	11	10	10	11	12	10	13	9	8	12	11	11	9	8	11	11	11	9	10	9	10	10	11	10	10	10	11	11	10	7	10	10	10	8	10	10	11	10	10	11	8	10	11	10	10
LdBPK_320007300.1	LdBPK_320007300.1	5	5	dynein light chain, flagellar outer arm, putative	2	4	3	3	3	3	4	3	3	3	3	4	2	2	3	3	3	4	3	3	4	3	4	4	3	4	3	3	2	2	3	3	3	2	3	2	3	3	3	3	3	2	2	4	3
LdBPK_230005900.1	LdBPK_230005900.1	5	5	RecQ mediated genome instability protein, putative	2	2	3	2	2	2	2	1	2	1	2	3	2	2	4	2	3	1	1	1	3	2	3	2	3	2	2	2	1	1	3	2	2	3	2	1	4	2	1	2	1	2	2	2	3
LdBPK_240006300.1	LdBPK_240006300.1	7	7	glycosomal membrane like protein	5	1	1	3	2	1	4	3	3	4	1	1	1	1	2	4	3	1	1	2	2	1	1	1	2	4	3	3	3	2	1	2	2	2	2	2	2	3	3	1	3	2	5	1	1
LdBPK_150007600.1	LdBPK_150007600.1	30	30	lysyl-tRNA synthetase, putative	20	14	17	20	23	17	22	8	16	17	14	20	15	16	21	22	14	12	9	14	22	20	22	20	24	21	18	10	15	10	14	20	14	16	20	16	21	20	17	14	21	20	20	14	17
LdBPK_110014300.1	LdBPK_110014300.1	13	13	START domain containing protein, putative	5	4	6	6	4	4	6	4	7	6	8	2	5	3	8	5	6	3	4	7	6	7	8	6	7	7	9	2	8	5	4	8	6	4	6	7	4	9	7	5	7	7	5	4	6
LdBPK_280008700.1	LdBPK_280008700.1	5	5	Saccharopine dehydrogenase NADP binding domain containing protein, putative	2	1	2	2	3	3	3	3	3	1	2	4	2	4	4	3	1	3	1	2	1	2	3	2	4	2	3	1	3	2	4	3	3	3	3	2	3	4	3	2	2	2	2	1	2
LdBPK_120011800.1	LdBPK_120011800.1	8	8	protein phosphatase with EF-Hand domains (PPEF)	3	4	5	4	4	5	3	3	4	2	4	3	0	3	3	3	2	2	2	3	3	3	3	2	4	3	3	1	2	0	3	2	2	3	4	2	3	4	3	6	3	2	3	4	5
LdBPK_220005600.1	LdBPK_220005600.1	5	5	transcription factor-like protein	3	2	3	3	4	2	4	1	1	4	2	1	2	3	4	4	2	2	1	2	2	2	2	2	4	3	2	1	1	1	0	2	2	2	2	3	1	1	2	2	3	1	3	2	3
LdBPK_300006600.1	LdBPK_300006600.1	2	2	Present in the outer mitochondrial membrane proteome 30	1	1	1	2	2	1	1	0	1	2	1	1	1	1	0	2	2	0	1	0	1	1	2	2	2	1	1	1	2	1	1	2	1	1	1	1	0	1	1	0	2	2	1	1	1
LdBPK_360026200.1	LdBPK_360026200.1	14	14	inosine-guanosine transporter	12	8	5	10	9	6	11	8	12	12	12	8	9	11	9	8	10	9	9	8	7	6	5	5	7	5	8	9	8	11	12	13	13	11	13	8	12	12	12	13	12	9	12	8	5
LdBPK_270031000.1	LdBPK_270031000.1	8	8	TPR-repeat protein, putative	7	4	6	6	7	6	6	5	5	7	6	6	6	5	6	7	6	5	3	3	6	7	6	7	6	6	4	3	3	5	6	6	6	5	6	6	5	6	5	6	6	4	7	4	6
LdBPK_270023100.1	LdBPK_270023100.1	18	18	eRF1 domain 1/eRF1 domain 2/eRF1 domain 3, putative	11	7	13	12	10	12	10	4	10	9	12	12	8	12	14	12	7	5	4	4	8	13	9	6	13	12	6	6	6	7	9	14	9	11	12	10	12	13	10	12	11	8	11	7	13
LdBPK_320015200.1	LdBPK_320015200.1	10	10	ubiquitin-conjugating enzyme protein, putative	4	6	4	6	7	6	8	4	5	6	5	2	5	4	3	4	3	3	3	4	6	3	7	5	5	4	4	4	4	7	3	3	4	4	3	5	5	4	3	5	4	2	4	6	4
LdBPK_310037800.1	LdBPK_310037800.1	7	7	ADP-ribosylation factor, putative	6	5	6	5	6	5	6	4	5	6	5	4	5	5	5	4	6	4	3	5	4	5	5	4	5	5	3	1	4	4	5	5	6	5	5	5	5	5	5	5	5	5	6	5	6
LdBPK_110017400.1;LdBPK_110017200.1	LdBPK_110017400.1;LdBPK_110017200.1	4;4	4;4	60S ribosomal protein L28, putative;60S ribosomal protein L28, putative	3	2	4	3	3	3	2	1	1	3	3	3	1	2	3	3	2	1	2	2	4	4	3	3	3	3	3	2	2	1	2	3	3	2	3	2	3	3	2	2	3	4	3	2	4
LdBPK_360052300.1	LdBPK_360052300.1	9	9	hypothetical protein, conserved	3	2	6	4	6	4	5	3	3	5	5	5	5	5	5	4	5	5	3	3	4	3	5	5	5	6	3	2	3	4	4	3	3	2	5	4	5	4	6	4	4	7	3	2	6
LdBPK_020007900.1	LdBPK_020007900.1	3	3	small GTP binding protein rab6-like protein	1	2	3	3	3	2	2	1	2	2	1	3	2	1	2	1	3	1	0	1	2	3	3	3	3	3	3	0	1	1	2	3	1	1	3	1	1	1	3	1	1	1	1	2	3
LdBPK_210014100.1	LdBPK_210014100.1	14	14	Temperature dependent protein affecting M2 dsRNA replication, putative	5	2	6	7	8	5	5	5	4	4	8	6	7	9	9	5	7	5	2	6	7	7	8	7	7	7	8	1	5	6	8	12	9	9	5	7	9	8	7	8	7	6	5	2	6
LdBPK_080007900.1	LdBPK_080007900.1	12	12	iron superoxide dismutase	4	5	5	3	5	3	6	3	3	3	3	5	3	3	3	4	6	5	6	4	5	3	5	3	7	6	6	6	4	5	3	4	3	3	5	3	3	4	4	4	4	4	4	5	5
REV__LdBPK_220016600.1	REV__LdBPK_220016600.1	3	3	Cytoplasmic dynein 1 heavy chain (DYNC1H1), putative	2	1	2	1	2	2	0	2	2	3	1	1	1	1	1	1	1	2	2	2	0	1	1	3	0	3	1	2	3	2	1	0	1	1	1	1	2	1	1	1	2	1	2	1	2
LdBPK_300006300.1	LdBPK_300006300.1	14	14	alkyldihydroxyacetonephosphate synthase	10	6	10	10	10	10	8	7	9	8	9	8	7	9	10	10	9	6	6	7	8	9	10	10	11	9	8	9	6	7	11	10	9	10	11	7	9	11	9	11	9	10	10	6	10
LdBPK_230018400.1	LdBPK_230018400.1	11	11	hypothetical protein, conserved	5	7	5	7	7	6	8	9	9	9	5	8	7	5	8	7	11	8	7	8	8	7	7	8	5	9	8	5	9	9	7	7	6	4	5	7	6	7	6	6	6	7	5	7	5
LdBPK_240024600.1	LdBPK_240024600.1	10	10	lysophospholipase, putative	6	2	5	5	6	7	8	3	4	6	6	6	3	2	5	5	5	3	4	4	6	5	5	4	8	4	4	3	5	3	5	6	4	6	4	5	4	6	4	7	7	6	6	2	5
LdBPK_330012000.1	LdBPK_330012000.1	2	2	hypothetical protein, conserved	1	0	2	2	2	2	1	1	2	1	1	2	2	2	2	0	1	2	1	1	0	1	2	1	2	1	2	0	2	2	1	1	2	2	1	2	1	1	2	0	2	1	1	0	2
LdBPK_070012000.1	LdBPK_070012000.1	21	21	hypothetical protein, conserved	11	9	12	10	13	12	11	10	13	13	12	13	10	9	12	12	11	7	6	10	14	13	11	14	15	12	10	10	8	9	13	16	11	10	11	10	7	11	11	7	13	13	11	9	12
LdBPK_360022600.1;LdBPK_360022700.1	LdBPK_360022600.1;LdBPK_360022700.1	4;3	4;3	Zinc knuckle, putative;universal minicircle sequence binding protein	4	4	4	4	4	4	4	4	4	4	4	4	4	4	4	4	4	4	4	4	4	4	4	4	4	4	4	4	4	4	4	4	4	4	4	4	4	4	4	4	4	4	4	4	4
LdBPK_090005200.1	LdBPK_090005200.1	3	3	hypothetical protein, conserved	3	1	3	3	3	3	3	2	3	3	2	2	3	3	3	3	3	1	0	1	1	2	3	2	3	3	3	0	2	3	2	3	3	3	3	3	3	3	3	3	3	3	3	1	3
LdBPK_330018400.1	LdBPK_330018400.1	6	6	hypothetical protein, conserved	3	2	2	3	4	1	3	4	4	3	2	1	1	3	2	4	2	2	1	1	4	2	2	2	4	4	2	2	3	4	2	3	2	3	3	3	1	3	2	2	2	0	3	2	2
LdBPK_240025000.1	LdBPK_240025000.1	4	4	hypothetical protein, conserved	3	2	2	2	4	3	1	3	4	4	3	2	3	2	2	2	2	2	2	3	1	3	2	3	2	3	4	4	1	4	3	2	2	3	2	2	3	2	1	3	1	3	3	2	2
LdBPK_330030900.1	LdBPK_330030900.1	6	6	Acid Phosphatase, putative	4	3	3	5	4	4	4	3	3	5	3	2	3	4	3	4	3	3	3	3	3	4	5	4	5	4	4	3	3	3	3	3	2	2	4	3	4	4	4	3	2	2	4	3	3
LdBPK_140020400.1	LdBPK_140020400.1	1	1	hypothetical protein, conserved	1	0	1	1	1	1	1	1	1	1	1	1	0	1	1	1	1	0	0	0	1	1	1	1	1	1	1	0	1	1	1	1	1	1	1	1	1	1	1	1	1	1	1	0	1
LdBPK_110014000.1	LdBPK_110014000.1	8	8	hypothetical protein, conserved	3	0	4	3	4	3	5	2	3	2	3	2	3	4	5	5	2	0	1	2	2	5	2	3	5	4	3	1	4	2	4	3	4	3	4	3	4	5	3	5	4	4	3	0	4
LdBPK_310013500.1	LdBPK_310013500.1	8	8	ATP-dependent zinc metallopeptidase, putative	3	4	6	5	4	4	2	3	3	4	4	5	4	5	5	3	3	3	2	3	4	4	3	4	5	6	3	3	2	3	4	3	3	4	5	4	4	4	2	5	3	5	3	4	6
LdBPK_360080000.1	LdBPK_360080000.1	31	31	serine peptidase clan SC, family S9A, putative	12	10	14	16	16	12	14	10	12	17	14	12	12	12	19	15	14	8	9	12	13	16	15	17	19	16	21	4	13	10	16	19	12	12	15	11	14	16	12	13	13	14	12	10	14
LdBPK_290012400.1	LdBPK_290012400.1	29	29	heat shock protein 90, putative	16	10	20	18	20	17	23	14	14	20	16	18	15	15	19	18	15	13	9	13	19	17	17	17	22	23	14	9	14	11	21	19	25	21	18	15	17	19	20	19	21	16	16	10	20
LdBPK_300043300.1;LdBPK_280015100.1	LdBPK_300043300.1;LdBPK_280015100.1	10;10	10;10	40S ribosomal protein S14;40S ribosomal protein S14	7	8	9	8	9	9	9	3	7	7	6	9	6	4	9	9	7	7	5	6	8	9	9	10	8	9	8	7	6	3	6	8	7	7	8	6	8	8	8	5	8	7	7	8	9
LdBPK_350007000.1	LdBPK_350007000.1	8	8	NLI interacting factor-like phosphatase, putative	5	4	7	6	6	5	6	3	6	6	4	7	5	3	5	5	5	3	3	6	6	6	6	7	7	6	4	5	4	4	2	4	6	4	3	4	4	4	5	5	6	7	5	4	7
LdBPK_360010700.1	LdBPK_360010700.1	9	9	protein phosphatase 2C-like protein	6	3	5	4	7	4	7	3	4	5	4	5	6	5	7	6	5	3	3	3	4	6	6	3	6	4	5	3	5	3	6	6	6	5	3	6	4	4	6	7	7	6	6	3	5
LdBPK_350017700.1	LdBPK_350017700.1	5	5	monothiol glutaredoxin, putative	2	3	3	3	3	2	4	3	2	3	3	4	3	3	3	3	3	2	1	3	3	4	3	3	4	2	3	2	3	2	3	3	3	3	3	4	3	3	3	3	3	3	2	3	3
LdBPK_290017500.1	LdBPK_290017500.1	17	17	hypothetical protein, conserved	8	5	9	6	7	9	9	7	7	7	8	9	8	9	7	6	7	8	6	8	8	5	6	7	12	7	9	9	8	6	8	9	10	9	7	8	8	8	8	7	7	7	8	5	9
LdBPK_320039500.1	LdBPK_320039500.1	11	11	Ras family/Ras of Complex, Roc, domain of DAPkinase, putative	7	7	7	8	7	8	8	7	7	7	5	8	9	7	7	6	8	8	7	8	8	7	7	8	6	7	8	8	8	7	8	6	7	7	6	8	7	6	6	7	8	8	7	7	7
LdBPK_150014100.1	LdBPK_150014100.1	6	6	Peroxisomal membrane protein (Pex16), putative	1	1	3	2	3	3	2	2	2	3	3	2	2	1	3	3	2	1	1	3	2	2	2	2	5	3	1	0	2	3	3	2	3	2	2	2	1	2	3	3	3	2	1	1	3
LdBPK_130005800.1	LdBPK_130005800.1	31	31	carboxypeptidase, putative	21	15	22	22	23	21	25	19	20	25	17	25	19	19	22	26	22	18	14	19	27	25	25	24	26	26	27	19	25	21	20	22	20	19	20	17	19	20	22	21	24	23	21	15	22
LdBPK_340005000.1	LdBPK_340005000.1	7	7	short chain dehydrogenase/Enoyl-(Acyl carrier protein) reductase, putative	4	4	4	3	4	5	5	2	4	4	5	5	3	5	6	5	4	2	1	5	5	6	6	6	6	7	4	3	4	5	4	6	4	4	4	3	4	5	6	4	4	5	4	4	4
LdBPK_180015300.1	LdBPK_180015300.1	7	7	Dynein light chain roadblock-type protein, putative	4	3	5	3	5	2	4	7	3	4	6	5	4	6	3	4	5	4	5	7	2	4	4	4	5	3	5	3	4	4	5	3	5	5	5	3	4	4	5	3	5	5	4	3	5
LdBPK_350026300.1	LdBPK_350026300.1	22	22	kinesin, putative	12	9	9	10	15	7	15	10	13	13	8	13	8	6	10	10	9	6	7	8	12	10	15	12	11	14	11	5	11	10	8	13	9	5	9	8	8	7	9	7	11	10	12	9	9
LdBPK_060018800.1	LdBPK_060018800.1	13	13	coproporphyrinogen III oxidase	5	4	8	7	7	6	9	2	4	6	5	7	8	9	9	5	8	3	4	4	5	5	4	4	6	4	7	3	6	3	5	8	10	8	5	3	6	5	8	7	7	7	5	4	8
LdBPK_350027100.1	LdBPK_350027100.1	11	11	adenine aminohydrolase	6	5	10	8	7	9	10	6	6	7	7	7	8	8	9	8	7	5	6	6	8	8	8	8	9	8	7	2	7	6	7	9	6	8	7	6	8	7	10	9	10	7	6	5	10
LdBPK_350014600.1	LdBPK_350014600.1	13	13	cell cycle sequence binding phosphoprotein (RBP33), putative	7	8	9	9	8	9	6	5	6	6	8	6	7	5	8	6	6	6	3	4	7	6	6	9	8	8	6	5	5	4	4	5	6	4	8	7	6	7	5	8	9	7	7	8	9
LdBPK_300041000.1	LdBPK_300041000.1	19	19	PAS-domain containing phosphoglycerate kinase, putative	11	10	13	10	13	13	12	14	10	14	11	13	10	12	12	14	13	7	8	8	13	13	12	12	14	15	15	5	13	13	11	12	14	12	13	10	13	13	10	12	11	12	11	10	13
LdBPK_050009600.1	LdBPK_050009600.1	5	5	GTPase, putative	2	2	2	1	3	3	3	1	1	1	1	2	1	2	3	3	1	1	1	1	2	2	2	2	3	3	1	1	1	1	2	3	3	2	3	3	2	3	3	2	4	4	2	2	2
LdBPK_360015900.1	LdBPK_360015900.1	8	8	intraflagellar transport protein 122, putative	1	0	4	3	3	2	3	2	2	4	2	3	3	2	4	2	4	0	2	2	2	2	3	4	4	4	3	1	3	2	3	2	3	2	2	2	2	4	4	3	2	4	1	0	4
LdBPK_310028700.1	LdBPK_310028700.1	5	5	tryparedoxin 3, putative	2	1	1	2	2	3	2	2	3	2	2	3	2	3	1	1	1	1	1	3	1	2	3	3	3	2	3	1	1	2	2	2	2	2	2	2	4	1	2	4	1	2	2	1	1
LdBPK_360005400.1	LdBPK_360005400.1	13	13	PUF1, putative	8	8	4	7	7	4	7	3	6	9	5	9	6	5	8	9	5	5	2	4	10	7	9	8	10	8	4	6	3	3	7	9	6	5	6	4	7	7	7	8	5	7	8	8	4
LdBPK_360036500.1	LdBPK_360036500.1	5	5	Phytochelatin synthase, putative	2	1	2	1	3	0	2	4	4	5	1	2	3	1	1	2	3	2	1	3	2	2	4	3	3	3	3	3	3	2	0	2	2	2	2	1	1	2	4	1	2	2	2	1	2
LdBPK_180012900.1	LdBPK_180012900.1	5	5	DNA-directed RNA polymerase II/III subunit, putative	3	2	2	3	3	3	4	1	2	3	3	4	2	2	3	4	2	2	0	2	3	3	3	4	4	5	3	2	1	2	3	3	3	3	3	2	2	4	3	2	2	3	3	2	2
LdBPK_340011000.1	LdBPK_340011000.1	6	6	Gamma-soluble NSF attachment protein (SNAP-gamma) (N-ethylmaleimide-sensitive factor attachment protein, gamma), putative	4	3	4	2	5	2	5	4	3	5	4	4	4	5	5	2	4	3	3	5	4	4	6	3	4	5	5	3	5	3	5	5	5	5	5	3	5	6	4	4	6	4	4	3	4
LdBPK_090018100.1	LdBPK_090018100.1	4	4	mitochondrial RNA binding protein 2	2	1	2	2	4	2	4	1	2	3	2	2	2	2	4	4	2	2	2	1	3	2	1	1	4	3	1	1	2	1	2	4	2	2	1	2	2	2	2	2	2	1	2	1	2
LdBPK_220012800.1	LdBPK_220012800.1	6	6	Translation initiation factor SUI1, putative	4	3	4	3	2	1	3	2	2	4	2	1	2	4	3	4	3	2	1	4	2	2	4	3	3	2	4	0	2	2	3	3	3	3	3	0	3	2	3	4	1	2	4	3	4
LdBPK_330041200.1	LdBPK_330041200.1	15	15	Holliday-junction resolvase-like of SPT6/SH2 domain containing protein, putative	8	1	7	7	10	6	7	2	5	5	1	2	3	3	9	6	2	1	0	1	5	8	9	8	12	10	10	1	2	3	4	6	3	3	6	2	6	5	4	3	3	5	8	1	7
LdBPK_320024000.1	LdBPK_320024000.1	10	10	iron superoxide dismutase, putative	6	5	5	6	5	6	9	5	3	6	5	6	3	4	7	5	5	5	4	5	5	5	5	4	7	6	6	6	7	5	4	5	6	6	5	4	5	5	5	6	7	5	6	5	5
LdBPK_300038200.1	LdBPK_300038200.1	7	7	S-adenosylmethionine decarboxylase	3	2	3	3	2	2	2	0	1	2	2	5	2	3	3	3	3	1	0	0	5	3	4	3	5	4	2	2	1	1	3	6	3	2	3	3	2	3	3	3	4	3	3	2	3
LdBPK_250023300.1	LdBPK_250023300.1	4	4	hypothetical protein, conserved	0	1	2	0	1	0	2	1	1	3	1	1	0	0	1	2	2	1	0	1	3	1	0	1	2	1	0	0	0	0	0	1	0	1	0	0	1	2	1	1	0	1	0	1	2
LdBPK_320025500.1	LdBPK_320025500.1	6	6	1-acyl-sn-glycerol-3-phosphateacyltransferase-like protein, putative	3	2	4	5	3	2	4	1	3	3	3	3	4	3	4	3	3	1	2	1	4	3	2	3	4	4	2	2	1	2	3	4	3	2	3	2	4	3	5	3	3	4	3	2	4
LdBPK_230005100.1	LdBPK_230005100.1	16	16	hypothetical protein, conserved	10	8	9	9	11	8	9	5	8	9	9	8	6	6	9	7	9	2	4	6	12	9	10	9	12	10	6	4	4	6	10	12	9	7	7	5	5	7	8	8	10	7	10	8	9
LdBPK_350013400.1	LdBPK_350013400.1	19	16	NADH-dependent fumarate reductase, putative	9	5	7	8	10	7	9	7	13	16	4	9	6	7	10	6	14	9	6	8	9	8	10	9	9	11	11	6	9	9	8	8	6	7	6	4	7	5	6	4	8	9	7	3	5
LdBPK_340051800.1	LdBPK_340051800.1	6	6	cell differentiation protein-like protein	2	1	3	3	2	3	4	2	3	3	2	2	2	2	3	3	3	2	1	2	3	2	2	2	4	2	3	1	2	2	2	3	3	2	3	2	2	2	2	2	2	2	2	1	3
LdBPK_310016300.1;LdBPK_310016100.1;LdBPK_310016900.1;LdBPK_310015900.1;LdBPK_310016500.1;LdBPK_310016700.1	LdBPK_310016300.1;LdBPK_310016100.1;LdBPK_310016900.1;LdBPK_310015900.1;LdBPK_310016500.1;LdBPK_310016700.1	15;15;14;14;13;11	15;15;14;14;13;11	sodium stibogluconate resistance protein, putative;sodium stibogluconate resistance protein, putative;sodium stibogluconate resistance protein, putative;sodium stibogluconate resistance protein, putative;sodium stibogluconate resistance protein, putative;s	10	5	10	12	11	8	11	7	9	8	10	7	8	6	12	13	8	3	7	8	8	8	7	7	12	6	9	3	7	9	9	13	6	10	9	8	10	7	9	11	10	7	10	5	10
LdBPK_330025000.1	LdBPK_330025000.1	16	16	hypothetical protein, conserved	3	1	4	4	7	4	3	1	3	2	4	3	4	3	7	5	1	1	0	1	11	11	9	9	13	11	8	2	3	4	5	8	4	6	2	4	2	3	2	3	1	5	3	1	4
LdBPK_300035900.1	LdBPK_300035900.1	12	12	aldehyde dehydrogenase, putative	8	5	7	9	9	9	6	4	6	7	7	7	7	7	8	7	7	5	3	4	6	8	9	8	7	9	5	2	5	6	7	10	8	7	8	6	9	8	6	9	5	7	8	5	7
LdBPK_020008500.1	LdBPK_020008500.1	5	5	RNase PH-like protein, putative	1	2	3	1	4	2	1	2	2	3	3	2	1	1	2	3	1	0	1	2	3	2	1	2	3	5	3	0	1	1	2	3	1	2	2	1	2	2	1	0	1	0	1	2	3
LdBPK_170011200.1	LdBPK_170011200.1	10	10	hypothetical protein, conserved	3	1	1	2	3	1	5	3	2	5	3	3	2	1	3	1	2	1	0	0	4	5	4	1	5	5	4	3	1	1	2	5	1	2	2	1	2	1	2	2	2	1	3	1	1
LdBPK_280014800.1	LdBPK_280014800.1	12	12	Archaic translocase outer mitochondrial membrane 46 kDa subunit, putative	9	7	10	9	10	9	12	7	10	11	7	9	7	8	10	9	8	5	4	5	10	10	9	8	9	11	10	5	9	7	8	10	8	8	7	6	9	5	9	8	10	10	9	7	10
LdBPK_190016400.1	LdBPK_190016400.1	13	13	hypothetical protein, conserved	1	1	2	2	3	2	6	2	5	7	2	7	2	3	5	3	4	4	3	6	3	4	4	3	5	4	7	7	6	6	4	7	3	2	2	1	3	5	5	3	4	3	1	1	2
LdBPK_100021000.1;LdBPK_100020700.1	LdBPK_100021000.1	5;2	3;0	Protein of unknown function (DUF1861), putative	4	2	4	4	3	1	3	3	5	4	1	2	3	3	4	3	5	2	3	3	2	3	4	4	4	3	3	2	4	3	4	4	3	3	3	4	3	4	5	4	3	3	2	1	3
LdBPK_290014500.1	LdBPK_290014500.1	11	11	LETM1 and EF-hand domain-containing protein 1, putative	8	5	3	7	8	6	6	4	5	7	4	9	5	4	6	6	6	5	2	6	7	6	7	6	6	7	6	2	3	6	5	7	3	4	3	3	5	4	3	4	7	5	8	5	3
LdBPK_110006200.1	LdBPK_110006200.1	2	2	NGG1 interacting factor 3-like protein	0	0	0	0	0	0	0	0	0	1	0	0	0	1	1	1	0	0	0	0	1	0	0	0	1	1	0	0	0	0	0	2	0	0	0	0	0	0	1	0	0	0	0	0	0
LdBPK_200012900.1	LdBPK_200012900.1	27	27	vesicular-fusion protein nsf, putative	15	7	13	15	16	11	15	9	15	15	12	13	11	16	14	16	16	7	7	12	10	11	11	8	16	13	14	9	11	12	12	16	13	11	13	14	14	16	15	12	14	12	15	7	13
LdBPK_210011100.1	LdBPK_210011100.1	9	9	dihydrolipoamide acetyltransferase precursorlike protein	5	4	4	4	5	4	7	5	5	6	5	6	4	4	5	5	4	5	5	5	6	5	5	5	7	6	7	4	5	5	4	8	4	4	5	4	4	3	5	4	5	4	5	4	4
LdBPK_250023000.1	LdBPK_250023000.1	5	5	hypothetical protein, conserved	3	1	2	3	4	3	2	2	4	3	3	4	3	3	3	4	4	2	2	2	5	3	2	3	5	4	4	2	1	3	4	4	2	2	3	2	1	3	3	2	3	3	3	1	2
LdBPK_280013600.1	LdBPK_280013600.1	5	5	RNA binding protein rbp16, putative	3	3	3	2	3	3	3	3	3	3	3	3	3	3	3	3	3	3	2	3	4	3	3	3	5	3	3	2	3	3	3	4	4	3	3	3	3	3	3	3	3	3	3	3	3
LdBPK_160010900.1	LdBPK_160010900.1	3	3	dihydroorotase, putative	1	0	2	1	2	1	3	0	0	2	2	1	1	1	2	1	0	1	0	0	2	1	2	1	2	2	1	1	0	2	2	3	3	1	2	1	1	1	2	1	2	0	1	0	2
LdBPK_350039400.1	LdBPK_350039400.1	19	19	hypothetical protein, conserved	11	5	8	10	11	7	8	4	8	11	7	10	9	6	11	7	9	5	2	6	7	7	8	7	12	8	9	3	8	6	7	11	7	9	6	6	7	8	10	6	9	6	11	5	8
LdBPK_330020600.1	LdBPK_330020600.1	4	4	mitochondrial RNA binding protein, putative	2	2	2	3	2	2	1	1	4	2	3	2	2	1	2	2	2	1	1	1	2	2	3	2	3	3	2	2	1	2	2	3	2	2	2	2	2	2	1	2	1	1	2	2	2
LdBPK_210015000.1	LdBPK_210015000.1	5	5	xanthine phosphoribosyltransferase	2	1	3	3	3	2	2	0	4	3	4	0	4	3	3	1	3	0	0	0	1	2	1	2	3	2	2	0	2	3	5	4	3	4	3	1	1	1	3	2	4	2	2	1	3
LdBPK_350007500.1	LdBPK_350007500.1	6	6	60S ribosomal protein L30	5	2	6	6	5	4	6	3	3	4	6	6	3	1	6	5	3	3	2	4	5	6	6	5	6	6	4	3	2	3	5	5	4	3	6	3	4	6	6	5	5	3	5	2	6
LdBPK_290033200.1	LdBPK_290033200.1	5	5	hypothetical protein, conserved	2	0	3	2	2	3	4	3	3	3	2	2	3	2	4	3	2	1	1	2	1	2	2	2	3	2	2	3	1	3	2	3	3	1	3	1	2	2	3	1	1	2	2	0	3
LdBPK_220012900.1	LdBPK_220012900.1	10	10	NADH-cytochrome b5 reductase, putative	6	4	5	5	8	4	6	4	4	6	4	5	4	4	6	7	6	3	3	3	7	8	4	6	8	6	7	6	6	5	5	6	5	6	4	3	4	5	4	3	4	5	6	4	5
LdBPK_150008600.1;LdBPK_150008700.1	LdBPK_150008600.1	7;3	7;3	Isoprenylcysteine alpha-carbonyl methylesterase, putative	1	1	5	4	2	1	5	5	6	5	2	1	2	3	3	3	6	4	4	5	2	3	3	2	4	2	7	2	5	6	3	4	3	1	4	2	3	4	2	1	2	4	1	1	5
LdBPK_050009900.1	LdBPK_050009900.1	6	6	hypothetical protein, conserved	3	4	5	3	3	4	6	4	2	3	2	5	4	3	3	3	5	4	5	4	3	3	4	2	3	2	3	4	3	2	3	4	4	3	4	4	2	3	5	4	4	3	3	4	5
LdBPK_290028900.1	LdBPK_290028900.1	17	17	rab-GDP dissociation inhibitor, putative	8	7	7	9	8	8	11	5	7	9	9	9	7	9	9	9	7	5	6	6	10	7	11	9	11	11	9	6	9	8	6	14	7	8	7	8	8	7	8	10	8	9	8	7	7
LdBPK_360021400.1	LdBPK_360021400.1	4	4	hypothetical protein, conserved	2	2	2	1	2	2	0	1	2	2	3	3	2	2	3	2	2	0	0	3	3	3	2	2	3	2	1	0	0	2	3	3	2	3	3	2	2	2	2	3	2	3	2	2	2
LdBPK_360049400.1	LdBPK_360049400.1	4	4	hypothetical protein, conserved	1	1	3	2	1	2	3	1	0	1	1	3	2	1	3	2	1	1	2	2	2	2	2	2	1	3	3	0	1	2	2	2	3	3	3	0	2	3	2	2	2	3	1	1	3
LdBPK_340048500.1	LdBPK_340048500.1	13	13	ubiquitin hydrolase, putative	9	5	7	9	8	8	7	6	9	8	5	6	5	8	5	5	10	6	6	5	5	6	8	6	7	8	7	7	7	9	5	7	7	7	6	5	7	7	6	6	10	7	9	5	7
LdBPK_310026400.1;LdBPK_310026900.1;LdBPK_310026800.1;LdBPK_310026700.1;LdBPK_310026300.1	LdBPK_310026400.1;LdBPK_310026900.1;LdBPK_310026800.1;LdBPK_310026700.1;LdBPK_310026300.1	2;2;2;2;2	2;2;2;2;2	amino acid permease;amino acid permease;amino acid permease;amino acid permease;amino acid permease	1	1	1	2	1	1	1	1	1	1	1	1	1	1	2	1	1	1	0	1	1	1	1	1	2	1	1	0	1	1	1	2	1	1	1	1	1	1	1	1	1	1	1	1	1
LdBPK_360010200.1	LdBPK_360010200.1	4	4	hypothetical protein, conserved	3	2	2	1	3	3	3	3	1	4	2	4	2	2	3	3	2	2	3	2	4	3	3	3	4	2	4	3	3	2	2	3	3	2	2	2	2	2	2	2	4	2	3	2	2
LdBPK_280033900.1	LdBPK_280033900.1	7	7	SelR domain containing protein, putative	5	2	3	4	4	5	7	2	5	5	3	4	3	3	4	5	4	2	3	3	4	3	3	2	6	3	5	0	4	5	3	6	3	3	5	3	3	3	4	3	5	4	5	2	3
LdBPK_350045600.1	LdBPK_350045600.1	11	11	4E-interacting protein, putative	8	7	8	8	9	7	8	6	6	8	8	6	8	8	9	8	7	6	6	10	9	9	10	9	9	9	8	8	8	7	7	8	7	7	8	8	7	8	10	8	8	9	8	7	8
LdBPK_100015900.1	LdBPK_100015900.1	10	10	small GTP-binding protein Rab11, putative	5	6	6	5	5	5	8	5	3	6	4	7	4	4	4	6	6	4	5	4	9	6	6	6	5	5	4	5	5	4	4	6	6	4	4	5	5	5	7	5	7	6	5	6	6
LdBPK_210027700.1	LdBPK_210027700.1	13	13	proteasome subunit alpha type-5, putative	11	10	10	11	12	10	11	11	11	12	9	12	8	8	11	12	10	9	10	11	11	11	11	11	10	12	12	10	10	10	9	11	7	9	11	9	8	10	9	9	10	10	11	10	10
LdBPK_360057700.1	LdBPK_360057700.1	13	13	paraflagellar rod component, putative	5	2	7	5	6	4	7	4	6	6	6	4	3	6	9	5	7	2	3	3	6	7	5	4	9	4	7	8	7	4	4	8	7	5	4	4	3	4	6	4	6	5	5	2	7
LdBPK_320020800.1	LdBPK_320020800.1	22	22	Metalloprotease M41 FtsH, putative	12	8	14	13	13	9	18	9	12	15	10	10	10	11	12	15	12	9	10	11	9	12	13	13	16	15	15	7	11	12	12	13	11	12	10	8	12	11	11	9	12	9	12	8	14
LdBPK_350059000.1	LdBPK_350059000.1	18	18	isopentenyl-diphosphate delta-isomerase (type II), putative	11	7	11	11	11	12	12	8	10	12	11	11	9	10	14	13	7	6	5	7	11	11	11	11	13	12	12	4	7	7	13	12	9	12	10	8	11	10	10	10	10	11	11	7	11
LdBPK_300005900.1	LdBPK_300005900.1	5	5	hypothetical protein	1	2	1	1	2	1	1	1	2	1	1	3	1	1	1	1	1	2	2	1	2	1	2	1	1	1	1	4	1	1	1	2	1	1	2	1	2	1	1	1	2	1	1	2	1
LdBPK_310041400.1	LdBPK_310041400.1	9	9	hypothetical protein, conserved	4	4	2	2	4	1	5	3	3	6	2	3	4	3	3	5	3	3	3	5	4	4	3	1	3	2	2	5	1	4	3	4	2	3	4	3	3	3	3	3	0	3	4	4	2
LdBPK_150011500.1	LdBPK_150011500.1	9	9	CRAL/TRIO domain containing protein, putative	4	4	4	2	4	3	5	1	2	2	3	5	4	4	4	5	3	2	2	1	3	4	7	4	5	7	3	3	1	2	3	4	3	1	5	4	2	6	4	2	3	4	4	4	4
LdBPK_180016800.1	LdBPK_180016800.1	5	5	Zinc finger, C3HC4 type (RING finger) containing protein, putative	2	0	4	2	1	1	3	1	1	3	1	3	1	2	1	3	2	0	0	1	3	3	2	1	4	2	3	0	1	1	2	3	1	2	1	1	2	2	2	1	1	2	2	0	4
LdBPK_350010900.1	LdBPK_350010900.1	11	11	SNF-7-like protein, conserved	3	3	4	5	4	2	4	1	2	3	6	3	2	4	5	3	3	2	1	1	3	2	2	1	4	2	1	2	3	1	5	5	5	5	6	2	3	3	5	6	4	3	3	3	4
LdBPK_120007900.1	LdBPK_120007900.1	6	6	ornithine decarboxylase, putative	3	1	6	3	6	3	4	1	3	3	2	3	2	2	3	2	1	1	0	1	3	4	3	2	5	3	1	1	1	1	2	4	3	3	3	2	3	3	6	3	6	4	3	1	6
LdBPK_310019800.1	LdBPK_310019800.1	21	21	Pyrophosphate-energized vacuolar membrane proton pump 1, putative	12	7	13	16	16	17	16	16	17	18	16	17	14	13	12	13	20	16	11	16	14	16	17	15	14	16	19	9	18	18	15	13	14	15	14	13	14	15	13	14	13	18	12	7	13
LdBPK_310041600.1	LdBPK_310041600.1	13	13	methylcrotonoyl-coa carboxylase biotinylated subunitprotein-like protein	8	6	7	10	10	8	12	9	10	11	8	9	9	10	8	10	10	6	6	12	9	8	7	9	10	10	10	3	8	7	7	10	9	8	6	7	7	9	8	7	10	10	8	6	7
LdBPK_320026000.1	LdBPK_320026000.1	5	5	hypothetical protein, conserved	3	1	3	2	2	2	3	2	3	2	1	3	1	3	3	3	2	3	1	1	2	2	2	2	3	2	3	0	1	1	2	2	2	2	1	2	1	3	3	2	1	2	3	1	3
LdBPK_110019700.1	LdBPK_110019700.1	3	3	Ribosomal protein L4/L1 family, putative	2	1	2	2	1	1	0	1	2	2	1	1	1	1	1	2	2	1	1	1	1	1	2	2	1	0	2	1	0	2	0	2	1	1	1	3	1	2	3	2	1	1	2	1	2
LdBPK_320040500.1	LdBPK_320040500.1	28	28	dihydrolipoamide dehydrogenase, putative	18	16	16	18	16	15	22	17	17	19	16	21	13	16	19	19	16	14	20	18	20	19	19	19	21	19	19	20	17	16	15	18	16	15	17	13	16	15	16	17	16	19	18	16	16
LdBPK_180018200.1;LdBPK_180018100.1;LdBPK_180018000.1	LdBPK_180018200.1;LdBPK_180018100.1;LdBPK_180018000.1	6;4;4	6;4;4	Mitochondrial carrier protein, putative;Mitochondrial carrier protein, putative;Mitochondrial carrier protein, putative	5	2	3	2	4	3	4	2	1	4	4	3	3	3	4	4	2	2	2	2	6	4	3	4	6	5	4	2	3	2	4	4	5	3	2	3	3	2	3	4	3	2	5	2	3
LdBPK_010008000.1	LdBPK_010008000.1	9	9	acidocalcisomal exopolyphosphatase, putative	3	3	2	3	3	4	3	2	3	2	3	5	5	5	6	5	3	1	1	2	4	6	4	5	4	4	3	1	2	3	5	4	4	4	2	4	4	5	2	4	3	5	3	3	2
LdBPK_100010900.1	LdBPK_100010900.1	26	1	GP63, leishmanolysin	16	20	21	19	18	20	25	22	21	20	16	23	16	17	19	20	20	21	19	22	20	17	20	19	17	17	20	18	17	15	17	17	19	15	16	16	17	17	17	17	22	20	1	0	1
LdBPK_280024600.1	LdBPK_280024600.1	19	19	replication factor A, 51kDa subunit, putative	11	9	11	10	13	12	14	14	14	14	9	11	10	10	8	13	11	12	6	9	14	11	13	16	15	14	13	6	12	12	11	13	14	10	10	10	8	10	14	8	11	11	11	9	11
LdBPK_170013700.1	LdBPK_170013700.1	9	9	Acyl CoA binding protein, putative	5	6	4	5	5	4	6	2	5	6	5	6	4	3	6	6	4	3	4	4	6	5	6	5	5	7	6	5	3	2	7	5	4	5	5	3	4	5	5	5	4	5	5	6	4
LdBPK_360012900.1	LdBPK_360012900.1	3	3	mitogen-activated protein kinase	1	1	1	2	1	1	1	2	2	1	2	1	2	2	2	1	2	1	2	1	1	1	1	1	1	1	2	2	1	2	1	1	1	1	1	1	1	1	2	2	2	2	1	1	1
LdBPK_290025300.1	LdBPK_290025300.1	5	5	dihydrolipoamide dehydrogenase, putative	2	1	2	3	3	2	2	0	2	3	1	1	1	1	3	1	2	0	0	0	0	3	3	2	3	2	2	0	2	2	1	3	1	1	2	0	0	1	1	1	1	2	2	1	2
LdBPK_010006000.1	LdBPK_010006000.1	5	5	monothiol glutaredoxin, putative	1	2	3	3	2	3	3	2	2	1	3	4	3	2	1	3	1	1	1	2	3	2	3	1	2	3	1	0	1	1	3	1	1	1	2	2	2	4	3	3	3	2	1	2	3
LdBPK_180019000.1	LdBPK_180019000.1	22	22	pyruvate dehydrogenase E1 component alpha subunit, putative	15	13	14	16	15	13	15	11	14	16	14	18	13	13	16	16	15	15	10	12	15	16	16	13	16	15	17	12	13	12	14	15	15	14	14	14	13	14	14	13	14	13	15	13	14
LdBPK_260025000.1	LdBPK_260025000.1	3	3	electon transport protein SCO1/SCO2, putative	2	1	1	1	1	2	0	1	2	1	2	1	1	1	2	2	0	1	1	2	1	1	1	2	1	2	1	1	1	1	1	2	2	1	2	1	2	1	1	2	1	1	2	1	1
LdBPK_360008400.1	LdBPK_360008400.1	5	5	dolicholphosphate-mannose synthase, putative	4	2	2	2	2	2	3	3	4	3	1	4	2	2	2	4	3	2	1	3	4	2	2	2	3	1	4	1	3	1	2	3	2	2	2	2	2	2	2	3	3	3	4	2	2
LdBPK_360058400.1	LdBPK_360058400.1	4	4	hypothetical protein, conserved	2	1	2	1	1	0	2	1	1	3	1	1	1	1	2	1	3	3	2	1	3	3	2	3	2	2	3	2	3	1	2	1	1	0	2	1	0	2	0	0	1	1	2	1	2
LdBPK_350036400.1	LdBPK_350036400.1	11	11	glycerol kinase, glycosomal, putative	6	5	7	7	7	7	8	6	7	7	6	5	5	6	9	4	4	2	2	4	7	5	6	7	7	8	6	4	3	5	5	7	6	7	7	5	9	7	7	7	9	7	6	5	7
LdBPK_090022300.1	LdBPK_090022300.1	9	9	hypothetical protein, conserved	3	3	5	7	6	5	6	5	5	6	4	7	5	4	5	2	6	6	6	5	6	3	7	4	6	6	6	6	3	5	5	6	5	2	4	2	6	4	4	1	3	4	3	3	5
LdBPK_320031400.1	LdBPK_320031400.1	4	4	hypothetical protein, conserved	2	2	2	2	3	2	2	3	2	2	2	2	2	2	3	3	2	2	2	2	3	3	3	2	3	3	3	0	2	2	2	3	2	2	2	2	2	3	2	2	2	2	2	2	2
LdBPK_260020500.1	LdBPK_260020500.1	3	3	RNA recognition motif (a.k.a. RRM, RBD, or RNP domain)/RNA recognition motif. (a.k.a. RRM, RBD, or RNP domain), putative	1	0	1	1	1	0	0	0	0	0	1	2	1	1	1	0	0	0	1	0	2	1	2	2	2	1	0	2	0	0	1	3	1	1	1	0	1	1	1	0	1	0	1	0	1
LdBPK_330019500.1	LdBPK_330019500.1	31	31	pumilio protein 6, putative	18	14	17	16	18	18	17	6	15	15	13	15	12	16	19	13	11	7	8	10	20	17	18	20	20	21	17	14	11	8	16	16	12	14	16	15	15	16	16	16	13	15	18	14	17
LdBPK_280031400.1	LdBPK_280031400.1	22	22	Vacuolar proton pump subunit B, putative	15	9	11	14	14	12	17	10	12	17	13	13	9	9	14	14	13	9	9	11	13	11	11	16	13	14	12	8	12	12	14	13	11	13	12	11	10	9	13	12	15	11	15	9	11
LdBPK_220018300.1	LdBPK_220018300.1	6	6	hypothetical protein, conserved	0	2	3	1	4	2	5	4	3	3	1	4	2	2	2	3	4	4	2	4	4	0	3	1	2	0	5	5	2	4	3	1	2	2	0	2	0	3	1	1	1	2	0	2	3
LdBPK_220005300.1;LdBPK_040009900.1	LdBPK_220005300.1;LdBPK_040009900.1	5;5	5;5	60S ribosomal protein L11 (L5, L16);60S ribosomal protein L11 (L5, L16)	4	2	4	4	3	3	1	1	3	3	2	3	4	3	3	4	3	2	1	1	2	3	3	3	4	4	1	1	2	1	3	3	3	3	3	3	3	3	3	4	4	4	4	2	4
LdBPK_100019000.1	LdBPK_100019000.1	11	10	Ras-related protein RabX1, putative	9	3	6	7	8	5	10	3	5	6	5	8	5	6	8	8	7	3	3	5	8	7	9	6	8	9	6	1	3	4	7	9	6	7	8	5	7	6	7	6	6	8	8	2	5
LdBPK_360051200.1	LdBPK_360051200.1	10	10	oxidoreductase, putative	7	4	8	8	9	7	8	3	7	6	7	8	7	7	7	8	6	4	4	4	8	6	7	6	10	9	5	3	3	5	7	8	8	8	7	7	9	8	8	8	8	7	7	4	8
LdBPK_360046700.1;LdBPK_180011100.1	LdBPK_360046700.1;LdBPK_180011100.1	5;5	5;5	40S ribosomal protein S27-1, putative;40S ribosomal protein S27-1, putative	3	3	5	5	4	3	5	1	3	3	3	4	2	2	5	5	3	1	1	1	5	3	3	3	5	3	2	2	1	1	5	4	4	4	4	2	4	4	3	3	4	3	3	3	5
LdBPK_070011200.1	LdBPK_070011200.1	3	3	hypothetical protein, conserved	2	2	2	1	2	2	1	1	0	1	1	1	1	2	3	2	0	1	0	0	2	2	3	1	1	2	0	0	0	1	1	1	1	0	2	1	1	3	2	1	2	2	2	2	2
LdBPK_330018300.1	LdBPK_330018300.1	9	9	hypothetical protein, conserved	2	2	4	2	3	4	3	2	0	1	2	3	0	2	1	3	2	2	0	1	6	3	4	5	4	3	2	4	1	1	3	3	2	3	2	2	1	2	3	3	2	1	2	2	4
LdBPK_360042700.1	LdBPK_360042700.1	2	2	hypothetical protein, conserved	2	1	0	1	1	1	1	1	1	2	0	1	1	1	1	1	2	1	0	1	2	0	2	2	1	1	2	1	1	0	1	1	1	1	1	0	0	1	1	0	1	1	2	1	0
LdBPK_180006400.1	LdBPK_180006400.1	9	9	serine/threonine protein phosphatase type 5, putative	3	2	5	5	5	5	5	3	4	4	5	5	6	6	7	4	4	2	2	3	5	3	6	4	7	6	3	2	3	3	6	6	5	7	5	4	5	6	7	4	5	5	3	2	5
LdBPK_340038800.1	LdBPK_340038800.1	11	11	Present in the outer mitochondrial membrane proteome 27	5	2	3	1	6	4	5	3	1	4	3	5	2	2	3	7	2	2	1	2	5	4	5	5	7	7	2	1	2	3	4	5	3	3	3	2	3	3	1	4	3	4	5	2	3
LdBPK_200012200.1	LdBPK_200012200.1	15	15	hypothetical protein, conserved	7	9	8	8	8	8	10	6	7	8	9	11	8	8	8	11	9	8	4	6	7	8	10	10	9	7	10	6	7	4	7	10	9	8	7	8	7	9	9	5	9	5	7	9	8
LdBPK_020010100.1	LdBPK_020010100.1	14	14	voltage-dependent anion-selective channel, putative	8	8	7	8	8	7	11	6	10	10	6	8	6	6	9	10	9	8	7	7	11	9	9	10	11	9	8	7	7	6	7	6	6	6	6	7	7	7	7	7	8	10	8	8	7
LdBPK_210022500.1	LdBPK_210022500.1	8	8	2-oxoisovalerate dehydrogenase alpha subunit, putative	5	3	4	4	4	2	3	3	4	6	3	7	5	4	4	5	4	4	2	4	3	2	6	2	4	5	4	0	2	3	3	4	4	4	5	4	4	6	3	4	6	4	5	3	4
LdBPK_260018200.1	LdBPK_260018200.1	5	5	hypothetical protein, conserved	2	0	3	2	3	3	3	0	1	3	2	3	3	2	2	3	0	0	0	1	2	2	2	2	4	5	2	0	1	2	2	4	3	2	2	2	2	3	2	3	3	2	2	0	3
LdBPK_300019600.1	LdBPK_300019600.1	20	20	amidohydrolase, putative	13	8	12	13	15	12	13	9	10	11	11	14	10	10	14	13	11	6	8	11	13	11	11	11	16	14	11	9	10	8	10	14	11	11	11	9	13	12	12	11	11	13	13	8	12
LdBPK_220019400.1	LdBPK_220019400.1	18	18	intraflagellar transport protein-like protein	6	10	9	8	6	7	9	7	10	10	7	10	6	9	7	6	10	9	9	11	9	6	8	11	6	12	11	6	10	5	9	10	11	8	5	8	8	10	8	7	7	9	6	10	9
LdBPK_350023500.1	LdBPK_350023500.1	4	4	COP-coated vesicle membrane protein gp25L precursor, putative	2	2	3	3	2	2	4	3	4	4	3	3	2	4	4	3	2	2	2	2	4	3	3	4	2	4	3	2	2	2	2	3	4	3	2	2	3	2	4	3	4	2	2	2	3
LdBPK_360032600.1	LdBPK_360032600.1	8	8	nucleoporin interacting component (NUP93), putative	5	0	2	4	4	2	4	1	3	2	5	1	3	3	1	1	4	1	0	2	1	4	1	1	2	1	1	0	4	1	2	2	2	1	1	1	0	1	6	2	3	2	5	0	2
LdBPK_360019200.1	LdBPK_360019200.1	20	20	N-acetyltransferase subunit Nat1, putative	10	5	11	15	14	11	13	8	13	14	11	11	12	12	15	14	11	8	2	5	8	12	14	13	15	12	10	2	7	8	10	15	9	11	11	11	11	13	14	12	13	12	10	5	11
LdBPK_250019000.1	LdBPK_250019000.1	3	3	hypothetical protein, conserved	3	0	2	3	2	2	2	1	3	2	2	0	2	2	2	3	3	0	1	0	0	2	1	1	3	3	2	0	1	1	2	3	2	2	3	2	2	2	2	2	2	2	3	0	2
LdBPK_090017500.1	LdBPK_090017500.1	11	11	MSP (Major sperm protein) domain containing protein, putative	2	5	4	5	5	1	5	4	7	5	3	3	4	4	2	4	5	6	4	3	3	3	3	4	4	3	5	5	4	5	5	4	6	5	1	3	2	4	4	3	5	1	2	5	4
LdBPK_200011900.1	LdBPK_200011900.1	14	14	serine/threonine protein phosphatase 2A regulatory subunit, putative	9	4	7	9	6	6	5	3	8	6	4	6	6	5	5	9	6	3	4	3	1	3	5	3	7	6	5	2	4	2	5	7	5	4	5	4	4	6	8	5	7	6	9	4	7
LdBPK_110011500.1	LdBPK_110011500.1	15	15	3-methylcrotonoyl-CoA carboxylase beta subunit, putative	8	8	10	9	10	9	13	10	8	9	7	12	9	9	10	10	7	7	6	9	12	10	9	10	13	12	9	7	11	9	10	10	11	10	10	9	8	10	11	8	10	8	8	8	10
LdBPK_150016300.1	LdBPK_150016300.1	49	49	glutamate dehydrogenase	29	27	29	34	35	32	36	18	24	29	30	37	25	29	36	36	32	24	24	33	40	37	35	35	37	36	29	23	22	21	31	39	30	29	33	29	31	30	31	26	32	32	29	27	29
LdBPK_010011600.1	LdBPK_010011600.1	13	13	metallo-peptidase, Clan ME, Family M16	6	5	5	6	6	4	4	2	3	4	6	6	2	4	4	8	2	3	2	7	7	6	8	4	7	6	1	1	2	4	6	8	2	2	4	5	2	5	3	7	3	5	6	5	5
LdBPK_340042800.1	LdBPK_340042800.1	1	1	hypothetical protein, conserved	1	1	1	1	1	1	1	1	1	1	1	1	1	1	1	1	1	1	1	1	1	1	1	1	1	1	1	1	1	1	1	1	1	1	1	1	1	1	1	1	1	1	1	1	1
LdBPK_100008300.1	LdBPK_100008300.1	37	37	isocitrate dehydrogenase [NADP], mitochondrial precursor, putative	26	24	28	27	30	29	32	26	24	28	25	34	23	25	29	30	25	24	24	26	32	31	29	29	29	31	31	19	22	23	27	29	28	24	29	21	27	26	27	24	30	31	26	24	28
LdBPK_340006500.1	LdBPK_340006500.1	6	6	malate dehydrogenase, putative	1	1	3	3	2	1	4	0	2	3	3	1	1	3	2	2	3	1	0	2	3	3	3	2	5	1	2	1	3	2	3	5	3	1	2	0	2	2	1	1	3	1	1	1	3
LdBPK_330007500.1	LdBPK_330007500.1	18	18	thiol-dependent reductase 1	11	10	11	12	12	11	14	8	11	10	9	11	9	9	10	11	9	8	6	7	11	10	12	12	11	12	11	7	8	8	9	12	11	9	10	8	9	11	8	8	13	11	11	10	11
LdBPK_260020100.1	LdBPK_260020100.1	3	3	hypothetical protein	2	3	2	1	1	2	2	1	3	2	2	2	2	2	3	2	3	3	2	2	2	1	2	1	2	2	2	2	2	2	3	2	2	2	2	2	2	2	2	2	2	2	2	3	2
LdBPK_280025600.1	LdBPK_280025600.1	5	5	p21-C-terminal region-binding protein, putative	2	2	4	2	4	2	4	2	1	3	1	3	1	2	4	3	2	0	1	2	2	3	4	2	3	3	3	2	1	1	4	3	2	3	3	2	1	3	4	2	3	2	2	2	4
LdBPK_150009200.1;LdBPK_150009100.1	LdBPK_150009200.1;LdBPK_150009100.1	6;6	6;6	60S acidic ribosomal protein, putative;60S acidic ribosomal protein, putative	3	4	3	3	4	3	6	3	3	3	3	5	3	3	4	5	4	3	3	4	5	4	4	5	5	5	4	3	3	3	4	5	3	3	3	3	3	3	3	3	3	3	3	4	3
LdBPK_230014800.1;LdBPK_230010700.1	LdBPK_230014800.1;LdBPK_230010700.1	28;21	28;21	acetyl-CoA synthetase, putative;acetyl-CoA synthetase, putative	16	14	18	16	19	16	20	11	17	18	16	15	14	18	18	17	16	15	10	13	20	18	17	19	21	20	17	12	16	15	18	21	20	19	16	15	15	16	19	17	20	19	16	14	18
LdBPK_130015200.1	LdBPK_130015200.1	7	7	Dpy-30 motif containing protein, putative	2	1	1	3	3	2	6	3	4	4	3	4	3	4	3	5	4	2	2	2	4	4	3	4	7	4	4	3	3	1	2	4	2	4	3	3	3	4	1	2	1	3	2	1	1
LdBPK_070007800.1	LdBPK_070007800.1	10	10	acetylornithine deacetylase-like protein	4	3	4	4	4	4	3	3	4	5	2	5	3	4	3	4	4	4	3	3	5	3	4	2	4	4	4	2	3	3	3	4	3	3	3	4	5	3	4	4	3	4	4	3	4
LdBPK_220022200.1	LdBPK_220022200.1	3	3	CCR4 associated factor, putative	2	1	3	3	3	3	2	1	3	3	3	3	2	2	2	2	3	1	1	2	2	2	2	2	2	2	2	1	2	3	2	3	2	3	3	2	3	3	2	3	2	2	2	1	3
LdBPK_100014600.1	LdBPK_100014600.1	4	4	WD domain, G-beta repeat/Eukaryotic translation initiation factor eIF2A, putative	1	1	0	2	2	0	0	3	1	1	1	1	1	0	0	1	2	1	0	1	1	2	2	3	2	1	1	0	3	2	1	3	1	1	0	0	0	0	0	0	0	0	1	1	0
LdBPK_300044300.1	LdBPK_300044300.1	6	6	Protein of unknown function (DUF3808)/Tetratricopeptide repeat, putative	4	2	4	4	4	4	2	1	4	3	4	2	4	4	4	4	4	1	1	2	2	4	4	3	4	3	3	1	3	2	4	4	4	4	4	4	4	4	4	4	4	4	4	2	4
LdBPK_090021200.1	LdBPK_090021200.1	9	9	hypothetical protein, conserved	7	4	6	5	7	6	5	5	5	7	8	6	8	6	7	8	6	5	4	3	7	7	8	7	7	8	6	5	5	5	7	5	6	6	7	8	6	7	7	6	6	7	7	4	6
LdBPK_130011100.1	LdBPK_130011100.1	6	6	palmitoyl acyltransferase 6, putative	2	4	2	4	1	2	3	4	2	2	4	1	3	2	2	1	3	2	3	2	4	2	3	3	3	1	3	3	2	2	3	4	2	3	5	4	3	2	2	4	2	2	2	4	2
LdBPK_120005200.1	LdBPK_120005200.1	8	8	proteasome beta-1 subunit, putative	5	5	6	3	6	6	5	6	6	5	5	6	4	3	6	4	7	4	3	6	5	6	7	6	4	6	7	4	5	6	5	3	5	4	5	3	4	6	5	6	5	4	5	5	6
LdBPK_210024400.1	LdBPK_210024400.1	6	6	NIMA-related kinase, putative	4	3	3	4	3	2	3	4	4	3	3	3	4	2	2	3	5	2	2	2	3	3	3	3	4	3	3	2	3	4	3	3	3	3	4	4	3	2	2	3	1	3	4	3	3
LdBPK_090018600.1	LdBPK_090018600.1	5	5	Skp1 family, dimerisation domain containing protein, putative	1	1	1	0	2	1	3	2	1	2	1	2	1	1	2	2	1	1	1	1	4	1	3	2	4	2	3	1	1	1	1	3	1	1	1	1	1	1	1	1	2	3	1	1	1
LdBPK_330039800.1	LdBPK_330039800.1	9	9	hypothetical protein, conserved	5	1	5	4	6	3	5	4	5	5	2	2	4	3	3	4	3	2	0	4	5	6	5	5	5	6	7	4	6	6	3	5	3	4	5	6	4	4	4	2	3	3	5	1	5
LdBPK_030006200.1	LdBPK_030006200.1	4	4	hypothetical protein, conserved	2	1	3	1	0	0	2	0	1	1	2	1	0	1	1	1	2	2	1	2	1	3	1	3	3	0	3	4	2	2	4	1	1	0	0	0	0	2	3	1	2	1	2	1	3
LdBPK_060011700.1	LdBPK_060011700.1	23	23	Putative Phosphatase/Protein of unknown function DUF89, putative	8	3	10	10	7	8	10	5	8	9	11	11	9	11	12	14	7	5	4	5	10	8	9	6	12	11	5	4	5	5	8	15	7	6	9	2	6	5	12	8	8	7	8	3	10
LdBPK_180012100.1	LdBPK_180012100.1	22	3	citrate synthase, putative	12	14	13	14	14	14	15	13	17	17	15	13	15	15	13	14	17	13	13	13	14	14	15	15	15	15	13	12	16	16	14	14	15	14	12	14	13	15	14	14	15	12	2	2	1
LdBPK_280029500.1	LdBPK_280029500.1	7	7	glycosomal membrane protein, putative	4	2	4	4	5	4	7	4	5	6	4	5	5	3	6	7	5	3	4	4	6	6	5	4	6	5	5	4	5	4	5	7	6	5	6	3	4	5	4	4	5	5	4	2	4
LdBPK_330024400.1	LdBPK_330024400.1	8	8	ribulose-5-phosphate 3-epimerase, putative	2	1	4	3	3	4	6	3	3	3	1	1	1	2	2	2	3	1	1	2	4	5	2	2	5	3	5	2	4	2	2	5	2	2	2	3	1	2	2	3	3	1	2	1	4
LdBPK_230013800.1	LdBPK_230013800.1	6	6	BING4CT (NUC141) domain containing protein, putative	2	2	4	1	3	1	1	0	3	2	3	3	1	2	3	3	2	0	0	0	0	3	1	3	2	2	0	2	0	0	2	2	1	2	1	4	1	2	1	3	3	2	2	2	4
LdBPK_140010600.1	LdBPK_140010600.1	5	5	hypothetical protein, conserved	2	3	1	1	2	2	1	2	1	2	1	2	2	2	1	3	1	2	1	1	3	2	3	3	2	1	1	2	0	1	1	2	2	1	1	1	2	2	2	1	3	1	2	3	1
LdBPK_360053800.1	LdBPK_360053800.1	5	5	Ribosomal L22e protein family, putative	4	5	3	4	4	4	4	3	4	4	3	5	4	4	4	4	4	4	5	4	5	4	3	4	3	4	3	4	3	4	4	4	3	3	4	4	4	4	4	4	4	4	4	5	3
LdBPK_270021000.1	LdBPK_270021000.1	4	4	Domain of unknown function (DUF543), putative	0	0	1	0	0	0	1	1	1	0	0	2	0	1	1	1	0	0	0	0	2	1	1	1	2	3	3	1	2	1	1	1	2	1	1	1	1	1	1	0	1	0	0	0	1
LdBPK_110016200.1	LdBPK_110016200.1	10	10	hypothetical protein, conserved	4	3	4	3	6	6	7	4	5	4	4	6	3	4	5	8	6	4	4	6	9	4	5	6	8	6	7	2	4	3	3	5	4	3	4	4	4	5	4	3	5	6	4	3	4
LdBPK_360023100.1	LdBPK_360023100.1	6	6	proteasome subunit beta type-5, putative	3	2	2	2	2	1	2	1	0	4	2	3	1	0	3	2	2	1	2	1	2	2	2	2	3	3	3	0	1	0	2	3	1	1	1	1	1	1	3	2	3	1	3	2	2
LdBPK_320036600.1;LdBPK_320036500.1	LdBPK_320036600.1;LdBPK_320036500.1	13;13	13;13	nucleoside diphosphate kinase b;nucleoside diphosphate kinase b	11	9	11	11	11	10	11	10	10	11	11	12	10	10	11	11	10	9	9	9	11	11	11	10	11	11	11	11	9	10	10	11	10	10	11	10	11	11	10	11	11	11	11	9	11
LdBPK_310040600.1	LdBPK_310040600.1	4	4	Putative cyclase, putative	1	1	1	3	1	0	2	0	0	2	1	2	0	1	1	2	1	1	1	1	2	1	2	1	4	2	1	1	0	1	1	2	1	1	1	1	1	2	1	1	1	0	1	1	1
LdBPK_240020600.1	LdBPK_240020600.1	2	2	WD domain, G-beta repeat, putative	2	2	2	1	2	2	0	1	2	2	2	2	1	1	2	2	0	1	0	0	2	2	1	1	2	2	1	2	1	0	2	2	1	1	2	2	2	2	2	2	2	2	2	2	2
LdBPK_350048700.1	LdBPK_350048700.1	7	7	Present in the outer mitochondrial membrane proteome 6	4	0	3	4	5	1	3	1	2	3	2	4	2	1	5	4	3	0	0	0	3	5	3	5	5	6	4	1	1	1	1	5	3	1	1	0	2	2	2	2	3	4	4	0	3
LdBPK_210023900.1	LdBPK_210023900.1	25	25	ATP-dependent RNA helicase SUB2, putative	14	14	17	19	16	16	21	14	17	15	13	18	13	14	17	17	16	12	13	15	16	15	16	16	17	17	17	12	17	15	16	20	15	14	15	12	14	14	13	15	13	17	14	14	17
LdBPK_250024700.1	LdBPK_250024700.1	11	11	hypothetical protein, conserved	5	3	7	6	5	6	5	6	7	6	5	5	7	6	5	9	6	5	3	5	6	7	7	7	7	7	8	6	6	5	5	8	7	6	6	7	5	6	7	6	5	4	5	3	7
LdBPK_350058000.1	LdBPK_350058000.1	5	5	tRNA (guanine-N(7)-)-methyltransferase, putative	2	1	4	2	3	3	1	0	1	1	2	3	2	2	3	2	0	0	0	1	4	3	1	4	4	4	1	0	2	0	3	3	2	0	2	2	2	2	2	1	3	2	2	1	4
REV__LdBPK_340029400.1	REV__LdBPK_340029400.1	1	1	dolichyl-P-Man:GDP-Man1GlcNAc2-PP-dolichyl alpha-1,3-mannosyltransferase, putative	1	1	1	1	1	1	1	0	1	1	1	1	1	1	1	1	1	1	1	1	1	1	1	1	1	1	1	1	1	1	1	1	1	0	1	1	1	1	0	1	1	1	1	1	1
LdBPK_240026200.1	LdBPK_240026200.1	15	15	STOP axonemal protein, putative	8	10	7	5	8	8	9	9	9	10	8	7	8	7	7	8	10	9	9	10	8	7	8	10	9	8	11	13	10	9	8	9	7	9	8	8	6	8	7	6	7	7	8	10	7
LdBPK_290006100.1	LdBPK_290006100.1	4	4	RNA polymerase subunit, putative	1	0	1	1	4	0	2	0	2	2	1	2	1	0	1	2	0	0	0	0	2	1	1	0	2	2	2	0	1	1	0	2	0	0	0	0	1	0	0	1	0	0	1	0	1
LdBPK_100018900.1	LdBPK_100018900.1	19	19	Trichohyalin-plectin-homology domain containing protein, putative	2	3	4	4	5	4	5	6	5	5	3	7	3	1	4	3	5	9	6	7	4	1	5	4	4	2	5	16	5	4	1	1	4	4	1	3	4	3	3	3	2	2	2	3	4
LdBPK_250017300.1	LdBPK_250017300.1	8	8	cytochrome oxidase subunit VII	3	0	4	2	4	3	5	2	4	2	4	2	3	3	4	3	2	0	0	0	2	1	0	1	4	1	2	0	4	1	4	4	5	2	2	2	4	4	4	3	4	3	3	0	4
LdBPK_360081600.1	LdBPK_360081600.1	3	3	nuclear pore complex protein (NUP155), putative	1	0	0	1	1	1	2	1	0	1	1	1	2	2	0	0	1	1	0	2	1	0	0	1	1	0	2	0	1	2	0	0	1	1	1	1	0	2	1	1	0	1	1	0	0
LdBPK_050014700.1	LdBPK_050014700.1	31	31	metallo-peptidase, Clan M-, Family M49	19	15	20	22	21	15	17	13	16	19	20	21	18	20	22	23	21	15	11	15	22	21	23	20	25	23	23	10	12	16	23	26	19	20	25	20	24	27	22	23	23	23	19	15	20
LdBPK_280031800.1;LdBPK_280028900.1	LdBPK_280031800.1;LdBPK_280028900.1	5;5	5;5	ribosomal protein S29, putative;ribosomal protein S29, putative	4	5	4	3	4	4	4	4	4	4	4	5	4	3	4	5	4	3	4	5	5	4	4	4	4	4	4	4	3	3	4	4	4	4	4	4	4	4	4	4	4	4	4	5	4
LdBPK_040010700.1	LdBPK_040010700.1	19	19	Tetratricopeptide repeat, putative	8	4	11	10	10	9	11	8	11	12	8	9	8	11	10	11	11	9	9	8	5	10	13	8	9	13	10	5	11	10	11	13	9	11	11	6	10	10	9	9	9	8	8	4	11
LdBPK_300013400.1	LdBPK_300013400.1	7	7	mitochondrial oligo_U binding protein TBRGG1, putative	3	3	1	6	6	2	2	2	3	5	3	4	5	3	5	5	3	1	1	2	4	2	4	4	4	4	2	1	1	2	2	5	2	2	3	2	3	3	4	3	2	4	3	3	1
LdBPK_200007900.1	LdBPK_200007900.1	5	5	developmentally regulated phosphoprotein-like protein	3	0	1	4	4	2	3	0	2	3	2	1	1	2	1	2	2	0	0	0	1	1	2	1	2	2	2	0	1	2	1	2	1	0	2	3	2	1	3	2	1	0	3	0	1
LdBPK_220020200.1	LdBPK_220020200.1	4	4	cyclophilin 6, putative	1	1	1	1	2	1	3	1	1	2	1	2	2	1	2	1	1	2	2	1	0	2	4	2	2	1	1	2	2	1	1	1	3	1	1	2	0	1	3	1	2	1	1	1	1
LdBPK_350035800.1	LdBPK_350035800.1	7	7	phospholipase A1, putative	4	3	2	4	3	2	3	1	2	3	1	3	1	4	4	3	1	0	1	2	3	3	1	1	4	3	2	0	1	1	2	4	1	2	1	1	2	2	2	2	2	3	4	3	2
LdBPK_160015500.1;LdBPK_160015600.1;LdBPK_160015400.1;LdBPK_160015200.1;LdBPK_160015300.1;LdBPK_160015800.1	LdBPK_160015500.1;LdBPK_160015600.1;LdBPK_160015400.1;LdBPK_160015200.1;LdBPK_160015300.1	7;7;7;6;6;3	7;7;7;6;6;3	Stealth protein CR2, conserved region 2/Stealth protein CR3, conserved region 3, putative;Stealth protein CR2, conserved region 2/Stealth protein CR3, conserved region 3, putative;Stealth protein CR2, conserved region 2/Stealth protein CR3, conserved regio	4	3	3	6	7	4	5	5	4	6	3	3	3	5	4	3	6	3	3	4	3	4	6	6	6	6	5	3	2	5	7	6	3	5	6	4	5	5	2	6	2	2	4	3	3
LdBPK_330016700.1	LdBPK_330016700.1	6	6	dnaj chaperone-like protein	3	1	2	2	3	3	4	1	1	3	0	1	1	1	3	3	2	1	0	1	4	3	1	3	5	3	4	2	2	2	3	3	1	2	2	3	1	2	1	2	0	1	3	1	2
LdBPK_360038300.1	LdBPK_360038300.1	16	16	ATP-dependent RNA helicase, putative	4	4	10	7	8	7	6	5	6	8	7	6	6	6	9	7	4	4	3	6	4	5	8	8	9	10	4	3	6	5	7	6	6	6	8	8	6	7	7	6	7	7	4	4	10
LdBPK_260016100.1	LdBPK_260016100.1	1	1	hypothetical protein, conserved	1	1	1	1	1	1	1	1	1	1	1	1	1	1	1	1	1	1	1	1	1	1	1	1	1	1	1	1	1	1	1	1	1	1	1	1	1	1	1	1	1	1	1	1	1
LdBPK_330042600.1;LdBPK_130021900.1	LdBPK_330042600.1;LdBPK_130021900.1	2;2	2;2	60S ribosomal protein L44, putative;60S ribosomal protein L44, putative	1	1	2	1	1	2	2	1	1	2	1	1	2	2	1	2	1	1	1	1	2	2	1	1	2	1	2	2	1	1	1	2	2	2	1	1	1	2	2	2	2	2	1	1	2
LdBPK_320039000.1	LdBPK_320039000.1	3	3	hypothetical protein, conserved	1	1	2	1	1	0	0	1	2	2	1	1	1	1	2	1	2	1	1	3	1	1	2	1	1	1	2	1	0	1	2	1	1	1	1	1	0	1	2	0	1	1	1	1	2
LdBPK_230012800.1	LdBPK_230012800.1	4	4	Putative tRNA binding domain containing protein, putative	1	2	1	2	3	2	2	1	2	3	2	4	2	2	2	3	2	3	3	2	3	3	3	3	4	3	3	3	1	2	1	3	1	2	3	2	2	3	2	2	2	3	1	2	1
LdBPK_170022500.1	LdBPK_170022500.1	9	9	zinc-finger protein ZPR1, putative	3	4	2	6	3	5	4	4	3	4	3	6	2	2	6	5	2	2	1	1	9	4	4	5	8	6	2	1	1	1	2	5	4	3	3	3	5	3	2	6	3	4	3	4	2
LdBPK_330013600.1	LdBPK_330013600.1	6	6	intraflagellar transport protein 57/55, putative	1	3	2	1	2	1	0	2	3	2	0	3	1	0	1	1	4	2	4	4	1	2	2	1	1	1	1	5	1	3	1	3	2	1	1	0	1	2	2	0	1	3	1	3	2
LdBPK_130012400.1	LdBPK_130012400.1	11	11	protein kinase, putative	0	2	4	3	3	1	6	1	2	3	3	2	2	1	1	5	3	3	3	4	6	5	3	2	8	4	7	4	4	2	1	3	2	2	3	3	1	3	5	0	5	2	0	2	4
LdBPK_280021000.1	LdBPK_280021000.1	1	1	Protein of unknown function (DUF423), putative	1	0	1	1	1	0	0	1	1	1	1	1	1	1	1	1	1	0	0	1	1	0	1	1	1	1	1	0	1	1	1	1	1	1	1	1	1	1	1	1	1	1	1	0	1
LdBPK_320011500.1	LdBPK_320011500.1	7	7	AMMECR1, putative	6	4	6	6	6	5	7	6	6	7	6	6	5	4	7	7	7	6	5	6	6	6	6	5	7	7	7	5	6	5	7	6	7	7	6	5	7	7	7	5	6	6	6	4	6
LdBPK_290032900.1	LdBPK_290032900.1	5	5	RNA polymerase-associated protein CTR9, putative	1	1	4	2	2	4	4	3	3	2	3	3	3	3	3	3	1	2	0	3	3	4	1	1	4	3	3	2	2	1	3	3	1	2	0	2	2	2	2	1	2	2	1	1	4
LdBPK_010009300.1;LdBPK_010009200.1	LdBPK_010009300.1;LdBPK_010009200.1	13;13	13;13	ribosomal protein S7, putative;ribosomal protein S7, putative	6	7	9	9	9	9	5	5	6	7	7	7	7	7	8	6	5	5	5	5	7	8	7	6	8	7	6	5	5	6	7	8	5	8	7	7	8	9	8	7	7	7	6	7	9
LdBPK_080009800.1	LdBPK_080009800.1	5	5	small ubiquitin protein, putative	4	1	5	4	5	3	5	3	5	5	4	3	4	5	5	5	5	0	1	3	3	5	5	5	4	4	3	0	4	4	5	4	4	3	4	4	4	5	5	3	4	3	4	1	5
LdBPK_320017200.1	LdBPK_320017200.1	5	5	hypothetical protein, conserved	4	0	5	4	4	1	3	0	3	5	4	0	3	3	5	5	3	0	0	0	1	1	3	2	4	1	2	0	2	1	4	4	5	3	3	2	2	4	4	3	5	3	4	0	5
LdBPK_250022400.1	LdBPK_250022400.1	13	13	hypothetical protein, conserved	8	5	7	10	9	8	7	5	5	5	7	9	5	6	6	6	6	5	2	6	9	5	6	6	8	7	4	5	3	5	7	9	5	6	5	4	8	5	5	7	5	8	8	5	7
LdBPK_360080200.1	LdBPK_360080200.1	2	2	adaptin complex 1 subunit, putative	1	2	2	2	2	2	2	1	1	2	0	2	1	0	2	2	1	2	1	2	2	2	2	2	1	2	2	1	1	2	2	1	2	2	1	1	1	2	1	0	2	2	1	2	2
LdBPK_070017000.1	LdBPK_070017000.1	11	11	cation-transporting ATPase, putative	7	2	6	6	7	6	2	4	5	8	8	6	6	6	10	8	5	1	1	3	6	7	6	4	10	7	6	0	2	4	6	8	5	7	8	7	8	8	5	5	5	6	7	2	6
LdBPK_070016200.1	LdBPK_070016200.1	5	5	nucleolar RNA-binding protein, putative	2	3	2	2	2	2	4	3	2	2	2	3	2	2	2	4	2	3	3	3	4	4	3	3	3	4	3	4	3	2	2	3	2	2	2	2	2	3	2	2	2	2	2	3	2
LdBPK_230018500.1;LdBPK_230018600.1	LdBPK_230018500.1	3;1	3;1	hydrophilic acylated surface protein a	0	0	1	0	1	0	3	2	1	1	0	0	1	0	1	1	3	0	0	1	1	2	1	0	1	1	3	0	3	3	1	2	1	1	1	1	0	0	1	1	0	0	0	0	1
LdBPK_320008500.1	LdBPK_320008500.1	17	17	hypothetical protein, conserved	5	1	5	4	7	4	5	3	6	7	2	4	2	3	5	7	5	6	3	4	5	5	3	3	5	5	5	14	4	5	2	4	4	2	1	3	3	3	1	0	3	6	5	1	5
LdBPK_360047600.1	LdBPK_360047600.1	30	30	glycyl tRNA synthetase, putative	17	11	20	19	20	16	20	9	14	17	17	14	13	15	19	16	13	9	7	14	19	16	16	19	21	21	16	9	11	10	20	19	15	19	17	12	17	18	19	17	17	15	17	11	20
LdBPK_050005300.1	LdBPK_050005300.1	21	21	paraflagellar rod component par4, putative	3	5	8	6	8	9	12	11	12	12	6	10	5	6	9	9	13	8	7	10	6	6	9	10	7	7	14	10	10	11	8	9	9	7	10	8	8	10	10	7	8	8	3	5	8
LdBPK_250020200.1	LdBPK_250020200.1	11	11	GTP-binding protein, putative	9	6	8	9	8	7	10	6	7	9	8	9	7	8	9	9	8	6	6	8	7	9	9	8	9	9	9	7	6	6	8	9	8	7	8	7	9	7	7	8	8	9	9	6	8
LdBPK_170016600.1	LdBPK_170016600.1	1	1	hypothetical protein, conserved	1	0	1	1	1	1	1	0	1	1	1	1	1	1	1	1	1	0	0	1	1	1	1	1	1	1	1	1	1	1	1	1	1	1	1	1	1	1	1	1	1	1	1	0	1
LdBPK_060005200.1	LdBPK_060005200.1	27	27	WD domain, G-beta repeat, putative	15	16	16	14	16	12	16	8	14	15	15	20	12	18	17	16	14	12	11	11	17	16	16	17	18	15	12	10	10	9	15	16	15	12	13	11	13	16	17	12	13	17	15	16	16
LdBPK_350028900.1	LdBPK_350028900.1	8	8	Importin 1	4	2	4	2	3	3	4	3	4	4	2	3	2	3	5	4	4	2	1	2	4	4	2	3	6	5	2	1	2	2	2	3	3	3	3	2	3	3	2	2	2	2	4	2	4
LdBPK_110006700.1	LdBPK_110006700.1	5	5	cytoplasmic translation machinery associated protein, putative	0	0	3	2	2	1	2	1	1	2	0	2	1	3	3	1	1	1	0	3	2	2	1	1	4	2	2	1	1	0	1	2	1	3	2	2	1	2	3	1	3	1	0	0	3
LdBPK_360049200.1	LdBPK_360049200.1	11	11	hslVU complex proteolytic subunit, threonine peptidase, Clan T(1), family T1B	6	2	6	5	5	5	5	5	4	4	5	4	4	5	7	4	5	1	0	4	5	5	3	4	5	5	5	0	4	3	5	5	4	4	2	6	4	5	6	6	5	6	6	2	6
LdBPK_160011000.1	LdBPK_160011000.1	36	36	carbamoyl-phosphate synthase, putative	26	11	24	26	27	20	19	11	19	24	19	17	18	17	27	25	14	8	3	6	21	24	24	23	26	27	15	4	10	12	21	29	24	24	17	16	15	21	23	20	23	18	26	11	24
LdBPK_280015800.1;LdBPK_280015600.1	LdBPK_280015800.1;LdBPK_280015600.1	7;7	7;7	ribosomal protein S20, putative;ribosomal protein S20, putative	3	6	4	4	4	4	5	3	4	3	4	6	4	5	4	5	3	6	4	5	6	4	5	5	4	4	3	5	4	3	4	4	4	4	4	4	4	4	4	4	3	5	3	6	4
LdBPK_340049200.1	LdBPK_340049200.1	10	10	Protein of unknown function (DUF1620), putative	5	1	5	5	5	3	5	3	3	6	3	3	4	3	4	3	1	0	0	0	3	2	3	3	7	4	3	0	2	3	4	5	3	4	4	3	3	4	2	5	5	3	5	1	5
LdBPK_140018600.1	LdBPK_140018600.1	19	19	hypothetical protein, conserved	4	5	8	6	9	8	13	11	11	13	9	6	6	6	10	9	14	10	9	13	9	6	7	9	13	10	13	10	12	12	6	10	9	6	8	7	3	6	6	5	4	6	4	5	8
LdBPK_170015800.1	LdBPK_170015800.1	17	17	ysine decarboxylase-like protein	9	4	9	12	12	8	11	6	8	13	12	10	10	6	9	10	10	5	5	8	10	9	11	13	13	11	10	3	7	8	10	12	7	4	8	7	10	8	9	8	11	10	9	4	9
LdBPK_290030500.1	LdBPK_290030500.1	8	8	mitogen-activated protein kinase kinase, putative	4	1	5	4	5	3	6	3	6	6	3	5	5	5	6	5	6	3	1	2	5	4	4	5	6	6	5	4	5	3	4	5	4	4	4	5	4	4	6	3	7	3	4	1	5
LdBPK_270009800.1	LdBPK_270009800.1	12	12	calpain-like cysteine peptidase, putative	3	5	5	3	5	5	6	4	6	7	4	7	2	4	5	7	5	6	5	6	3	4	4	2	4	4	5	12	5	5	3	4	5	3	3	3	3	5	5	2	3	5	3	5	5
LdBPK_010010300.1	LdBPK_010010300.1	19	15	long-chain-fatty-acid-CoA ligase, putative	4	5	9	6	8	4	7	2	3	4	5	10	5	8	10	9	2	3	2	4	13	13	12	9	14	13	5	2	5	5	11	13	14	12	11	6	7	10	10	5	8	6	2	3	6
LdBPK_360064000.1	LdBPK_360064000.1	7	7	NADH dehydrogenase, putative	1	2	1	2	1	1	1	1	0	2	1	0	2	1	3	3	1	1	1	1	0	2	4	1	4	2	1	2	1	1	1	3	0	2	2	2	4	2	2	1	3	3	1	2	1
LdBPK_090015200.1	LdBPK_090015200.1	5	5	translation-associated element 2, putative	1	0	2	1	1	0	0	0	1	1	1	1	1	0	2	0	1	1	0	1	1	0	3	1	2	1	1	0	1	1	2	1	0	1	1	0	2	2	2	0	2	1	1	0	2
LdBPK_360082400.1	LdBPK_360082400.1	4	4	elks delta-like protein	2	1	1	2	1	1	0	2	2	1	2	1	1	1	2	2	2	1	1	1	1	2	2	2	2	0	2	1	0	2	2	2	1	1	2	1	2	2	1	1	1	2	2	1	1
LdBPK_180017000.1	LdBPK_180017000.1	3	3	hypothetical protein, conserved	0	1	0	0	0	0	0	1	1	1	1	2	1	0	1	1	1	1	0	1	2	1	0	2	2	1	2	2	1	0	2	2	0	2	1	1	1	0	1	1	1	0	0	1	0
LdBPK_040015400.1	LdBPK_040015400.1	10	10	hypothetical protein, conserved	5	5	5	5	5	5	7	4	5	5	5	5	5	4	6	6	4	4	4	4	4	5	7	5	5	6	4	5	6	6	5	6	5	5	5	5	5	5	5	5	5	6	5	5	5
LdBPK_220013600.1;LdBPK_220012400.1	LdBPK_220013600.1;LdBPK_220012400.1	3;3	3;3	hypothetical protein, conserved;hypothetical protein, conserved	3	0	3	1	2	1	1	0	2	3	3	1	2	2	2	3	3	1	0	0	2	1	1	3	2	3	3	0	0	2	2	1	1	2	3	1	2	2	2	2	0	2	3	0	3
LdBPK_350044400.1	LdBPK_350044400.1	4	4	nucleoside diphosphate kinase, putative	0	1	2	1	1	1	3	1	3	1	0	1	1	2	3	0	0	0	1	0	0	1	2	1	1	1	3	2	3	2	1	1	2	1	0	1	1	1	1	1	1	3	0	1	2
LdBPK_360005800.1	LdBPK_360005800.1	12	12	leucine carboxyl methyltransferase, putative	5	4	6	7	7	5	6	6	6	6	4	5	4	4	7	5	6	2	3	4	6	7	5	5	8	6	6	3	6	3	4	8	6	6	6	5	5	6	7	5	7	5	5	4	6
LdBPK_360044300.1	LdBPK_360044300.1	8	8	TPR repeat, putative	6	3	4	7	6	4	8	4	4	7	5	4	4	2	6	7	3	2	2	3	4	6	4	6	7	6	4	3	3	1	5	5	5	4	5	5	4	5	4	5	4	6	6	3	4
LdBPK_030014700.1	LdBPK_030014700.1	3	3	hypothetical protein, conserved	2	2	2	2	2	2	3	3	2	2	2	3	2	2	2	2	2	3	2	3	2	2	3	3	2	3	2	1	2	2	2	2	2	2	2	2	2	2	2	2	2	2	2	2	2
LdBPK_230018200.1	LdBPK_230018200.1	13	13	hypothetical protein, conserved	8	9	8	7	7	8	11	8	7	8	8	10	9	8	8	10	10	9	7	9	10	8	7	8	11	9	9	7	7	7	7	10	7	8	8	7	9	9	7	7	7	8	8	9	8
LdBPK_250013000.1;LdBPK_250012900.1;LdBPK_250012800.1	LdBPK_250013000.1;LdBPK_250012900.1;LdBPK_250012800.1	12;12;12	12;12;12	eukaryotic initiation factor 5a, putative;eukaryotic initiation factor 5a, putative;eukaryotic initiation factor 5a, putative	8	7	7	8	9	9	9	9	9	10	8	12	8	8	9	9	9	8	8	10	9	10	9	11	10	10	11	8	8	9	8	8	7	7	8	8	8	8	8	8	8	11	8	7	7
LdBPK_360011900.1	LdBPK_360011900.1	4	4	Mitochondrial ATP synthase epsilon chain, putative	3	1	2	1	3	1	2	1	2	3	2	4	1	1	3	2	1	1	1	4	4	4	3	4	3	4	4	3	2	2	2	3	2	2	2	1	2	4	2	1	2	2	3	1	2
LdBPK_250005800.1	LdBPK_250005800.1	19	19	poly(A)-binding protein 3	11	8	10	13	10	11	10	4	6	11	11	11	8	11	13	11	9	5	1	6	12	11	14	12	14	11	9	3	6	6	11	14	12	10	12	11	11	9	10	13	11	10	11	8	10
LdBPK_260008100.1	LdBPK_260008100.1	18	18	aminopeptidase-like protein	10	4	7	11	11	7	10	2	6	11	9	7	8	7	10	9	7	7	3	6	7	8	9	7	11	11	10	4	8	7	12	13	10	9	10	9	10	9	12	9	11	9	10	4	7
LdBPK_120017000.1	LdBPK_120017000.1	6	6	arginine N-methyltransferase-like protein	3	2	5	3	3	2	2	2	2	2	4	2	3	4	5	4	2	1	0	2	3	2	2	3	4	2	2	0	3	2	4	3	3	4	3	3	2	3	4	3	4	3	3	2	5
LdBPK_290015500.1	LdBPK_290015500.1	20	20	hypothetical protein, conserved	6	5	8	6	10	8	12	10	15	11	6	10	7	6	11	12	9	11	10	14	9	6	9	7	15	7	11	14	13	12	9	9	9	10	3	8	7	9	7	7	10	6	6	5	8
LdBPK_070012200.1	LdBPK_070012200.1	3	3	hypothetical protein, conserved	1	2	2	0	2	0	2	2	1	3	1	2	1	0	2	2	3	1	0	1	2	3	2	3	2	2	2	1	2	1	0	1	1	0	1	1	2	3	0	1	0	0	1	2	2
LdBPK_340046500.1	LdBPK_340046500.1	20	19	dynein heavy chain, putative	4	2	4	5	7	3	8	5	8	9	6	4	4	6	6	5	12	6	3	6	1	2	5	6	5	4	7	4	9	4	5	4	4	4	6	4	3	5	7	3	3	4	3	1	3
LdBPK_210022900.1	LdBPK_210022900.1	3	3	hypothetical protein, conserved	1	2	1	2	2	2	0	1	2	2	2	2	1	3	2	2	2	1	1	0	2	3	2	2	3	2	2	0	0	1	2	3	1	2	1	2	1	2	2	2	1	2	1	2	1
LdBPK_140013800.1	LdBPK_140013800.1	9	9	hypothetical protein, conserved	4	3	5	3	6	4	2	2	3	5	5	4	4	5	5	3	3	2	3	2	6	4	6	6	8	7	4	4	3	3	5	6	5	4	6	5	5	5	5	3	4	4	4	3	5
LdBPK_280006100.1	LdBPK_280006100.1	2	2	DNA-direcetd RNA polymerase II, subunit 9, putative	0	0	1	0	1	1	0	1	1	1	0	1	1	1	1	1	1	0	0	1	1	0	1	0	2	1	1	0	0	1	1	1	1	1	1	1	1	1	1	1	1	1	0	0	1
LdBPK_190007700.1;LdBPK_190007600.1	LdBPK_190007700.1;LdBPK_190007600.1	17;17	17;17	ADP,ATP carrier protein 1, mitochondrial precursor, putative;ADP,ATP carrier protein 1, mitochondrial precursor, putative	12	8	12	10	12	10	11	8	10	11	12	14	7	9	13	13	10	5	6	10	14	11	11	11	12	13	11	5	11	9	11	11	10	10	11	7	12	10	12	11	12	10	12	8	12
LdBPK_160020300.1;LdBPK_160020200.1;LdBPK_160020100.1	LdBPK_160020300.1;LdBPK_160020200.1;LdBPK_160020100.1	51;51;51	51;51;51	paraflagellar rod protein 1D, putative;paraflagellar rod protein 1D, putative;paraflagellar rod protein 1D, putative	18	27	22	22	24	20	31	28	20	23	20	39	19	19	22	22	25	30	30	28	28	21	21	21	26	23	25	39	22	18	19	22	24	21	21	19	18	20	21	21	22	23	18	27	22
LdBPK_150018900.1	LdBPK_150018900.1	7	7	actin-like protein, putative	1	0	2	1	3	1	4	3	2	4	1	1	2	3	4	1	2	2	4	4	2	4	1	1	3	3	4	3	3	3	1	4	2	1	1	1	2	0	2	1	2	2	1	0	2
LdBPK_360074300.1	LdBPK_360074300.1	4	4	homocysteine S-methyltransferase, putative	3	2	2	4	3	2	2	2	2	2	2	4	2	3	3	3	2	2	2	2	4	3	2	3	2	4	2	2	2	2	3	3	2	2	3	2	2	1	2	3	4	4	3	2	2
LdBPK_360075600.1	LdBPK_360075600.1	9	9	GTPase activating protein, putative	3	2	4	3	6	4	5	3	5	7	5	3	6	6	6	4	4	4	2	3	3	5	3	6	7	5	4	2	6	6	3	7	6	7	4	6	6	5	6	5	3	5	3	2	4
LdBPK_210010100.1	LdBPK_210010100.1	3	3	vacuolar sorting-associated-like protein	0	0	2	0	0	0	0	2	3	1	1	0	2	1	2	1	1	1	1	1	0	1	0	1	0	1	1	1	2	2	2	1	2	1	1	1	2	1	3	1	2	1	0	0	2
LdBPK_050015800.1	LdBPK_050015800.1	7	7	ATPase, putative	2	3	4	2	3	2	4	3	2	1	4	3	3	3	2	3	2	2	3	2	2	3	2	3	3	3	4	1	3	2	3	2	3	4	2	3	3	3	3	3	4	3	2	3	4
LdBPK_320027600.1	LdBPK_320027600.1	32	32	hypothetical protein, conserved	11	8	14	12	21	12	13	5	7	12	10	17	7	9	19	19	7	7	6	8	21	15	16	12	22	20	12	6	6	9	13	21	12	14	11	9	12	14	12	10	15	12	11	8	14
LdBPK_040014900.1;LdBPK_040012900.1	LdBPK_040014900.1;LdBPK_040012900.1	13;13	13;13	60S ribosomal protein L10, putative;60S ribosomal protein L10, putative	8	8	8	9	10	10	8	6	7	8	8	9	8	8	10	9	9	5	5	6	10	10	9	8	11	10	8	7	5	5	10	9	8	9	9	8	10	10	8	9	9	8	8	8	8
LdBPK_350016700.1	LdBPK_350016700.1	11	11	oligosaccharyl transferase subunit, putative	6	3	4	7	7	4	7	3	4	7	4	5	5	4	4	6	4	5	3	6	5	5	4	4	6	6	6	5	5	5	3	4	4	4	4	3	4	4	4	2	3	4	6	3	4
LdBPK_330024900.1	LdBPK_330024900.1	14	14	peptidase m20/m25/m40 family-like protein	8	7	9	10	12	9	10	6	9	10	6	8	6	7	9	10	9	6	5	9	10	12	12	9	13	13	12	10	8	8	8	9	7	9	9	8	8	11	9	8	9	9	8	7	9
LdBPK_120005000.1	LdBPK_120005000.1	3	3	translation initiation factor EIF-2b alpha subunit, putative	2	1	3	1	2	1	3	1	2	1	2	2	2	1	2	2	1	1	0	1	2	2	2	2	2	2	1	0	1	1	2	2	1	1	2	1	2	3	2	2	2	2	2	1	3
LdBPK_330032200.1	LdBPK_330032200.1	10	10	MYND finger containing protein, putative	3	2	2	1	4	2	3	2	4	4	0	0	0	1	2	0	1	3	0	2	4	2	4	2	5	4	5	2	3	3	2	3	2	1	4	2	2	0	2	0	1	0	3	2	2
LdBPK_250013900.1	LdBPK_250013900.1	11	11	Prefoldin subunit, putative	6	4	6	6	9	8	6	5	6	7	6	7	9	6	5	8	6	3	2	4	8	6	6	9	5	10	6	3	7	6	6	6	7	7	6	7	5	5	7	6	6	8	6	4	6
LdBPK_310030700.1	LdBPK_310030700.1	9	9	Fungal tRNA ligase phosphodiesterase domain containing protein, putative	2	0	2	2	2	2	3	4	4	2	3	1	2	2	2	1	4	3	0	3	1	2	2	3	5	2	3	1	3	3	2	1	1	1	2	2	1	1	1	1	2	1	2	0	2
LdBPK_320037800.1	LdBPK_320037800.1	17	17	protein phosphatase 2A catalytic subunit, putative	7	6	8	8	11	9	10	7	7	10	8	6	9	6	10	9	6	4	5	7	9	6	8	7	10	8	11	6	7	8	8	8	9	7	6	7	8	5	8	8	6	6	7	6	8
LdBPK_130021800.1	LdBPK_130021800.1	27	27	chaperonin TCP20, putative	20	17	19	20	20	17	17	15	13	19	17	19	17	17	20	19	18	18	10	17	19	19	18	19	22	18	18	13	18	17	20	22	18	16	20	13	19	17	16	16	18	21	20	17	19
LdBPK_130014400.1	LdBPK_130014400.1	2	2	AMP deaminase, putative	1	1	1	1	1	1	2	0	1	1	1	2	1	1	1	1	1	0	0	1	1	1	2	2	2	2	1	0	1	0	1	1	1	1	1	1	1	1	1	1	1	1	1	1	1
LdBPK_180016600.1	LdBPK_180016600.1	9	9	Ras-related protein Rab5A, putative	2	3	4	2	5	4	5	4	3	3	4	5	3	4	5	6	4	3	1	6	6	5	5	3	5	7	7	3	4	6	5	6	5	5	3	3	5	3	2	4	3	5	2	3	4
LdBPK_310031900.1	LdBPK_310031900.1	12	12	3,2-trans-enoyl-CoA isomerase, mitochondrial precursor, putative	10	7	9	7	8	7	10	6	7	9	9	9	7	8	10	10	7	7	6	8	8	10	9	7	10	10	7	8	9	5	9	10	9	9	7	7	8	9	8	8	7	8	10	7	9
LdBPK_340048900.1	LdBPK_340048900.1	6	6	hypothetical protein, conserved	3	4	2	2	1	2	4	3	1	3	2	4	3	1	1	3	3	4	1	3	3	1	3	3	2	3	2	3	2	2	1	2	1	2	2	1	1	2	1	1	1	2	3	4	2
LdBPK_100018500.1	LdBPK_100018500.1	19	19	PAB1-binding protein , putative	10	12	8	7	10	8	10	8	8	8	9	13	9	9	9	10	9	11	12	11	14	11	14	13	12	12	12	13	9	10	8	11	8	8	9	8	9	9	9	9	8	9	10	12	8
LdBPK_070013900.1	LdBPK_070013900.1	9	9	flavoprotein subunit-like protein	6	4	4	5	6	5	3	2	3	4	2	5	3	3	2	6	3	1	2	0	5	5	6	3	6	7	0	0	0	1	3	3	0	1	7	5	6	7	6	4	5	7	6	4	4
LdBPK_200016800.1	LdBPK_200016800.1	10	10	cysteine peptidase, Clan CA, family C2, putative	7	1	4	7	6	3	5	3	4	7	4	0	5	4	2	2	5	3	2	4	5	6	4	4	5	4	5	3	5	5	2	4	5	4	4	5	1	6	2	3	4	2	7	1	4
LdBPK_190013700.1	LdBPK_190013700.1	16	16	ABC transport system ATP-binding protein, putative	8	4	7	9	10	6	5	5	5	5	8	9	8	7	9	11	5	2	3	4	9	7	7	9	10	6	5	1	3	3	8	11	7	7	7	4	9	8	8	6	8	6	8	4	7
LdBPK_200011000.1	LdBPK_200011000.1	17	17	cytidine triphosphate synthase, putative	7	6	9	9	11	11	12	4	8	9	8	12	7	8	11	12	7	3	2	5	11	9	10	6	10	12	8	4	4	4	8	10	7	6	9	4	10	10	8	8	8	9	7	6	9
LdBPK_200017900.1	LdBPK_200017900.1	6	6	Nucleosome assembly protein (NAP), putative	4	2	4	4	6	5	5	3	5	5	5	4	4	5	5	5	4	3	2	4	3	4	4	4	4	5	5	3	5	3	4	5	3	5	3	4	5	4	4	4	4	5	4	2	4
LdBPK_020008400.1	LdBPK_020008400.1	25	25	Soluble NSF attachment protein, SNAP, putative	8	8	9	8	13	10	12	10	10	13	3	13	6	8	10	12	12	8	6	11	17	14	16	12	17	14	16	13	9	12	5	12	6	9	8	6	7	7	9	6	7	10	8	8	9
LdBPK_050013300.1	LdBPK_050013300.1	6	6	hypothetical protein, conserved	0	0	2	2	4	2	1	0	1	1	3	1	2	2	2	2	0	0	0	0	1	2	1	2	4	2	0	0	0	1	3	3	0	0	2	2	2	4	1	2	4	1	0	0	2
LdBPK_280026200.1	LdBPK_280026200.1	5	5	ribose 5-phosphate isomerase, putative	2	2	2	2	3	2	1	1	2	2	2	2	2	2	3	1	1	1	0	1	2	2	2	2	1	3	2	0	2	1	3	2	2	2	2	2	1	3	2	2	3	2	2	2	2
LdBPK_090021800.1	LdBPK_090021800.1	6	6	Rhodanese-like domain containing protein, putative	4	4	3	3	5	2	4	1	3	5	2	2	2	2	4	4	3	4	3	3	3	4	5	5	3	5	5	4	4	3	4	5	2	2	1	2	2	2	4	1	1	4	4	4	3
LdBPK_350016900.1	LdBPK_350016900.1	52	52	NADH-dependent fumarate reductase, putative	35	30	31	38	39	33	43	33	36	43	26	36	25	29	33	37	34	27	22	28	42	31	34	33	38	40	38	22	29	33	29	36	27	26	28	23	27	31	30	27	30	33	35	30	31
LdBPK_320039700.1	LdBPK_320039700.1	6	6	dynein light intermediate chain, putative	4	2	2	1	3	3	3	1	3	2	3	2	2	4	4	3	2	2	2	2	2	2	2	1	3	2	2	0	2	3	5	3	2	4	3	3	3	2	3	3	2	1	4	2	2
LdBPK_350025400.1;LdBPK_210027200.1	LdBPK_350025400.1;LdBPK_210027200.1	15;15	15;15	40S ribosomal protein S6, putative;40S ribosomal protein S6, putative	9	9	11	9	12	11	9	6	8	11	10	12	9	11	13	10	10	6	5	4	11	9	13	12	11	9	10	3	8	7	10	10	10	9	8	10	10	9	8	9	10	11	9	9	11
LdBPK_190010100.1	LdBPK_190010100.1	19	19	nucleosome assembly protein, putative	14	12	18	14	15	13	18	13	12	14	10	16	13	13	17	15	9	9	9	11	18	17	16	14	17	18	17	10	10	12	14	17	15	13	15	10	12	14	15	12	16	15	14	12	18
LdBPK_230017700.1	LdBPK_230017700.1	9	9	cytosolic leucyl aminopeptidase	2	1	3	2	3	3	5	2	3	4	2	2	3	3	3	3	4	1	1	3	1	1	3	4	2	3	3	3	3	3	1	4	3	3	1	3	1	3	1	2	2	4	2	1	3
LdBPK_320016600.1	LdBPK_320016600.1	16	16	HECT-domain (ubiquitin-transferase), putative	7	4	9	8	8	7	6	3	7	5	8	5	6	7	9	7	5	3	3	3	6	5	6	8	11	4	2	1	2	4	6	9	7	8	7	6	6	5	8	7	5	6	7	4	9
LdBPK_290009800.1	LdBPK_290009800.1	16	16	ADF/Cofilin	10	11	10	9	10	8	12	9	9	10	9	13	8	8	10	12	9	9	8	10	14	9	9	10	11	10	12	12	9	9	9	11	10	9	9	9	9	9	9	9	10	8	10	11	10
LdBPK_150010700.1	LdBPK_150010700.1	18	18	hypothetical protein, conserved	6	4	7	4	8	6	8	10	6	7	7	7	9	6	7	7	7	7	8	8	8	6	7	6	7	6	10	7	9	11	7	7	8	4	7	4	9	8	7	7	7	6	6	4	7
LdBPK_050008900.1	LdBPK_050008900.1	9	9	protein kinase, putative	3	2	5	2	4	3	5	3	2	5	6	3	3	4	6	4	5	4	2	3	4	3	4	3	4	4	5	3	2	5	4	6	6	5	7	4	5	7	5	3	7	6	3	2	5
LdBPK_330028200.1	LdBPK_330028200.1	3	3	Phosphate transport (Pho88), putative	2	0	1	3	2	1	2	1	0	2	2	2	1	2	2	3	1	0	1	1	2	1	2	2	3	2	1	0	1	1	0	2	2	2	2	1	1	2	1	1	2	0	2	0	1
LdBPK_320013900.1	LdBPK_320013900.1	3	3	RNA recognition motif. (a.k.a. RRM, RBD, or RNP domain), putative	2	1	2	1	3	2	1	1	1	2	2	1	1	1	2	2	1	1	1	1	1	3	2	1	1	2	2	2	1	1	1	2	1	1	1	1	2	1	2	1	2	2	2	1	2
LdBPK_360025900.1	LdBPK_360025900.1	6	6	hypothetical protein, conserved	0	0	3	1	1	2	4	1	2	1	0	2	1	1	2	2	1	1	0	2	3	1	0	0	2	3	4	1	3	1	1	3	3	1	1	0	2	1	2	1	2	1	0	0	3
LdBPK_110007500.1	LdBPK_110007500.1	6	6	hypothetical protein, conserved	4	1	2	3	3	3	2	1	2	1	4	3	1	2	2	1	2	0	1	2	1	3	3	2	2	3	3	2	1	3	2	3	3	2	3	2	3	0	1	3	4	2	4	1	2
LdBPK_050017400.1	LdBPK_050017400.1	3	3	surface antigen-like protein	2	2	1	1	1	1	3	2	2	1	1	2	0	1	1	2	1	1	1	2	2	1	3	1	2	2	2	1	2	1	1	3	2	1	1	1	1	2	1	1	1	1	2	2	1
LdBPK_330021700.1	LdBPK_330021700.1	8	8	glutamine aminotransferase, putative	5	2	2	3	5	3	3	4	4	5	4	6	2	2	3	2	5	3	2	2	3	3	4	5	6	6	4	2	4	4	4	4	3	2	5	5	5	3	3	3	2	2	5	2	2
LdBPK_180016100.1	LdBPK_180016100.1	6	6	protein kinase A catalytic subunit	4	4	3	2	4	6	6	5	4	5	4	4	4	4	5	4	4	5	3	6	5	5	5	4	5	3	5	2	5	6	4	1	5	4	4	5	2	5	5	3	5	5	4	4	3
LdBPK_320040100.1	LdBPK_320040100.1	26	26	chaperonin alpha subunit, putative	21	15	16	18	22	16	19	11	16	19	18	17	17	18	22	21	18	7	9	12	20	21	21	18	22	23	18	10	11	11	21	23	17	19	19	18	18	21	20	18	18	22	21	15	16
LdBPK_210013900.1	LdBPK_210013900.1	35	35	methionyl-tRNA synthetase	19	15	21	19	21	21	19	14	14	18	22	20	17	22	21	21	18	9	9	12	21	15	18	20	23	22	14	11	13	17	20	23	16	19	18	19	21	20	15	19	16	21	19	15	21
LdBPK_160022400.1	LdBPK_160022400.1	3	3	snoRNA binding domain, fibrillarin, putative	1	0	0	0	1	0	0	0	0	0	0	0	0	0	0	1	0	0	0	2	3	0	0	0	1	1	0	1	1	2	0	1	0	0	0	0	0	0	0	0	0	0	1	0	0
LdBPK_160009400.1;LdBPK_160009800.1	LdBPK_160009400.1;LdBPK_160009800.1	6;5	6;5	fucose kinase, putative;fucose kinase, putative	2	2	3	3	2	3	2	1	2	2	0	1	0	1	1	1	0	0	1	3	2	2	1	2	1	2	1	0	1	1	3	4	3	3	1	0	1	0	3	2	4	1	2	2	3
REV__LdBPK_140016800.1	REV__LdBPK_140016800.1	2	2	dynein heavy chain, putative	2	2	1	1	1	1	1	1	2	1	2	1	2	2	1	1	2	1	1	1	0	1	2	1	0	1	1	1	1	2	2	0	2	0	2	1	2	2	2	1	2	2	2	2	1
LdBPK_350055100.1	LdBPK_350055100.1	6	6	hypothetical protein, conserved	4	6	5	5	5	5	4	6	4	5	5	5	5	5	4	4	6	5	3	5	5	5	5	6	5	5	5	4	5	6	4	5	5	5	4	4	4	4	4	4	4	5	4	6	5
LdBPK_330034100.1	LdBPK_330034100.1	14	14	hypothetical protein, conserved	2	1	1	1	6	3	4	1	2	3	1	5	1	0	2	1	4	2	2	1	6	8	5	3	7	6	7	10	1	2	1	3	4	0	4	2	1	1	0	1	0	0	2	1	1
LdBPK_340051500.1;LdBPK_340051200.1	LdBPK_340051500.1;LdBPK_340051200.1	10;10	10;10	20s proteasome beta 7 subunit, (putative);20s proteasome beta 7 subunit, (putative)	5	3	6	5	5	5	7	6	5	5	5	8	4	3	6	6	5	3	4	5	7	6	5	5	7	5	6	4	4	4	5	6	4	4	3	2	4	5	6	6	5	4	5	3	6
LdBPK_330032900.1;LdBPK_300008400.1	LdBPK_330032900.1;LdBPK_300008400.1	20;19	20;19	Rab-GTPase-TBC domain containing protein, putative;Rab-GTPase-TBC domain containing protein, putative	5	4	6	3	6	4	13	4	7	11	3	1	2	4	4	6	4	2	0	4	7	9	9	8	8	11	9	5	9	5	1	10	4	2	4	4	2	4	5	1	4	1	5	4	6
LdBPK_110008400.1	LdBPK_110008400.1	19	19	14-3-3 protein 2, putative	14	4	12	13	14	10	13	8	10	13	11	12	9	11	14	11	12	8	8	8	15	11	12	13	13	14	10	9	12	10	10	13	13	12	12	7	10	13	14	12	14	11	14	4	12
LdBPK_350053900.1	LdBPK_350053900.1	9	9	hypothetical protein, conserved	5	5	7	4	8	7	6	4	6	7	4	4	4	5	8	5	3	4	4	4	7	6	6	4	6	6	7	4	5	5	5	7	2	5	6	2	5	5	4	3	4	3	5	5	7
LdBPK_090010700.1	LdBPK_090010700.1	6	6	leucine-rich repeat protein, putative	2	1	2	2	4	2	3	2	4	4	3	3	3	3	4	2	4	3	3	3	2	3	3	3	3	4	3	4	1	3	4	3	2	2	4	2	0	4	2	2	1	2	2	1	2
LdBPK_230024600.1	LdBPK_230024600.1	12	12	Trichohyalin-plectin-homology domain containing protein, putative	4	3	4	3	4	2	3	4	6	4	4	1	3	3	4	5	5	6	5	6	4	4	4	4	6	7	7	8	5	6	3	5	4	4	4	2	3	4	3	2	4	3	4	3	4
LdBPK_350018900.1	LdBPK_350018900.1	4	4	Iron-binding zinc finger CDGSH type, putative	2	0	1	2	1	1	3	0	2	0	1	3	1	1	2	2	0	0	1	1	1	1	2	1	3	1	2	1	0	0	1	2	0	0	1	0	1	2	2	0	0	1	2	0	1
LdBPK_360011000.1	LdBPK_360011000.1	6	6	ubiquitin-like protein, putative	3	0	5	3	3	3	4	3	4	4	3	4	4	4	5	4	3	1	1	2	5	3	2	4	4	4	3	3	2	2	5	4	4	4	4	2	3	4	4	3	3	3	3	0	5
LdBPK_270023200.1	LdBPK_270023200.1	16	16	hypothetical protein, conserved	7	9	8	6	9	8	10	7	8	10	8	10	8	8	9	8	7	8	7	8	10	8	9	7	9	8	11	5	9	10	8	11	9	8	8	7	7	8	8	9	7	8	7	9	8
LdBPK_270017700.1;LdBPK_270017200.1	LdBPK_270017700.1;LdBPK_270017200.1	2;2	2;2	hypothetical protein;hypothetical protein	1	0	0	1	1	0	2	1	0	1	0	1	0	0	1	1	0	0	0	1	1	1	1	1	1	1	1	2	0	0	0	1	0	0	0	0	0	0	0	0	1	1	1	0	0
LdBPK_150020400.1	LdBPK_150020400.1	14	14	proliferative cell nuclear antigen (PCNA), putative	6	5	7	5	5	6	8	5	6	6	5	7	5	7	8	9	5	4	5	4	8	8	7	5	9	8	8	6	5	6	8	10	6	6	5	6	6	7	7	4	7	7	6	5	7
LdBPK_300036800.1	LdBPK_300036800.1	4	4	Protein of unknown function (DUF2817)/Succinylglutamate desuccinylase / Aspartoacylase family, putative	2	0	2	2	2	1	2	0	2	3	1	1	1	2	1	2	1	1	0	1	1	2	1	1	2	1	1	0	1	2	3	2	2	3	1	1	1	0	2	0	1	0	2	0	2
LdBPK_240005900.1	LdBPK_240005900.1	5	5	Calmodulin-binding, putative	1	0	1	2	1	2	0	1	2	2	1	2	1	1	1	1	2	1	2	0	0	1	1	1	1	1	1	5	1	1	0	1	0	1	2	2	0	1	1	2	0	0	1	0	1
LdBPK_350034700.1	LdBPK_350034700.1	2	2	dynein light chain, putative	2	2	2	2	2	2	2	2	2	2	1	2	2	2	2	2	2	2	2	2	2	2	2	1	2	2	2	1	2	1	2	2	2	2	2	2	2	2	2	2	2	2	2	2	2
LdBPK_250006800.1	LdBPK_250006800.1	5	5	cleavage and polyadenylation specificity factor, putative	1	1	2	2	4	1	0	0	1	3	1	2	3	2	2	1	1	1	0	0	0	1	1	1	1	2	0	0	0	1	1	1	1	2	2	4	1	1	2	3	1	2	1	1	2
LdBPK_320009000.1	LdBPK_320009000.1	35	35	ATP-dependent RNA helicase, putative	25	22	28	28	28	26	26	21	24	24	21	28	22	24	29	28	23	23	17	17	29	23	26	25	28	27	24	20	24	22	25	29	23	25	21	23	23	23	24	24	25	26	25	22	28
LdBPK_200019100.1	LdBPK_200019100.1	17	17	paralyzed flagella protein 16	7	5	7	9	6	5	9	8	9	8	5	11	4	6	11	10	9	6	7	9	10	8	10	9	16	12	13	4	8	8	7	15	5	7	7	5	6	9	8	6	8	7	7	5	7
LdBPK_360069600.1	LdBPK_360069600.1	5	5	kinetoplast DNA-associated protein, putative	2	2	2	1	2	2	3	0	1	1	2	2	1	2	2	3	2	2	2	3	2	2	2	2	3	2	4	3	2	2	2	2	2	2	2	1	2	2	2	2	2	1	2	2	2
LdBPK_350023300.1	LdBPK_350023300.1	21	21	hypothetical protein, conserved	16	7	12	18	13	12	13	9	10	13	10	8	9	11	15	12	11	8	3	10	10	11	14	14	14	16	13	4	11	11	12	11	11	13	11	8	9	11	11	11	10	13	16	7	12
LdBPK_180013300.1	LdBPK_180013300.1	33	33	hypothetical protein, conserved	11	5	20	11	19	14	13	6	12	11	14	15	14	13	21	18	9	4	2	7	14	14	13	14	17	21	6	2	5	3	16	19	16	12	13	14	14	15	18	17	20	14	11	5	20
LdBPK_290012600.1	LdBPK_290012600.1	15	15	U-box domain protein, putative	11	6	11	11	9	7	7	7	11	8	10	8	8	8	9	8	7	6	4	8	9	9	9	9	12	9	10	5	9	10	10	12	10	10	9	7	9	10	10	10	10	10	11	6	11
LdBPK_250007700.1	LdBPK_250007700.1	2	2	Dynein light chain 1, cytoplasmic, putative	2	1	2	1	0	2	1	2	1	1	1	1	2	2	1	1	2	1	1	2	1	1	2	1	2	1	2	1	2	2	2	1	1	2	1	1	1	1	2	1	2	2	2	1	2
LdBPK_160006400.1	LdBPK_160006400.1	7	7	eukaryotic translation initiation factor 1A, putative	5	5	5	5	5	4	4	4	5	5	4	5	5	5	5	5	4	5	5	3	5	6	5	5	5	6	5	5	5	5	4	5	4	5	5	5	5	5	5	5	4	5	5	5	5
LdBPK_070008600.1	LdBPK_070008600.1	5	5	hypothetical protein	2	2	3	2	3	2	4	1	2	4	1	4	2	1	3	3	4	2	3	1	2	1	3	2	3	2	4	2	2	2	1	2	2	1	2	2	1	1	1	1	2	2	2	2	3
LdBPK_120007300.1	LdBPK_120007300.1	6	6	glyoxalase II, putative	5	0	3	3	5	2	4	2	3	4	0	1	1	1	2	3	2	0	0	1	1	4	3	3	4	4	2	0	1	2	2	4	1	1	0	1	2	1	2	2	2	1	5	0	3
LdBPK_210011700.1	LdBPK_210011700.1	3	3	RNA helicase, putative	3	1	2	2	2	3	1	1	3	2	3	1	3	3	3	3	1	1	0	1	2	3	3	3	3	3	1	1	2	0	2	3	2	3	3	3	2	3	2	3	3	3	3	1	2
LdBPK_060014300.1	LdBPK_060014300.1	4	4	arginine N-methyltransferase, type III, putative	3	1	3	1	4	1	2	1	3	4	1	1	2	2	2	4	2	1	1	1	3	3	3	3	4	1	3	1	1	1	1	2	1	3	3	2	3	3	3	1	3	2	3	1	3
LdBPK_260006800.1;LdBPK_260006700.1	LdBPK_260006800.1;LdBPK_260006700.1	18;18	18;18	60S ribosomal protein L7, putative;60S ribosomal protein L7, putative	10	11	11	11	12	11	10	6	7	9	12	11	10	9	12	12	9	6	5	9	12	12	9	11	12	12	8	8	6	7	10	12	10	11	11	10	10	12	12	11	12	11	10	11	11
LdBPK_350032200.1	LdBPK_350032200.1	4	4	ankyrin repeat protein, putative	3	2	1	1	1	1	1	2	0	1	2	4	0	2	3	3	0	0	1	3	4	3	4	3	4	2	3	3	3	2	3	3	2	1	2	1	1	2	1	0	2	1	3	2	1
LdBPK_330008100.1	LdBPK_330008100.1	4	4	autophagocytosis protein, putative	1	0	2	0	2	0	0	3	1	1	2	0	1	1	1	0	0	1	1	1	3	2	3	1	2	3	1	0	2	0	1	2	3	1	2	2	1	2	1	0	1	1	1	0	2
LdBPK_260022800.1	LdBPK_260022800.1	4	4	hypothetical protein, conserved	0	1	1	1	1	2	0	0	2	2	2	3	2	2	2	2	3	0	2	3	3	2	1	3	2	2	2	2	1	1	2	1	1	2	2	2	2	2	2	2	1	3	0	1	1
LdBPK_080011400.1	LdBPK_080011400.1	8	8	hypothetical protein, conserved	3	3	2	3	2	2	3	2	2	1	1	3	3	3	2	3	2	3	3	4	2	2	2	2	2	2	3	1	1	3	2	3	0	1	3	1	2	2	2	1	0	3	3	3	2
LdBPK_330038000.1	LdBPK_330038000.1	3	3	hypothetical protein, conserved	3	2	1	3	3	2	0	0	3	3	3	2	3	2	1	3	3	0	0	0	2	1	2	3	2	1	1	1	1	2	2	3	0	2	3	1	3	3	2	2	0	0	3	2	1
LdBPK_110013500.1	LdBPK_110013500.1	4	4	hypothetical protein, conserved	1	2	2	2	2	1	1	2	2	3	2	2	2	0	3	1	2	2	1	2	3	2	1	1	2	3	3	1	1	2	2	0	1	1	2	2	2	1	1	1	2	2	1	2	2
LdBPK_350058300.1	LdBPK_350058300.1	7	7	hypothetical protein, conserved	3	6	4	3	5	4	5	4	4	4	5	5	3	3	4	5	5	5	5	5	5	5	5	5	4	5	5	5	3	2	4	4	4	3	4	3	4	3	4	4	3	4	3	6	4
LdBPK_150017500.1	LdBPK_150017500.1	7	7	60S acidic ribosomal protein P2	5	5	5	5	5	5	5	5	5	5	5	5	5	5	5	6	5	5	5	5	6	5	5	5	6	6	5	5	5	5	5	6	5	5	5	5	5	5	5	5	5	5	5	5	5
LdBPK_130013900.1	LdBPK_130013900.1	4	4	glycosyltransferase family-like protein	2	0	2	2	2	1	1	0	1	1	0	2	2	1	1	1	1	1	1	1	1	1	0	1	2	1	1	0	1	1	2	1	2	2	1	2	2	1	1	2	0	2	2	0	2
LdBPK_280016700.1	LdBPK_280016700.1	9	9	WD domain, G-beta repeat, putative	5	1	3	4	6	5	6	5	7	7	6	3	4	2	6	5	4	2	3	6	3	5	4	5	7	5	5	2	5	5	4	5	6	4	3	4	4	2	5	4	4	6	5	1	3
LdBPK_290008900.1	LdBPK_290008900.1	7	7	hypothetical protein, conserved	3	4	3	4	3	4	1	2	5	4	2	6	3	4	4	4	4	3	2	1	5	3	3	3	4	4	3	4	1	1	4	5	3	4	3	0	1	4	4	2	4	3	3	4	3
LdBPK_140007400.1	LdBPK_140007400.1	7	7	Scavenger mRNA decapping enzyme C-term binding/HIT domain containing protein, putative	4	4	4	5	4	3	5	4	3	3	4	6	3	4	5	4	2	5	5	3	6	4	4	4	5	3	4	4	3	3	4	5	4	3	5	3	4	3	4	3	3	4	4	4	4
LdBPK_250026700.1	LdBPK_250026700.1	10	10	2,4-dihydroxyhept-2-ene-1,7-dioic acid aldolase, putative	7	5	5	7	7	7	9	5	6	7	5	4	5	6	6	7	6	5	5	5	4	5	7	6	4	6	6	6	7	7	4	5	5	5	5	6	6	6	6	6	7	7	7	5	5
LdBPK_150017000.1	LdBPK_150017000.1	17	17	tryparedoxin peroxidase	11	10	10	10	11	10	12	10	11	10	10	11	10	9	12	11	10	10	11	10	12	10	11	11	11	11	11	9	10	11	10	12	10	10	10	10	10	10	9	9	10	9	11	10	10
LdBPK_180021500.1	LdBPK_180021500.1	5	5	hypothetical protein, conserved	1	1	1	1	3	1	1	4	2	3	1	0	2	1	1	3	1	2	3	3	1	1	1	0	2	1	1	2	3	3	1	3	3	2	2	2	1	2	2	1	1	1	1	1	1
LdBPK_100020400.1	LdBPK_100020400.1	13	13	Protein of unknown function (DUF1861), putative	8	3	7	9	6	8	8	5	6	6	7	5	9	8	8	5	5	5	2	2	5	8	5	7	11	8	9	1	3	5	8	7	8	8	6	7	10	7	11	9	8	7	8	3	7
LdBPK_280012200.1	LdBPK_280012200.1	4	4	SNARE associated Golgi protein, putative	1	1	1	1	1	1	3	2	2	1	2	1	1	1	1	2	3	1	1	1	1	1	1	1	0	2	1	2	2	2	1	0	1	1	1	1	1	1	1	1	1	1	1	1	1
LdBPK_330032400.1	LdBPK_330032400.1	18	18	udp-glc 4-epimerase, putative	13	7	7	10	9	7	14	7	9	10	8	9	8	8	11	11	7	4	5	4	16	10	11	12	10	11	12	7	9	10	8	14	6	6	7	7	9	10	5	5	8	6	13	7	7
LdBPK_050014100.1	LdBPK_050014100.1	5	5	surface antigen-like protein	2	2	2	3	3	2	3	3	3	3	2	3	3	3	3	3	4	3	3	5	4	3	3	4	3	3	5	2	3	4	4	4	3	3	4	2	4	4	2	2	3	1	2	2	2
LdBPK_230013200.1	LdBPK_230013200.1	23	23	kinesin, putative	11	8	16	17	16	12	20	15	17	16	14	15	11	14	17	18	17	9	9	15	19	16	15	18	18	18	17	7	15	16	17	15	16	12	16	9	16	14	16	10	13	13	11	8	16
LdBPK_360050100.1	LdBPK_360050100.1	3	3	phosphoglycerate mutase family member 5, putative	2	2	2	1	2	2	2	2	2	2	1	2	2	2	2	2	2	1	0	2	1	1	2	1	0	1	2	2	2	2	2	1	2	1	1	1	1	1	2	0	2	1	2	2	2
LdBPK_310027500.1	LdBPK_310027500.1	2	2	hypothetical protein	0	1	2	1	1	1	1	1	1	2	1	1	1	2	1	1	1	1	1	1	0	1	2	1	1	1	0	0	1	2	1	0	1	1	1	1	2	1	2	0	1	1	0	1	2
LdBPK_290005700.1	LdBPK_290005700.1	3	3	hypothetical protein, conserved	0	0	1	0	1	1	2	1	0	3	0	1	1	0	0	0	2	1	0	1	0	0	1	2	0	0	0	0	2	1	0	3	2	2	1	0	0	2	1	0	1	1	0	0	1
LdBPK_360048300.1	LdBPK_360048300.1	33	33	S-adenosylhomocysteine hydrolase	21	27	26	21	26	22	24	20	22	23	22	27	23	23	25	25	22	25	23	25	24	21	22	25	26	25	21	22	23	20	22	22	25	23	24	22	22	22	24	26	25	22	21	27	26
LdBPK_310012300.1	LdBPK_310012300.1	4	4	amino acid transporter aATP11, putative	3	1	1	2	2	1	2	2	2	3	1	1	1	1	1	1	3	2	2	2	3	1	2	1	3	2	1	3	1	1	3	2	2	2	2	1	1	2	2	1	1	0	3	1	1
LdBPK_300030400.1	LdBPK_300030400.1	6	6	ADP-ribosylation factor-like protein	2	3	3	2	4	4	4	4	5	4	3	3	3	3	4	4	5	2	1	3	2	5	5	5	4	4	4	2	4	4	2	4	2	2	4	2	3	4	3	3	3	4	2	3	3
LdBPK_230008700.1	LdBPK_230008700.1	5	5	(H+)-ATPase G subunit, putative	2	2	3	2	3	3	3	5	3	3	1	4	3	3	2	2	2	3	3	4	3	3	3	3	3	3	3	2	3	3	3	1	3	3	2	3	3	3	3	2	3	3	2	2	3
LdBPK_210027000.1	LdBPK_210027000.1	18	18	centromere/microtubule binding protein cbf5, putative	12	4	9	17	13	9	13	7	10	12	10	13	4	10	12	14	9	4	5	6	14	12	11	10	11	15	13	3	6	7	9	14	9	8	8	9	11	12	10	10	12	12	12	4	9
LdBPK_300014400.1;LdBPK_300014300.1	LdBPK_300014400.1;LdBPK_300014300.1	3;3	3;3	surface protein amastin, putative;surface protein amastin, putative	2	2	2	3	3	2	3	2	3	3	2	3	2	3	3	3	2	2	1	2	3	2	2	2	3	3	3	1	2	2	3	3	3	3	2	2	2	2	2	2	2	2	2	2	2
LdBPK_360083000.1	LdBPK_360083000.1	4	4	cytochrome oxidase subunit IX, putative	1	2	2	1	1	1	2	2	1	1	1	2	1	1	1	1	1	2	2	2	1	0	0	1	2	0	2	1	1	2	1	0	1	2	2	2	1	2	2	1	1	3	1	2	2
LdBPK_360063000.1	LdBPK_360063000.1	2	2	hypothetical protein, conserved	0	1	0	2	1	1	1	1	2	2	1	0	2	1	0	0	1	1	1	2	0	1	2	1	2	1	2	2	2	2	1	1	2	1	2	1	1	2	1	1	2	1	0	1	0
LdBPK_040015000.1	LdBPK_040015000.1	10	10	adenylate kinase, putative	6	4	6	5	8	4	9	6	4	5	5	8	5	5	6	6	7	5	5	8	8	8	7	8	8	8	10	7	6	5	7	9	6	5	6	5	6	7	7	4	5	7	6	4	6
LdBPK_200021300.1	LdBPK_200021300.1	4	4	hypothetical protein, conserved	2	2	1	1	3	0	0	0	0	3	3	1	1	1	3	2	0	0	0	0	1	1	1	2	4	1	0	1	0	0	1	2	0	0	3	1	2	2	1	1	0	1	2	2	1
LdBPK_350042900.1	LdBPK_350042900.1	18	18	hypothetical protein, conserved	10	13	11	9	12	8	13	10	11	13	11	16	6	7	10	8	8	14	9	12	12	13	16	14	11	15	12	12	9	9	12	13	9	10	9	10	8	11	10	9	9	9	10	13	11
LdBPK_160022200.1	LdBPK_160022200.1	14	14	prohibitin	12	6	12	13	13	11	12	8	11	13	11	9	9	8	11	12	12	3	3	7	11	10	12	10	11	12	11	5	9	9	9	11	10	10	12	9	11	9	7	11	10	12	12	6	12
LdBPK_310037700.1	LdBPK_310037700.1	5	5	hypothetical protein, conserved	1	3	1	2	2	3	2	4	1	2	3	4	1	2	2	1	1	0	2	2	3	1	1	1	3	2	2	3	2	3	2	1	2	1	1	1	1	2	3	1	3	3	1	3	1
[truncated: 1,217 more rows]
[truncated: 210 more columns]
